# Supplementary material for: Dynamic transcriptome and histomorphology analysis of developmental traits of hindlimb thigh muscle from Odorrana tormota and its adaptability to different life history stages
Source: BMC Genomics. 2021 May 20;22:369. doi: 10.1186/s12864-021-07677-0 (PMC8138932; doi:10.1186/s12864-021-07677-0)
Supplement: Supplementary file 5 — Additional file 5: Table S1. Summary of generated transcriptome data [file 12864_2021_7677_MOESM5_ESM.xlsx]

## Sheet: Table S1
Table S1	Summary of generated transcriptome data.
Sample	Raw_Reads	Raw_Bases	Valid_Reads	Valid_Bases	Valid%	Q20%	Q30%	GC%
OT1FMY1	45328526	6.39G	43744670	6.12G	96.51	98.31	94.56	47.68
OT1MM36	51258198	7.23G	49186330	6.85G	95.96	98.06	94.15	45.6
OT1MM40	46907890	7.04G	45451348	6.61G	96.89	96.38	92.65	51.02
OT1MM42	48856688	7.33G	47866890	7.08G	97.97	98.19	95.12	49.46
OT1MM45	48672164	7.30G	48035244	7.13G	98.69	98.37	95.3	49.27
OT1MMH1	48006256	7.20G	47335236	7.02G	98.6	98.4	95.37	49.15
OT1MMH2	49845960	7.48G	48831416	7.23G	97.96	98.13	94.64	48.46
OT1MMY1	46836532	6.60G	45763290	6.40G	97.71	98.31	94.54	47.35
OT1MMY2	50581552	7.59G	50562434	7.58G	99.96	100	100	47.87
OT2FMY1	43245732	6.10G	42103560	5.89G	97.36	98.29	94.5	47.64
OT2MM36	49203064	6.94G	46233140	6.45G	93.96	98.14	94.21	45.36
OT2MM40	48879386	7.33G	47913950	7.05G	98.02	97.49	93.89	50.79
OT2MM42	49150074	7.37G	48250516	7.15G	98.17	98.14	94.84	49.62
OT2MM45	49605204	7.44G	48899646	7.25G	98.58	97.96	94.01	49.33
OT2MMH1	48306638	7.25G	47267842	6.97G	97.85	97.79	94.69	49.21
OT2MMH2	47168076	7.08G	46404120	6.87G	98.38	98.23	95.01	48.62
OT2MMY1	43000266	6.06G	41998522	5.88G	97.67	98.32	94.55	47.32
OT2MMY2	50697734	7.60G	50674804	7.60G	99.95	100	100	47.99
