# Supplementary material for: Dynamic transcriptome and histomorphology analysis of developmental traits of hindlimb thigh muscle from Odorrana tormota and its adaptability to different life history stages
Source: BMC Genomics. 2021 May 20;22:369. doi: 10.1186/s12864-021-07677-0 (PMC8138932; doi:10.1186/s12864-021-07677-0)
Supplement: Supplementary file 6 — Additional file 6: Table S2. GO enrichment of 7 time series clusters [file 12864_2021_7677_MOESM6_ESM.xlsx]

## Sheet: cluster.1
Term	Category	Observed	Expected	FoldChange	rawP	adjP	Term_Name	GeneList
GO:0009507	104	57	2.61633	21.7862	1.17377e-48	1.90737e-45	cellular_component:chloroplast	TRINITY_DN30036_c0_g1;TRINITY_DN13956_c0_g1;TRINITY_DN17602_c0_g1;TRINITY_DN3545_c0_g1;TRINITY_DN2135_c0_g1;TRINITY_DN13963_c0_g1;TRINITY_DN29925_c0_g1;TRINITY_DN16975_c0_g1;TRINITY_DN23970_c2_g1;TRINITY_DN12532_c0_g1;TRINITY_DN14515_c0_g2;TRINITY_DN17645_c0_g2;TRINITY_DN17188_c0_g2;TRINITY_DN15444_c0_g1;TRINITY_DN14225_c0_g1;TRINITY_DN12903_c0_g1;TRINITY_DN8524_c0_g1;TRINITY_DN15472_c0_g1;TRINIT…
GO:0009535	82	34	2.06288	16.4818	1.05599e-26	8.5799e-24	cellular_component:chloroplast thylakoid membrane	TRINITY_DN18337_c1_g1;TRINITY_DN17217_c0_g2;TRINITY_DN2135_c0_g1;TRINITY_DN13963_c0_g1;TRINITY_DN16975_c0_g1;TRINITY_DN23970_c2_g1;TRINITY_DN12532_c0_g1;TRINITY_DN17188_c0_g2;TRINITY_DN27204_c0_g1;TRINITY_DN12903_c0_g1;TRINITY_DN15472_c0_g1;TRINITY_DN23970_c2_g8;TRINITY_DN17984_c0_g1;TRINITY_DN17188_c0_g1;TRINITY_DN173_c0_g1;TRINITY_DN29744_c0_g1;TRINITY_DN8348_c0_g3;TRINITY_DN11218_c0_g2;TRINITY…
GO:0009941	73	28	1.83647	15.2467	1.45087e-21	7.85888e-19	cellular_component:chloroplast envelope	TRINITY_DN17602_c0_g1;TRINITY_DN18337_c1_g1;TRINITY_DN3545_c0_g1;TRINITY_DN17217_c0_g2;TRINITY_DN2135_c0_g1;TRINITY_DN16975_c0_g1;TRINITY_DN12532_c0_g1;TRINITY_DN27204_c0_g1;TRINITY_DN8524_c0_g1;TRINITY_DN15472_c0_g1;TRINITY_DN17984_c0_g1;TRINITY_DN17294_c0_g8;TRINITY_DN8348_c0_g3;TRINITY_DN11218_c0_g2;TRINITY_DN30461_c0_g1;TRINITY_DN26867_c1_g5;TRINITY_DN27204_c1_g1;TRINITY_DN29665_c0_g1;TRINITY…
GO:0009570	50	24	1.25785	19.0801	1.61762e-20	6.57158e-18	cellular_component:chloroplast stroma	TRINITY_DN13956_c0_g1;TRINITY_DN17602_c0_g1;TRINITY_DN12920_c0_g1;TRINITY_DN3545_c0_g1;TRINITY_DN26867_c1_g5;TRINITY_DN16975_c0_g1;TRINITY_DN29746_c0_g1;TRINITY_DN12486_c0_g1;TRINITY_DN14515_c0_g2;TRINITY_DN11143_c0_g1;TRINITY_DN23970_c2_g10;TRINITY_DN17645_c0_g2;TRINITY_DN16179_c0_g1;TRINITY_DN16497_c0_g2;TRINITY_DN14225_c0_g1;TRINITY_DN8524_c0_g1;TRINITY_DN1030_c0_g1;TRINITY_DN17905_c0_g4;TRINI…
GO:0009534	39	22	0.981125	22.4232	4.24525e-20	1.37971e-17	cellular_component:chloroplast thylakoid	TRINITY_DN29665_c0_g1;TRINITY_DN26867_c1_g5;TRINITY_DN2135_c0_g1;TRINITY_DN16485_c1_g1;TRINITY_DN16975_c0_g1;TRINITY_DN23970_c2_g1;TRINITY_DN764_c0_g1;TRINITY_DN12532_c0_g1;TRINITY_DN16179_c0_g1;TRINITY_DN17188_c0_g2;TRINITY_DN16497_c0_g2;TRINITY_DN15472_c0_g1;TRINITY_DN23970_c2_g8;TRINITY_DN17212_c0_g1;TRINITY_DN8348_c0_g2;TRINITY_DN17188_c0_g1;TRINITY_DN17294_c0_g8;TRINITY_DN21345_c0_g1;TRINITY…
GO:0009579	50	22	1.25785	17.4901	2.6301e-18	7.12318e-16	cellular_component:thylakoid	TRINITY_DN26867_c1_g5;TRINITY_DN16485_c1_g1;TRINITY_DN6569_c1_g1;TRINITY_DN16975_c0_g1;TRINITY_DN12486_c0_g1;TRINITY_DN764_c0_g1;TRINITY_DN12532_c0_g1;TRINITY_DN17188_c0_g2;TRINITY_DN16497_c0_g2;TRINITY_DN1304_c0_g1;TRINITY_DN15472_c0_g1;TRINITY_DN23970_c2_g8;TRINITY_DN17212_c0_g1;TRINITY_DN8348_c0_g2;TRINITY_DN17188_c0_g1;TRINITY_DN17905_c0_g4;TRINITY_DN20096_c0_g1;TRINITY_DN21345_c0_g1;TRINITY_…
GO:0003674	372	48	9.35843	5.12907	5.65224e-18	1.31213e-15	molecular_function:molecular_function	TRINITY_DN20384_c0_g9;TRINITY_DN17189_c0_g1;TRINITY_DN4194_c0_g2;TRINITY_DN173_c0_g1;TRINITY_DN1366_c0_g1;TRINITY_DN24146_c0_g2;TRINITY_DN17948_c0_g1;TRINITY_DN24213_c0_g2;TRINITY_DN1028_c0_g1;TRINITY_DN17602_c0_g1;TRINITY_DN29730_c0_g1;TRINITY_DN24234_c0_g1;TRINITY_DN23970_c2_g8;TRINITY_DN25706_c3_g4;TRINITY_DN5748_c0_g2;TRINITY_DN29937_c0_g1;TRINITY_DN6416_c0_g1;TRINITY_DN14699_c0_g1;TRINITY_DN…
GO:0005615	379	48	9.53453	5.03434	1.09827e-17	2.23086e-15	cellular_component:extracellular space	TRINITY_DN23453_c0_g4;TRINITY_DN10470_c0_g1;TRINITY_DN16587_c0_g1;TRINITY_DN4325_c0_g1;TRINITY_DN270_c0_g1;TRINITY_DN6157_c0_g1;TRINITY_DN6497_c0_g1;TRINITY_DN14565_c0_g2;TRINITY_DN17777_c0_g5;TRINITY_DN15627_c0_g1;TRINITY_DN10876_c0_g1;TRINITY_DN23387_c2_g5;TRINITY_DN14111_c0_g1;TRINITY_DN30196_c0_g1;TRINITY_DN30360_c0_g1;TRINITY_DN24234_c0_g1;TRINITY_DN25793_c0_g2;TRINITY_DN30422_c0_g1;TRINITY_…
GO:0015979	31	18	0.779869	23.0808	6.87227e-17	1.21985e-14	biological_process:photosynthesis	TRINITY_DN17294_c0_g1;TRINITY_DN23970_c2_g8;TRINITY_DN7683_c0_g2;TRINITY_DN17212_c0_g1;TRINITY_DN8348_c0_g2;TRINITY_DN16485_c1_g1;TRINITY_DN23970_c2_g1;TRINITY_DN17188_c0_g1;TRINITY_DN764_c0_g1;TRINITY_DN30271_c0_g1;TRINITY_DN12532_c0_g1;TRINITY_DN21345_c0_g1;TRINITY_DN173_c0_g1;TRINITY_DN29744_c0_g1;TRINITY_DN8348_c0_g3;TRINITY_DN17188_c0_g2;TRINITY_DN16497_c0_g2;TRINITY_DN11218_c0_g2;
GO:0009408	45	20	1.13207	17.6668	7.50678e-17	1.21985e-14	biological_process:response to heat	TRINITY_DN30036_c0_g1;TRINITY_DN30461_c0_g1;TRINITY_DN29925_c0_g1;TRINITY_DN30360_c0_g1;TRINITY_DN30429_c0_g1;TRINITY_DN14270_c0_g1;TRINITY_DN24221_c1_g1;TRINITY_DN24283_c2_g3;TRINITY_DN25375_c0_g13;TRINITY_DN29545_c0_g1;TRINITY_DN14225_c0_g1;TRINITY_DN8513_c0_g1;TRINITY_DN18338_c0_g2;TRINITY_DN17948_c0_g1;TRINITY_DN15156_c0_g1;TRINITY_DN16274_c0_g1;TRINITY_DN1366_c0_g1;TRINITY_DN4515_c0_g1;TRINI…
GO:0005576	227	36	5.71065	6.30401	2.16184e-16	3.19363e-14	cellular_component:extracellular region	TRINITY_DN23207_c0_g1;TRINITY_DN8513_c0_g1;TRINITY_DN30082_c0_g1;TRINITY_DN7907_c0_g2;TRINITY_DN20222_c0_g1;TRINITY_DN23915_c0_g5;TRINITY_DN24213_c0_g6;TRINITY_DN17777_c0_g5;TRINITY_DN3567_c0_g1;TRINITY_DN16242_c0_g1;TRINITY_DN30559_c0_g1;TRINITY_DN30196_c0_g1;TRINITY_DN19652_c0_g3;TRINITY_DN18556_c0_g1;TRINITY_DN30056_c0_g1;TRINITY_DN29730_c0_g1;TRINITY_DN25793_c0_g2;TRINITY_DN30422_c0_g1;TRINIT…
GO:0072562	45	18	1.13207	15.9001	1.10151e-14	1.49163e-12	cellular_component:blood microparticle	TRINITY_DN23453_c0_g4;TRINITY_DN2029_c0_g1;TRINITY_DN17466_c0_g1;TRINITY_DN17725_c0_g2;TRINITY_DN30360_c0_g1;TRINITY_DN23207_c0_g1;TRINITY_DN20384_c0_g7;TRINITY_DN6497_c0_g1;TRINITY_DN12300_c0_g2;TRINITY_DN24234_c0_g1;TRINITY_DN6497_c0_g2;TRINITY_DN25793_c0_g2;TRINITY_DN7907_c0_g2;TRINITY_DN29566_c0_g1;TRINITY_DN30422_c0_g1;TRINITY_DN15627_c0_g1;TRINITY_DN270_c0_g1;TRINITY_DN7740_c0_g1;
GO:0048046	47	17	1.18238	14.3778	2.24775e-13	2.80969e-11	cellular_component:apoplast	TRINITY_DN13956_c0_g1;TRINITY_DN12920_c0_g1;TRINITY_DN26867_c1_g5;TRINITY_DN6569_c1_g1;TRINITY_DN16975_c0_g1;TRINITY_DN12486_c0_g1;TRINITY_DN17645_c0_g2;TRINITY_DN24221_c1_g1;TRINITY_DN16179_c0_g1;TRINITY_DN16497_c0_g2;TRINITY_DN25375_c0_g13;TRINITY_DN29828_c0_g1;TRINITY_DN17905_c0_g4;TRINITY_DN20096_c0_g1;TRINITY_DN17294_c0_g8;TRINITY_DN29744_c0_g1;TRINITY_DN15156_c0_g1;
GO:0042493	49	17	1.2327	13.7909	3.90936e-13	4.53765e-11	biological_process:response to drug	TRINITY_DN14112_c0_g1;TRINITY_DN2029_c0_g1;TRINITY_DN5373_c0_g1;TRINITY_DN24213_c0_g4;TRINITY_DN30360_c0_g1;TRINITY_DN14270_c0_g1;TRINITY_DN16997_c0_g3;TRINITY_DN7205_c0_g1;TRINITY_DN4325_c0_g1;TRINITY_DN30102_c0_g1;TRINITY_DN8513_c0_g1;TRINITY_DN30353_c0_g1;TRINITY_DN30422_c0_g1;TRINITY_DN18908_c0_g3;TRINITY_DN3247_c0_g2;TRINITY_DN24213_c0_g10;TRINITY_DN24213_c0_g2;
GO:0007568	23	13	0.578612	22.4676	1.7421e-12	1.88727e-10	biological_process:aging	TRINITY_DN7205_c0_g1;TRINITY_DN8513_c0_g1;TRINITY_DN14133_c0_g1;TRINITY_DN20384_c0_g9;TRINITY_DN7907_c0_g2;TRINITY_DN29566_c0_g1;TRINITY_DN30360_c0_g1;TRINITY_DN753_c0_g1;TRINITY_DN18908_c0_g5;TRINITY_DN3271_c0_g2;TRINITY_DN8165_c0_g1;TRINITY_DN16997_c0_g3;TRINITY_DN29500_c0_g1;
GO:0009735	20	11	0.503141	21.8627	1.11489e-10	1.13231e-08	biological_process:response to cytokinin	TRINITY_DN30461_c0_g1;TRINITY_DN14225_c0_g1;TRINITY_DN12920_c0_g1;TRINITY_DN3545_c0_g1;TRINITY_DN23970_c2_g8;TRINITY_DN8348_c0_g2;TRINITY_DN6569_c1_g1;TRINITY_DN17188_c0_g1;TRINITY_DN17645_c0_g2;TRINITY_DN8348_c0_g3;TRINITY_DN17188_c0_g2;
GO:0009416	55	15	1.38364	10.841	1.57899e-10	1.50932e-08	biological_process:response to light stimulus	TRINITY_DN30036_c0_g1;TRINITY_DN30461_c0_g1;TRINITY_DN17602_c0_g1;TRINITY_DN18337_c1_g1;TRINITY_DN3545_c0_g1;TRINITY_DN17217_c0_g2;TRINITY_DN27204_c1_g1;TRINITY_DN23970_c2_g10;TRINITY_DN16179_c0_g1;TRINITY_DN27204_c0_g1;TRINITY_DN17984_c0_g1;TRINITY_DN17905_c0_g4;TRINITY_DN30392_c0_g1;TRINITY_DN15156_c0_g1;TRINITY_DN862_c0_g1;
GO:0042542	26	11	0.654084	16.8174	9.8097e-10	8.85598e-08	biological_process:response to hydrogen peroxide	TRINITY_DN30036_c0_g1;TRINITY_DN8513_c0_g1;TRINITY_DN24234_c0_g1;TRINITY_DN30360_c0_g1;TRINITY_DN30429_c0_g1;TRINITY_DN15627_c0_g1;TRINITY_DN17948_c0_g1;TRINITY_DN24221_c1_g1;TRINITY_DN8165_c0_g1;TRINITY_DN16997_c0_g3;TRINITY_DN1028_c0_g1;
GO:0009506	22	10	0.553455	18.0683	3.28357e-09	2.80832e-07	cellular_component:plasmodesma	TRINITY_DN324_c0_g1;TRINITY_DN30461_c0_g1;TRINITY_DN14225_c0_g1;TRINITY_DN12920_c0_g1;TRINITY_DN29828_c0_g1;TRINITY_DN6569_c1_g1;TRINITY_DN17645_c0_g2;TRINITY_DN15156_c0_g1;TRINITY_DN30559_c0_g1;TRINITY_DN25375_c0_g13;
GO:0042742	41	12	1.03144	11.6342	5.35296e-09	4.34928e-07	biological_process:defense response to bacterium	TRINITY_DN26867_c1_g5;TRINITY_DN6569_c1_g1;TRINITY_DN16975_c0_g1;TRINITY_DN12486_c0_g1;TRINITY_DN30360_c0_g1;TRINITY_DN20335_c0_g5;TRINITY_DN17645_c0_g2;TRINITY_DN15472_c0_g1;TRINITY_DN30082_c0_g1;TRINITY_DN27766_c2_g5;TRINITY_DN17905_c0_g4;TRINITY_DN29500_c0_g1;
GO:0010287	52	13	1.30817	9.93757	6.30462e-09	4.87858e-07	cellular_component:plastoglobule	TRINITY_DN18337_c1_g1;TRINITY_DN17217_c0_g2;TRINITY_DN27204_c1_g1;TRINITY_DN12532_c0_g1;TRINITY_DN27204_c0_g1;TRINITY_DN23970_c2_g8;TRINITY_DN17212_c0_g1;TRINITY_DN8348_c0_g2;TRINITY_DN17984_c0_g1;TRINITY_DN17905_c0_g4;TRINITY_DN17294_c0_g8;TRINITY_DN8348_c0_g3;TRINITY_DN11218_c0_g2;
GO:0046686	33	11	0.830183	13.2501	7.49516e-09	5.5362e-07	biological_process:response to cadmium ion	TRINITY_DN12920_c0_g1;TRINITY_DN6569_c1_g1;TRINITY_DN14270_c0_g1;TRINITY_DN24221_c1_g1;TRINITY_DN16179_c0_g1;TRINITY_DN25375_c0_g13;TRINITY_DN14225_c0_g1;TRINITY_DN18338_c0_g2;TRINITY_DN17294_c0_g8;TRINITY_DN1682_c0_g1;TRINITY_DN4515_c0_g1;
GO:0034361	7	7	0.176099	39.7504	1.62636e-08	1.12954e-06	cellular_component:very-low-density lipoprotein particle	TRINITY_DN4325_c0_g1;TRINITY_DN30102_c0_g1;TRINITY_DN29566_c0_g1;TRINITY_DN30422_c0_g1;TRINITY_DN29730_c0_g1;TRINITY_DN2029_c0_g1;TRINITY_DN29475_c0_g1;
GO:0070062	814	52	20.4778	2.53933	1.66824e-08	1.12954e-06	cellular_component:extracellular exosome	TRINITY_DN4325_c0_g1;TRINITY_DN17777_c0_g5;TRINITY_DN15627_c0_g1;TRINITY_DN29730_c0_g1;TRINITY_DN25793_c0_g2;TRINITY_DN30422_c0_g1;TRINITY_DN3247_c0_g2;TRINITY_DN6416_c0_g1;TRINITY_DN17466_c0_g1;TRINITY_DN753_c0_g1;TRINITY_DN20384_c0_g7;TRINITY_DN12300_c0_g2;TRINITY_DN23207_c0_g1;TRINITY_DN30102_c0_g1;TRINITY_DN7740_c0_g1;TRINITY_DN26439_c0_g1;TRINITY_DN16016_c0_g1;TRINITY_DN16038_c0_g1;TRINITY_D…
GO:0009538	9	7	0.226414	30.9168	5.18958e-08	3.37323e-06	cellular_component:photosystem I reaction center	TRINITY_DN23970_c2_g1;TRINITY_DN12532_c0_g1;TRINITY_DN23970_c2_g8;TRINITY_DN8348_c0_g3;TRINITY_DN17212_c0_g1;TRINITY_DN8348_c0_g2;TRINITY_DN11218_c0_g2;
GO:0009644	10	7	0.251571	27.8251	8.63187e-08	5.39492e-06	biological_process:response to high light intensity	TRINITY_DN30036_c0_g1;TRINITY_DN30461_c0_g1;TRINITY_DN30429_c0_g1;TRINITY_DN24221_c1_g1;TRINITY_DN17948_c0_g1;TRINITY_DN3306_c0_g1;TRINITY_DN1028_c0_g1;
GO:0014070	17	8	0.42767	18.706	1.01344e-07	6.09941e-06	biological_process:response to organic cyclic compound	TRINITY_DN5373_c0_g1;TRINITY_DN30360_c0_g1;TRINITY_DN3247_c0_g2;TRINITY_DN14270_c0_g1;TRINITY_DN20384_c0_g7;TRINITY_DN20827_c0_g2;TRINITY_DN24213_c0_g10;TRINITY_DN8165_c0_g1;
GO:0005739	614	41	15.4464	2.65433	1.72906e-07	1.00347e-05	cellular_component:mitochondrion	TRINITY_DN14112_c0_g1;TRINITY_DN2020_c0_g1;TRINITY_DN7406_c0_g1;TRINITY_DN1304_c0_g1;TRINITY_DN30353_c0_g1;TRINITY_DN753_c0_g1;TRINITY_DN14133_c0_g1;TRINITY_DN4386_c0_g1;TRINITY_DN20633_c1_g2;TRINITY_DN20316_c0_g2;TRINITY_DN7874_c0_g1;TRINITY_DN24213_c0_g4;TRINITY_DN21769_c0_g2;TRINITY_DN23207_c0_g2;TRINITY_DN3545_c0_g1;TRINITY_DN20384_c0_g9;TRINITY_DN4194_c0_g2;TRINITY_DN3271_c0_g2;TRINITY_DN820…
GO:0045471	19	8	0.477984	16.737	1.99009e-07	1.11514e-05	biological_process:response to ethanol	TRINITY_DN8513_c0_g1;TRINITY_DN14133_c0_g1;TRINITY_DN10470_c0_g1;TRINITY_DN29566_c0_g1;TRINITY_DN24213_c0_g4;TRINITY_DN14270_c0_g1;TRINITY_DN24213_c0_g10;TRINITY_DN29500_c0_g1;
GO:0042627	7	6	0.176099	34.0717	3.30001e-07	1.7875e-05	cellular_component:chylomicron	TRINITY_DN4325_c0_g1;TRINITY_DN30102_c0_g1;TRINITY_DN29566_c0_g1;TRINITY_DN30422_c0_g1;TRINITY_DN2029_c0_g1;TRINITY_DN29475_c0_g1;
GO:0098869	31	9	0.779869	11.5404	4.61247e-07	2.40199e-05	biological_process:cellular oxidant detoxification	TRINITY_DN24234_c0_g1;TRINITY_DN30353_c0_g1;TRINITY_DN29566_c0_g1;TRINITY_DN30360_c0_g1;TRINITY_DN16038_c0_g1;TRINITY_DN15627_c0_g1;TRINITY_DN17490_c0_g1;TRINITY_DN8165_c0_g1;TRINITY_DN16997_c0_g3;
GO:0009543	14	7	0.352199	19.8751	4.73007e-07	2.40199e-05	cellular_component:chloroplast thylakoid lumen	TRINITY_DN12903_c0_g1;TRINITY_DN29744_c0_g1;TRINITY_DN26867_c1_g5;TRINITY_DN16497_c0_g2;TRINITY_DN16485_c1_g1;TRINITY_DN675_c0_g1;TRINITY_DN16975_c0_g1;
GO:0055114	295	25	7.42133	3.36867	6.36905e-07	3.13628e-05	biological_process:oxidation-reduction process	TRINITY_DN20047_c1_g5;TRINITY_DN3545_c0_g1;TRINITY_DN5638_c0_g1;TRINITY_DN24213_c0_g8;TRINITY_DN7406_c0_g1;TRINITY_DN24213_c0_g2;TRINITY_DN16261_c1_g1;TRINITY_DN17645_c0_g2;TRINITY_DN14225_c0_g1;TRINITY_DN30353_c0_g1;TRINITY_DN6416_c0_g1;TRINITY_DN9846_c0_g1;TRINITY_DN18908_c0_g3;TRINITY_DN16997_c0_g3;TRINITY_DN8513_c0_g1;TRINITY_DN7874_c0_g2;TRINITY_DN20096_c0_g1;TRINITY_DN15671_c0_g3;TRINITY_DN…
GO:0006641	15	7	0.377356	18.5501	6.788e-07	3.22431e-05	biological_process:triglyceride metabolic process	TRINITY_DN4325_c0_g1;TRINITY_DN29566_c0_g1;TRINITY_DN24213_c0_g4;TRINITY_DN10876_c0_g1;TRINITY_DN29730_c0_g1;TRINITY_DN29475_c0_g1;TRINITY_DN8165_c0_g1;
GO:0016021	922	52	23.1948	2.24188	6.94467e-07	3.22431e-05	cellular_component:integral component of membrane	TRINITY_DN4263_c0_g1;TRINITY_DN2020_c0_g1;TRINITY_DN7205_c0_g1;TRINITY_DN15472_c0_g1;TRINITY_DN173_c0_g1;TRINITY_DN6508_c0_g1;TRINITY_DN1304_c0_g1;TRINITY_DN21345_c0_g1;TRINITY_DN12532_c0_g1;TRINITY_DN25401_c1_g9;TRINITY_DN30353_c0_g1;TRINITY_DN1220_c0_g1;TRINITY_DN17848_c0_g1;TRINITY_DN753_c0_g1;TRINITY_DN20384_c0_g7;TRINITY_DN12300_c0_g2;TRINITY_DN30271_c0_g1;TRINITY_DN14133_c0_g1;TRINITY_DN438…
GO:0005616	9	6	0.226414	26.5001	9.22282e-07	3.94397e-05	cellular_component:larval serum protein complex	TRINITY_DN26912_c0_g3;TRINITY_DN18335_c0_g2;TRINITY_DN10379_c0_g1;TRINITY_DN28305_c0_g1;TRINITY_DN26912_c0_g2;TRINITY_DN17582_c0_g2;
GO:0006953	9	6	0.226414	26.5001	9.22282e-07	3.94397e-05	biological_process:acute-phase response	TRINITY_DN30360_c0_g1;TRINITY_DN23207_c0_g1;TRINITY_DN20384_c0_g7;TRINITY_DN12300_c0_g2;TRINITY_DN20827_c0_g2;TRINITY_DN29500_c0_g1;
GO:0033700	9	6	0.226414	26.5001	9.22282e-07	3.94397e-05	biological_process:phospholipid efflux	TRINITY_DN4325_c0_g1;TRINITY_DN30102_c0_g1;TRINITY_DN29566_c0_g1;TRINITY_DN30422_c0_g1;TRINITY_DN29730_c0_g1;TRINITY_DN2029_c0_g1;
GO:0004497	16	7	0.402513	17.3907	9.54764e-07	3.97819e-05	molecular_function:monooxygenase activity	TRINITY_DN24213_c0_g4;TRINITY_DN18908_c0_g3;TRINITY_DN20096_c0_g1;TRINITY_DN5638_c0_g1;TRINITY_DN24213_c0_g10;TRINITY_DN24213_c0_g2;TRINITY_DN24213_c0_g8;
GO:0020037	59	11	1.48427	7.41107	1.16781e-06	4.74424e-05	molecular_function:heme binding	TRINITY_DN20384_c0_g9;TRINITY_DN24213_c0_g4;TRINITY_DN17725_c0_g2;TRINITY_DN14225_c0_g1;TRINITY_DN24234_c0_g1;TRINITY_DN18908_c0_g3;TRINITY_DN15627_c0_g1;TRINITY_DN270_c0_g1;TRINITY_DN24213_c0_g10;TRINITY_DN24213_c0_g2;TRINITY_DN24213_c0_g8;
GO:0008289	47	10	1.18238	8.4575	1.24757e-06	4.94464e-05	molecular_function:lipid binding	TRINITY_DN10876_c0_g1;TRINITY_DN27512_c2_g3;TRINITY_DN29475_c0_g1;TRINITY_DN2029_c0_g1;TRINITY_DN11939_c0_g1;TRINITY_DN30102_c0_g1;TRINITY_DN29828_c0_g1;TRINITY_DN29566_c0_g1;TRINITY_DN30422_c0_g1;TRINITY_DN10170_c0_g1;
GO:0006979	60	11	1.50942	7.28755	1.3508e-06	5.22631e-05	biological_process:response to oxidative stress	TRINITY_DN20384_c0_g9;TRINITY_DN3027_c0_g1;TRINITY_DN16997_c0_g3;TRINITY_DN14225_c0_g1;TRINITY_DN8513_c0_g1;TRINITY_DN23207_c0_g2;TRINITY_DN29566_c0_g1;TRINITY_DN25706_c3_g4;TRINITY_DN30392_c0_g1;TRINITY_DN17948_c0_g1;TRINITY_DN8165_c0_g1;
GO:0007584	18	7	0.452827	15.4584	1.79238e-06	6.77353e-05	biological_process:response to nutrient	TRINITY_DN4325_c0_g1;TRINITY_DN17466_c0_g1;TRINITY_DN3410_c0_g2;TRINITY_DN30422_c0_g1;TRINITY_DN14270_c0_g1;TRINITY_DN6497_c0_g1;TRINITY_DN24213_c0_g10;
GO:0006082	5	5	0.125785	39.7504	2.05425e-06	6.95448e-05	biological_process:organic acid metabolic process	TRINITY_DN24213_c0_g4;TRINITY_DN18908_c0_g3;TRINITY_DN24213_c0_g10;TRINITY_DN24213_c0_g2;TRINITY_DN24213_c0_g8;
GO:0009793	5	5	0.125785	39.7504	2.05425e-06	6.95448e-05	biological_process:embryo development ending in seed dormancy	TRINITY_DN14225_c0_g1;TRINITY_DN30392_c0_g1;TRINITY_DN114_c0_g1;TRINITY_DN1030_c0_g1;TRINITY_DN6569_c1_g1;
GO:0032504	5	5	0.125785	39.7504	2.05425e-06	6.95448e-05	biological_process:multicellular organism reproduction	TRINITY_DN3567_c0_g2;TRINITY_DN16058_c0_g1;TRINITY_DN16014_c0_g1;TRINITY_DN3567_c0_g1;TRINITY_DN27536_c0_g1;
GO:0042157	5	5	0.125785	39.7504	2.05425e-06	6.95448e-05	biological_process:lipoprotein metabolic process	TRINITY_DN4325_c0_g1;TRINITY_DN29566_c0_g1;TRINITY_DN30422_c0_g1;TRINITY_DN29730_c0_g1;TRINITY_DN2029_c0_g1;
GO:0042738	5	5	0.125785	39.7504	2.05425e-06	6.95448e-05	biological_process:exogenous drug catabolic process	TRINITY_DN24213_c0_g4;TRINITY_DN18908_c0_g3;TRINITY_DN24213_c0_g10;TRINITY_DN24213_c0_g2;TRINITY_DN24213_c0_g8;
GO:0009523	11	6	0.276728	21.6819	2.18535e-06	6.96312e-05	cellular_component:photosystem II	TRINITY_DN17188_c0_g1;TRINITY_DN30271_c0_g1;TRINITY_DN17294_c0_g1;TRINITY_DN173_c0_g1;TRINITY_DN7683_c0_g2;TRINITY_DN17188_c0_g2;
GO:0030095	11	6	0.276728	21.6819	2.18535e-06	6.96312e-05	cellular_component:chloroplast photosystem II	TRINITY_DN17294_c0_g1;TRINITY_DN12903_c0_g1;TRINITY_DN29744_c0_g1;TRINITY_DN26867_c1_g5;TRINITY_DN16497_c0_g2;TRINITY_DN16975_c0_g1;
GO:0031100	11	6	0.276728	21.6819	2.18535e-06	6.96312e-05	biological_process:animal organ regeneration	TRINITY_DN30422_c0_g1;TRINITY_DN30360_c0_g1;TRINITY_DN29475_c0_g1;TRINITY_DN14270_c0_g1;TRINITY_DN12300_c0_g2;TRINITY_DN2029_c0_g1;
GO:0005774	19	7	0.477984	14.6448	2.39998e-06	7.49994e-05	cellular_component:vacuolar membrane	TRINITY_DN30461_c0_g1;TRINITY_DN12920_c0_g1;TRINITY_DN6569_c1_g1;TRINITY_DN4683_c0_g1;TRINITY_DN24221_c1_g1;TRINITY_DN15156_c0_g1;TRINITY_DN25375_c0_g13;
GO:0016712	6	5	0.150942	33.1253	3.68885e-06	0.000108432	molecular_function:oxidoreductase activity, acting on paired donors, with incorporation or reduction of molecular oxygen, reduced flavin or flavoprotein as one donor, and incorporation of one atom of oxygen	TRINITY_DN24213_c0_g4;TRINITY_DN18908_c0_g3;TRINITY_DN24213_c0_g10;TRINITY_DN24213_c0_g2;TRINITY_DN24213_c0_g8;
GO:0031969	6	5	0.150942	33.1253	3.68885e-06	0.000108432	cellular_component:chloroplast membrane	TRINITY_DN30461_c0_g1;TRINITY_DN17212_c0_g1;TRINITY_DN764_c0_g1;TRINITY_DN20096_c0_g1;TRINITY_DN12532_c0_g1;
GO:0055102	6	5	0.150942	33.1253	3.68885e-06	0.000108432	molecular_function:lipase inhibitor activity	TRINITY_DN4325_c0_g1;TRINITY_DN30102_c0_g1;TRINITY_DN30422_c0_g1;TRINITY_DN29730_c0_g1;TRINITY_DN2029_c0_g1;
GO:0005506	54	10	1.35848	7.36116	3.73674e-06	0.000108432	molecular_function:iron ion binding	TRINITY_DN20384_c0_g9;TRINITY_DN2135_c0_g1;TRINITY_DN24213_c0_g4;TRINITY_DN24234_c0_g1;TRINITY_DN17175_c0_g1;TRINITY_DN18908_c0_g3;TRINITY_DN15627_c0_g1;TRINITY_DN24213_c0_g10;TRINITY_DN24213_c0_g2;TRINITY_DN24213_c0_g8;
GO:0005515	681	40	17.132	2.33482	5.18215e-06	0.000147737	molecular_function:protein binding	TRINITY_DN15472_c0_g1;TRINITY_DN25375_c0_g13;TRINITY_DN7406_c0_g1;TRINITY_DN1304_c0_g1;TRINITY_DN28408_c1_g8;TRINITY_DN16280_c2_g1;TRINITY_DN12532_c0_g1;TRINITY_DN30422_c0_g1;TRINITY_DN862_c0_g1;TRINITY_DN17848_c0_g1;TRINITY_DN29665_c0_g1;TRINITY_DN17188_c0_g2;TRINITY_DN17720_c2_g5;TRINITY_DN7740_c0_g1;TRINITY_DN12920_c0_g1;TRINITY_DN6569_c1_g1;TRINITY_DN16038_c0_g1;TRINITY_DN30429_c0_g1;TRINITY_…
GO:0031012	86	12	2.16351	5.54655	5.7969e-06	0.000162413	cellular_component:extracellular matrix	TRINITY_DN23207_c0_g1;TRINITY_DN4325_c0_g1;TRINITY_DN8513_c0_g1;TRINITY_DN25793_c0_g2;TRINITY_DN30422_c0_g1;TRINITY_DN270_c0_g1;TRINITY_DN29475_c0_g1;TRINITY_DN20835_c0_g2;TRINITY_DN28766_c1_g4;TRINITY_DN12300_c0_g2;TRINITY_DN19816_c0_g1;TRINITY_DN29566_c0_g1;
GO:0006805	7	5	0.176099	28.3931	6.19407e-06	0.000167756	biological_process:xenobiotic metabolic process	TRINITY_DN24213_c0_g4;TRINITY_DN18908_c0_g3;TRINITY_DN24213_c0_g10;TRINITY_DN24213_c0_g2;TRINITY_DN24213_c0_g8;
GO:0034364	7	5	0.176099	28.3931	6.19407e-06	0.000167756	cellular_component:high-density lipoprotein particle	TRINITY_DN29566_c0_g1;TRINITY_DN30422_c0_g1;TRINITY_DN29730_c0_g1;TRINITY_DN2029_c0_g1;TRINITY_DN29475_c0_g1;
GO:0009654	14	6	0.352199	17.0358	6.42066e-06	0.000168283	cellular_component:photosystem II oxygen evolving complex	TRINITY_DN17188_c0_g1;TRINITY_DN29744_c0_g1;TRINITY_DN17188_c0_g2;TRINITY_DN26867_c1_g5;TRINITY_DN16497_c0_g2;TRINITY_DN16975_c0_g1;
GO:0033344	14	6	0.352199	17.0358	6.42066e-06	0.000168283	biological_process:cholesterol efflux	TRINITY_DN4325_c0_g1;TRINITY_DN30102_c0_g1;TRINITY_DN29566_c0_g1;TRINITY_DN30422_c0_g1;TRINITY_DN29730_c0_g1;TRINITY_DN2029_c0_g1;
GO:0010951	46	9	1.15722	7.77723	7.67136e-06	0.000197872	biological_process:negative regulation of endopeptidase activity	TRINITY_DN17725_c0_g2;TRINITY_DN23207_c0_g1;TRINITY_DN6497_c0_g1;TRINITY_DN12300_c0_g2;TRINITY_DN24213_c0_g6;TRINITY_DN25793_c0_g2;TRINITY_DN7907_c0_g2;TRINITY_DN270_c0_g1;TRINITY_DN20827_c0_g2;
GO:0031090	8	5	0.201256	24.844	9.85912e-06	0.000246478	cellular_component:organelle membrane	TRINITY_DN18908_c0_g3;TRINITY_DN5638_c0_g1;TRINITY_DN24213_c0_g10;TRINITY_DN24213_c0_g2;TRINITY_DN24213_c0_g8;
GO:0070328	8	5	0.201256	24.844	9.85912e-06	0.000246478	biological_process:triglyceride homeostasis	TRINITY_DN4325_c0_g1;TRINITY_DN30102_c0_g1;TRINITY_DN29566_c0_g1;TRINITY_DN30422_c0_g1;TRINITY_DN6996_c0_g2;
GO:0043231	94	12	2.36476	5.0745	1.30813e-05	0.000322079	cellular_component:intracellular membrane-bounded organelle	TRINITY_DN23207_c0_g1;TRINITY_DN25793_c0_g2;TRINITY_DN3247_c0_g2;TRINITY_DN270_c0_g1;TRINITY_DN20827_c0_g2;TRINITY_DN24213_c0_g8;TRINITY_DN24213_c0_g4;TRINITY_DN21769_c0_g2;TRINITY_DN1407_c0_g1;TRINITY_DN18908_c0_g3;TRINITY_DN24213_c0_g10;TRINITY_DN24213_c0_g2;
GO:0042311	9	5	0.226414	22.0834	1.50224e-05	0.000364348	biological_process:vasodilation	TRINITY_DN7907_c0_g2;TRINITY_DN29566_c0_g1;TRINITY_DN23207_c0_g1;TRINITY_DN8165_c0_g1;TRINITY_DN17466_c0_g1;
GO:0009409	38	8	0.955968	8.36848	1.5379e-05	0.000367513	biological_process:response to cold	TRINITY_DN30461_c0_g1;TRINITY_DN18653_c0_g1;TRINITY_DN16179_c0_g1;TRINITY_DN7907_c0_g2;TRINITY_DN17905_c0_g4;TRINITY_DN30392_c0_g1;TRINITY_DN5748_c0_g2;TRINITY_DN1366_c0_g1;
GO:0005794	252	20	6.33958	3.15478	1.87382e-05	0.000441299	cellular_component:Golgi apparatus	TRINITY_DN4683_c0_g1;TRINITY_DN11852_c0_g1;TRINITY_DN13837_c0_g1;TRINITY_DN324_c0_g1;TRINITY_DN12920_c0_g1;TRINITY_DN16016_c0_g1;TRINITY_DN6569_c1_g1;TRINITY_DN25375_c0_g13;TRINITY_DN15671_c0_g3;TRINITY_DN18151_c0_g6;TRINITY_DN10876_c0_g1;TRINITY_DN30360_c0_g1;TRINITY_DN24221_c1_g1;TRINITY_DN14225_c0_g1;TRINITY_DN15156_c0_g1;TRINITY_DN20827_c0_g2;TRINITY_DN30461_c0_g1;TRINITY_DN17466_c0_g1;TRINIT…
GO:0008061	10	5	0.251571	19.8751	2.20724e-05	0.000512395	molecular_function:chitin binding	TRINITY_DN28062_c2_g3;TRINITY_DN16974_c0_g1;TRINITY_DN17731_c0_g2;TRINITY_DN18556_c0_g1;TRINITY_DN20222_c0_g1;
GO:0034366	4	4	0.100628	39.7504	2.36954e-05	0.000532924	cellular_component:spherical high-density lipoprotein particle	TRINITY_DN4325_c0_g1;TRINITY_DN30102_c0_g1;TRINITY_DN30422_c0_g1;TRINITY_DN2029_c0_g1;
GO:0034382	4	4	0.100628	39.7504	2.36954e-05	0.000532924	biological_process:chylomicron remnant clearance	TRINITY_DN4325_c0_g1;TRINITY_DN30102_c0_g1;TRINITY_DN29566_c0_g1;TRINITY_DN29730_c0_g1;
GO:0042802	174	16	4.37733	3.6552	2.39406e-05	0.000532924	molecular_function:identical protein binding	TRINITY_DN16997_c0_g3;TRINITY_DN8513_c0_g1;TRINITY_DN6497_c0_g1;TRINITY_DN4321_c0_g1;TRINITY_DN700_c0_g1;TRINITY_DN25793_c0_g2;TRINITY_DN30353_c0_g1;TRINITY_DN30422_c0_g1;TRINITY_DN24216_c0_g2;TRINITY_DN3247_c0_g2;TRINITY_DN20827_c0_g2;TRINITY_DN29475_c0_g1;TRINITY_DN6416_c0_g1;TRINITY_DN17466_c0_g1;TRINITY_DN17175_c0_g1;TRINITY_DN29566_c0_g1;
GO:0005777	43	8	1.08175	7.3954	3.36244e-05	0.000738373	cellular_component:peroxisome	TRINITY_DN29948_c0_g1;TRINITY_DN13956_c0_g1;TRINITY_DN7874_c0_g2;TRINITY_DN7874_c0_g1;TRINITY_DN14515_c0_g2;TRINITY_DN17645_c0_g2;TRINITY_DN8513_c0_g1;TRINITY_DN13246_c0_g1;
GO:0016168	31	7	0.779869	8.97587	3.5496e-05	0.000769081	molecular_function:chlorophyll binding	TRINITY_DN18337_c1_g1;TRINITY_DN17217_c0_g2;TRINITY_DN27204_c1_g1;TRINITY_DN17984_c0_g1;TRINITY_DN764_c0_g1;TRINITY_DN21345_c0_g1;TRINITY_DN27204_c0_g1;
GO:0009853	5	4	0.125785	31.8003	4.18128e-05	0.00083747	biological_process:photorespiration	TRINITY_DN13956_c0_g1;TRINITY_DN20096_c0_g1;TRINITY_DN14515_c0_g2;TRINITY_DN16179_c0_g1;
GO:0010873	5	4	0.125785	31.8003	4.18128e-05	0.00083747	biological_process:positive regulation of cholesterol esterification	TRINITY_DN7907_c0_g2;TRINITY_DN29566_c0_g1;TRINITY_DN30422_c0_g1;TRINITY_DN2029_c0_g1;
GO:0030195	5	4	0.125785	31.8003	4.18128e-05	0.00083747	biological_process:negative regulation of blood coagulation	TRINITY_DN29566_c0_g1;TRINITY_DN30196_c0_g1;TRINITY_DN29475_c0_g1;TRINITY_DN23207_c0_g1;
GO:0034363	5	4	0.125785	31.8003	4.18128e-05	0.00083747	cellular_component:intermediate-density lipoprotein particle	TRINITY_DN4325_c0_g1;TRINITY_DN30102_c0_g1;TRINITY_DN29566_c0_g1;TRINITY_DN30422_c0_g1;
GO:0034375	5	4	0.125785	31.8003	4.18128e-05	0.00083747	biological_process:high-density lipoprotein particle remodeling	TRINITY_DN4325_c0_g1;TRINITY_DN29566_c0_g1;TRINITY_DN30422_c0_g1;TRINITY_DN2029_c0_g1;
GO:0070330	5	4	0.125785	31.8003	4.18128e-05	0.00083747	molecular_function:aromatase activity	TRINITY_DN18908_c0_g3;TRINITY_DN24213_c0_g10;TRINITY_DN24213_c0_g2;TRINITY_DN24213_c0_g8;
GO:0005773	21	6	0.528298	11.3572	4.226e-05	0.00083747	cellular_component:vacuole	TRINITY_DN324_c0_g1;TRINITY_DN30461_c0_g1;TRINITY_DN12920_c0_g1;TRINITY_DN3333_c0_g1;TRINITY_DN4683_c0_g1;TRINITY_DN25375_c0_g13;
GO:0008203	12	5	0.301885	16.5626	4.36417e-05	0.000854432	biological_process:cholesterol metabolic process	TRINITY_DN4325_c0_g1;TRINITY_DN29566_c0_g1;TRINITY_DN30422_c0_g1;TRINITY_DN29730_c0_g1;TRINITY_DN2029_c0_g1;
GO:0031977	14	5	0.352199	14.1965	7.86934e-05	0.00152082	cellular_component:thylakoid lumen	TRINITY_DN17294_c0_g8;TRINITY_DN29744_c0_g1;TRINITY_DN26867_c1_g5;TRINITY_DN16497_c0_g2;TRINITY_DN16975_c0_g1;
GO:1902600	24	6	0.603769	9.93758	7.95505e-05	0.00152082	biological_process:proton transmembrane transport	TRINITY_DN25401_c1_g9;TRINITY_DN4386_c0_g1;TRINITY_DN4194_c0_g2;TRINITY_DN1407_c0_g1;TRINITY_DN14270_c0_g1;TRINITY_DN5748_c0_g2;
GO:0003824	66	9	1.66037	5.42049	9.71519e-05	0.00183572	molecular_function:catalytic activity	TRINITY_DN3410_c0_g2;TRINITY_DN29573_c0_g1;TRINITY_DN27031_c0_g1;TRINITY_DN3782_c0_g2;TRINITY_DN3782_c0_g1;TRINITY_DN7874_c0_g2;TRINITY_DN7874_c0_g1;TRINITY_DN25951_c0_g2;TRINITY_DN7406_c0_g1;
GO:0005319	7	4	0.176099	22.7145	0.00010525	0.00192169	molecular_function:lipid transporter activity	TRINITY_DN4325_c0_g1;TRINITY_DN29566_c0_g1;TRINITY_DN30422_c0_g1;TRINITY_DN2029_c0_g1;
GO:0009522	7	4	0.176099	22.7145	0.00010525	0.00192169	cellular_component:photosystem I	TRINITY_DN764_c0_g1;TRINITY_DN1304_c0_g1;TRINITY_DN21345_c0_g1;TRINITY_DN16485_c1_g1;
GO:0019684	7	4	0.176099	22.7145	0.00010525	0.00192169	biological_process:photosynthesis, light reaction	TRINITY_DN17212_c0_g1;TRINITY_DN26867_c1_g5;TRINITY_DN12532_c0_g1;TRINITY_DN16975_c0_g1;
GO:0006464	26	6	0.654084	9.17313	0.000116376	0.00210124	biological_process:cellular protein modification process	TRINITY_DN3545_c0_g1;TRINITY_DN19861_c0_g2;TRINITY_DN22039_c0_g4;TRINITY_DN21461_c0_g3;TRINITY_DN22039_c0_g5;TRINITY_DN23120_c0_g5;
GO:0005543	27	6	0.679241	8.83339	0.000139262	0.00248682	molecular_function:phospholipid binding	TRINITY_DN4325_c0_g1;TRINITY_DN29475_c0_g1;TRINITY_DN2029_c0_g1;TRINITY_DN29566_c0_g1;TRINITY_DN30422_c0_g1;TRINITY_DN16038_c0_g1;
GO:0009725	8	4	0.201256	19.8752	0.000154777	0.00273384	biological_process:response to hormone	TRINITY_DN23207_c0_g2;TRINITY_DN14112_c0_g1;TRINITY_DN8165_c0_g1;TRINITY_DN14270_c0_g1;
GO:0009768	28	6	0.704398	8.51791	0.000165568	0.002893	biological_process:photosynthesis, light harvesting in photosystem I	TRINITY_DN18337_c1_g1;TRINITY_DN1304_c0_g1;TRINITY_DN17217_c0_g2;TRINITY_DN27204_c1_g1;TRINITY_DN17984_c0_g1;TRINITY_DN27204_c0_g1;
GO:0006869	17	5	0.42767	11.6913	0.00016754	0.0028963	biological_process:lipid transport	TRINITY_DN4325_c0_g1;TRINITY_DN2029_c0_g1;TRINITY_DN29828_c0_g1;TRINITY_DN29566_c0_g1;TRINITY_DN10170_c0_g1;
GO:0005102	58	8	1.45911	5.4828	0.000218377	0.00359774	molecular_function:signaling receptor binding	TRINITY_DN17848_c0_g1;TRINITY_DN23453_c0_g4;TRINITY_DN17725_c0_g2;TRINITY_DN23207_c0_g1;TRINITY_DN16997_c0_g3;TRINITY_DN19816_c0_g1;TRINITY_DN24579_c0_g1;TRINITY_DN29566_c0_g1;
GO:0010243	9	4	0.226414	17.6668	0.000219186	0.00359774	biological_process:response to organonitrogen compound	TRINITY_DN24213_c0_g4;TRINITY_DN14270_c0_g1;TRINITY_DN24213_c0_g10;TRINITY_DN30353_c0_g1;
GO:0016810	9	4	0.226414	17.6668	0.000219186	0.00359774	molecular_function:hydrolase activity, acting on carbon-nitrogen (but not peptide) bonds	TRINITY_DN17242_c0_g2;TRINITY_DN17242_c0_g1;TRINITY_DN16204_c0_g1;TRINITY_DN16204_c0_g2;
GO:0019253	9	4	0.226414	17.6668	0.000219186	0.00359774	biological_process:reductive pentose-phosphate cycle	TRINITY_DN12486_c0_g1;TRINITY_DN20096_c0_g1;TRINITY_DN17602_c0_g1;TRINITY_DN862_c0_g1;
GO:0046688	9	4	0.226414	17.6668	0.000219186	0.00359774	biological_process:response to copper ion	TRINITY_DN8513_c0_g1;TRINITY_DN3247_c0_g2;TRINITY_DN14270_c0_g1;TRINITY_DN20384_c0_g9;
GO:0009986	92	10	2.31445	4.32068	0.000224082	0.00364133	cellular_component:cell surface	TRINITY_DN13518_c0_g1;TRINITY_DN23453_c0_g4;TRINITY_DN30196_c0_g1;TRINITY_DN30422_c0_g1;TRINITY_DN270_c0_g1;TRINITY_DN29475_c0_g1;TRINITY_DN16016_c0_g1;TRINITY_DN20384_c0_g7;TRINITY_DN6709_c0_g1;TRINITY_DN29566_c0_g1;
GO:0042632	19	5	0.477984	10.4606	0.000259521	0.00404521	biological_process:cholesterol homeostasis	TRINITY_DN4325_c0_g1;TRINITY_DN13518_c0_g1;TRINITY_DN2029_c0_g1;TRINITY_DN29566_c0_g1;TRINITY_DN30422_c0_g1;
GO:0008201	45	7	1.13207	6.18337	0.000278234	0.00404521	molecular_function:heparin binding	TRINITY_DN29475_c0_g1;TRINITY_DN20835_c0_g2;TRINITY_DN18435_c0_g2;TRINITY_DN17725_c0_g2;TRINITY_DN6497_c0_g1;TRINITY_DN25793_c0_g2;TRINITY_DN29566_c0_g1;
GO:0010903	3	3	0.075471	39.7504	0.000281298	0.00404521	biological_process:negative regulation of very-low-density lipoprotein particle remodeling	TRINITY_DN4325_c0_g1;TRINITY_DN30422_c0_g1;TRINITY_DN2029_c0_g1;
GO:0010916	3	3	0.075471	39.7504	0.000281298	0.00404521	biological_process:negative regulation of very-low-density lipoprotein particle clearance	TRINITY_DN4325_c0_g1;TRINITY_DN30102_c0_g1;TRINITY_DN29730_c0_g1;
GO:0031838	3	3	0.075471	39.7504	0.000281298	0.00404521	cellular_component:haptoglobin-hemoglobin complex	TRINITY_DN30360_c0_g1;TRINITY_DN15627_c0_g1;TRINITY_DN24234_c0_g1;
GO:0032375	3	3	0.075471	39.7504	0.000281298	0.00404521	biological_process:negative regulation of cholesterol transport	TRINITY_DN30102_c0_g1;TRINITY_DN29730_c0_g1;TRINITY_DN2029_c0_g1;
GO:0032489	3	3	0.075471	39.7504	0.000281298	0.00404521	biological_process:regulation of Cdc42 protein signal transduction	TRINITY_DN4325_c0_g1;TRINITY_DN29566_c0_g1;TRINITY_DN30422_c0_g1;
GO:0034362	3	3	0.075471	39.7504	0.000281298	0.00404521	cellular_component:low-density lipoprotein particle	TRINITY_DN30102_c0_g1;TRINITY_DN29566_c0_g1;TRINITY_DN30422_c0_g1;
GO:0034384	3	3	0.075471	39.7504	0.000281298	0.00404521	biological_process:high-density lipoprotein particle clearance	TRINITY_DN30102_c0_g1;TRINITY_DN29566_c0_g1;TRINITY_DN2029_c0_g1;
GO:0045723	3	3	0.075471	39.7504	0.000281298	0.00404521	biological_process:positive regulation of fatty acid biosynthetic process	TRINITY_DN7907_c0_g2;TRINITY_DN30102_c0_g1;TRINITY_DN30422_c0_g1;
GO:0045833	3	3	0.075471	39.7504	0.000281298	0.00404521	biological_process:negative regulation of lipid metabolic process	TRINITY_DN4325_c0_g1;TRINITY_DN30102_c0_g1;TRINITY_DN29730_c0_g1;
GO:0051006	3	3	0.075471	39.7504	0.000281298	0.00404521	biological_process:positive regulation of lipoprotein lipase activity	TRINITY_DN30102_c0_g1;TRINITY_DN30422_c0_g1;TRINITY_DN29475_c0_g1;
GO:0070653	3	3	0.075471	39.7504	0.000281298	0.00404521	molecular_function:high-density lipoprotein particle receptor binding	TRINITY_DN4325_c0_g1;TRINITY_DN30422_c0_g1;TRINITY_DN2029_c0_g1;
GO:0030170	33	6	0.830183	7.22732	0.000361448	0.00515222	molecular_function:pyridoxal phosphate binding	TRINITY_DN7874_c0_g2;TRINITY_DN7874_c0_g1;TRINITY_DN17466_c0_g1;TRINITY_DN14515_c0_g2;TRINITY_DN16179_c0_g1;TRINITY_DN114_c0_g1;
GO:0001666	34	6	0.85534	7.01475	0.000416371	0.0058835	biological_process:response to hypoxia	TRINITY_DN30360_c0_g1;TRINITY_DN30429_c0_g1;TRINITY_DN14270_c0_g1;TRINITY_DN20384_c0_g7;TRINITY_DN14133_c0_g1;TRINITY_DN20827_c0_g2;
GO:0005618	22	5	0.553455	9.03416	0.000463486	0.00628169	cellular_component:cell wall	TRINITY_DN14225_c0_g1;TRINITY_DN17905_c0_g4;TRINITY_DN24221_c1_g1;TRINITY_DN30559_c0_g1;TRINITY_DN25375_c0_g13;
GO:0032355	22	5	0.553455	9.03416	0.000463486	0.00628169	biological_process:response to estradiol	TRINITY_DN24234_c0_g1;TRINITY_DN7907_c0_g2;TRINITY_DN8165_c0_g1;TRINITY_DN20827_c0_g2;TRINITY_DN7740_c0_g1;
GO:0009767	4	3	0.100628	29.8128	0.000483207	0.00628169	biological_process:photosynthetic electron transport chain	TRINITY_DN1304_c0_g1;TRINITY_DN23970_c2_g10;TRINITY_DN15472_c0_g1;
GO:0017127	4	3	0.100628	29.8128	0.000483207	0.00628169	molecular_function:cholesterol transporter activity	TRINITY_DN29566_c0_g1;TRINITY_DN30422_c0_g1;TRINITY_DN2029_c0_g1;
GO:0018158	4	3	0.100628	29.8128	0.000483207	0.00628169	biological_process:protein oxidation	TRINITY_DN30422_c0_g1;TRINITY_DN2029_c0_g1;TRINITY_DN8165_c0_g1;
GO:0031210	4	3	0.100628	29.8128	0.000483207	0.00628169	molecular_function:phosphatidylcholine binding	TRINITY_DN30422_c0_g1;TRINITY_DN2029_c0_g1;TRINITY_DN3247_c0_g2;
GO:0034380	4	3	0.100628	29.8128	0.000483207	0.00628169	biological_process:high-density lipoprotein particle assembly	TRINITY_DN29566_c0_g1;TRINITY_DN30422_c0_g1;TRINITY_DN2029_c0_g1;
GO:0043691	4	3	0.100628	29.8128	0.000483207	0.00628169	biological_process:reverse cholesterol transport	TRINITY_DN29566_c0_g1;TRINITY_DN30422_c0_g1;TRINITY_DN2029_c0_g1;
GO:0048261	4	3	0.100628	29.8128	0.000483207	0.00628169	biological_process:negative regulation of receptor-mediated endocytosis	TRINITY_DN4325_c0_g1;TRINITY_DN30102_c0_g1;TRINITY_DN29730_c0_g1;
GO:0060228	4	3	0.100628	29.8128	0.000483207	0.00628169	molecular_function:phosphatidylcholine-sterol O-acyltransferase activator activity	TRINITY_DN29566_c0_g1;TRINITY_DN30422_c0_g1;TRINITY_DN2029_c0_g1;
GO:0006807	12	4	0.301885	13.2501	0.000525817	0.00672797	biological_process:nitrogen compound metabolic process	TRINITY_DN17242_c0_g2;TRINITY_DN17242_c0_g1;TRINITY_DN16204_c0_g1;TRINITY_DN16204_c0_g2;
GO:0050832	12	4	0.301885	13.2501	0.000525817	0.00672797	biological_process:defense response to fungus	TRINITY_DN17725_c0_g2;TRINITY_DN30559_c0_g1;TRINITY_DN29500_c0_g1;TRINITY_DN14546_c0_g1;
GO:0008395	23	5	0.578612	8.64137	0.000552796	0.00701792	molecular_function:steroid hydroxylase activity	TRINITY_DN24213_c0_g4;TRINITY_DN18908_c0_g3;TRINITY_DN24213_c0_g10;TRINITY_DN24213_c0_g2;TRINITY_DN24213_c0_g8;
GO:0009651	13	4	0.327042	12.2308	0.000674179	0.00849256	biological_process:response to salt stress	TRINITY_DN7907_c0_g2;TRINITY_DN14225_c0_g1;TRINITY_DN14699_c0_g1;TRINITY_DN12920_c0_g1;
GO:0005743	170	13	4.2767	3.03973	0.000684951	0.00856188	cellular_component:mitochondrial inner membrane	TRINITY_DN14112_c0_g1;TRINITY_DN20384_c0_g9;TRINITY_DN3410_c0_g2;TRINITY_DN4194_c0_g2;TRINITY_DN7874_c0_g2;TRINITY_DN8207_c0_g1;TRINITY_DN4386_c0_g1;TRINITY_DN14270_c0_g1;TRINITY_DN30353_c0_g1;TRINITY_DN20316_c0_g2;TRINITY_DN5748_c0_g2;TRINITY_DN7874_c0_g1;TRINITY_DN6533_c0_g1;
GO:0010288	5	3	0.125785	23.8502	0.000758914	0.00906791	biological_process:response to lead ion	TRINITY_DN30360_c0_g1;TRINITY_DN20827_c0_g2;TRINITY_DN20384_c0_g7;
GO:0010469	5	3	0.125785	23.8502	0.000758914	0.00906791	biological_process:regulation of signaling receptor activity	TRINITY_DN7907_c0_g2;TRINITY_DN700_c0_g1;TRINITY_DN29500_c0_g1;
GO:0010898	5	3	0.125785	23.8502	0.000758914	0.00906791	biological_process:positive regulation of triglyceride catabolic process	TRINITY_DN30102_c0_g1;TRINITY_DN30422_c0_g1;TRINITY_DN29475_c0_g1;
GO:0017144	5	3	0.125785	23.8502	0.000758914	0.00906791	biological_process:drug metabolic process	TRINITY_DN24213_c0_g4;TRINITY_DN18908_c0_g5;TRINITY_DN24213_c0_g2;
GO:0050995	5	3	0.125785	23.8502	0.000758914	0.00906791	biological_process:negative regulation of lipid catabolic process	TRINITY_DN4325_c0_g1;TRINITY_DN29730_c0_g1;TRINITY_DN2029_c0_g1;
GO:0080167	5	3	0.125785	23.8502	0.000758914	0.00906791	biological_process:response to karrikin	TRINITY_DN3027_c0_g1;TRINITY_DN15472_c0_g1;TRINITY_DN25375_c0_g13;
GO:0000302	14	4	0.352199	11.3572	0.000849889	0.00986478	biological_process:response to reactive oxygen species	TRINITY_DN14225_c0_g1;TRINITY_DN30392_c0_g1;TRINITY_DN8513_c0_g1;TRINITY_DN8165_c0_g1;
GO:0005179	14	4	0.352199	11.3572	0.000849889	0.00986478	molecular_function:hormone activity	TRINITY_DN7907_c0_g2;TRINITY_DN29465_c0_g1;TRINITY_DN700_c0_g1;TRINITY_DN29500_c0_g1;
GO:0009414	14	4	0.352199	11.3572	0.000849889	0.00986478	biological_process:response to water deprivation	TRINITY_DN30461_c0_g1;TRINITY_DN29545_c0_g1;TRINITY_DN30392_c0_g1;TRINITY_DN3306_c0_g1;
GO:0010043	14	4	0.352199	11.3572	0.000849889	0.00986478	biological_process:response to zinc ion	TRINITY_DN29566_c0_g1;TRINITY_DN12920_c0_g1;TRINITY_DN3247_c0_g2;TRINITY_DN29500_c0_g1;
GO:0007605	26	5	0.654084	7.64428	0.000898782	0.0103583	biological_process:sensory perception of sound	TRINITY_DN15403_c0_g2;TRINITY_DN8513_c0_g1;TRINITY_DN13518_c0_g1;TRINITY_DN27766_c2_g5;TRINITY_DN8165_c0_g1;
GO:0005886	545	28	13.7106	2.04222	0.000959854	0.0109842	cellular_component:plasma membrane	TRINITY_DN15472_c0_g1;TRINITY_DN25375_c0_g13;TRINITY_DN3247_c0_g2;TRINITY_DN15156_c0_g1;TRINITY_DN17848_c0_g1;TRINITY_DN4683_c0_g1;TRINITY_DN11852_c0_g1;TRINITY_DN12920_c0_g1;TRINITY_DN6569_c1_g1;TRINITY_DN13518_c0_g1;TRINITY_DN8898_c0_g1;TRINITY_DN270_c0_g1;TRINITY_DN114_c0_g1;TRINITY_DN16179_c0_g1;TRINITY_DN10876_c0_g1;TRINITY_DN21956_c1_g4;TRINITY_DN14225_c0_g1;TRINITY_DN29475_c0_g1;TRINITY_DN…
GO:0007186	41	6	1.03144	5.81712	0.00100544	0.0114254	biological_process:G protein-coupled receptor signaling pathway	TRINITY_DN17993_c1_g9;TRINITY_DN4325_c0_g1;TRINITY_DN6709_c0_g1;TRINITY_DN7907_c0_g2;TRINITY_DN29566_c0_g1;TRINITY_DN30422_c0_g1;
GO:0031409	27	5	0.679241	7.36116	0.00104367	0.0117775	molecular_function:pigment binding	TRINITY_DN18337_c1_g1;TRINITY_DN17217_c0_g2;TRINITY_DN27204_c1_g1;TRINITY_DN17984_c0_g1;TRINITY_DN27204_c0_g1;
GO:0005829	863	39	21.7105	1.79636	0.00107079	0.0120002	cellular_component:cytosol	TRINITY_DN16024_c0_g3;TRINITY_DN324_c0_g1;TRINITY_DN25375_c0_g13;TRINITY_DN7406_c0_g1;TRINITY_DN3247_c0_g2;TRINITY_DN15156_c0_g1;TRINITY_DN11939_c0_g1;TRINITY_DN4683_c0_g1;TRINITY_DN1682_c0_g1;TRINITY_DN7740_c0_g1;TRINITY_DN12920_c0_g1;TRINITY_DN6569_c1_g1;TRINITY_DN16038_c0_g1;TRINITY_DN13416_c0_g1;TRINITY_DN14515_c0_g2;TRINITY_DN20633_c1_g2;TRINITY_DN29573_c0_g1;TRINITY_DN17039_c0_g1;TRINITY_DN…
GO:0006030	6	3	0.150942	19.8752	0.00111747	0.0121871	biological_process:chitin metabolic process	TRINITY_DN18556_c0_g1;TRINITY_DN17731_c0_g2;TRINITY_DN20222_c0_g1;
GO:0008202	6	3	0.150942	19.8752	0.00111747	0.0121871	biological_process:steroid metabolic process	TRINITY_DN24213_c0_g4;TRINITY_DN18908_c0_g5;TRINITY_DN24213_c0_g2;
GO:0031667	6	3	0.150942	19.8752	0.00111747	0.0121871	biological_process:response to nutrient levels	TRINITY_DN18908_c0_g5;TRINITY_DN8513_c0_g1;TRINITY_DN7740_c0_g1;
GO:0070371	6	3	0.150942	19.8752	0.00111747	0.0121871	biological_process:ERK1 and ERK2 cascade	TRINITY_DN7907_c0_g2;TRINITY_DN30422_c0_g1;TRINITY_DN20384_c0_g7;
GO:0006879	28	5	0.704398	7.09826	0.00120517	0.013056	biological_process:cellular iron ion homeostasis	TRINITY_DN8513_c0_g1;TRINITY_DN6497_c0_g2;TRINITY_DN11602_c0_g1;TRINITY_DN20384_c0_g7;TRINITY_DN29500_c0_g1;
GO:0006954	43	6	1.08175	5.54655	0.00125565	0.0135128	biological_process:inflammatory response	TRINITY_DN23707_c0_g3;TRINITY_DN17993_c1_g9;TRINITY_DN23207_c0_g1;TRINITY_DN16997_c0_g3;TRINITY_DN4325_c0_g1;TRINITY_DN20827_c0_g2;
GO:0004869	16	4	0.402513	9.93757	0.00129373	0.0137406	molecular_function:cysteine-type endopeptidase inhibitor activity	TRINITY_DN24213_c0_g6;TRINITY_DN17725_c0_g2;TRINITY_DN23207_c0_g1;TRINITY_DN12300_c0_g2;
GO:0009749	16	4	0.402513	9.93757	0.00129373	0.0137406	biological_process:response to glucose	TRINITY_DN3410_c0_g2;TRINITY_DN15156_c0_g1;TRINITY_DN2029_c0_g1;TRINITY_DN8165_c0_g1;
GO:0008392	17	4	0.42767	9.35301	0.00156704	0.016016	molecular_function:arachidonic acid epoxygenase activity	TRINITY_DN24213_c0_g4;TRINITY_DN24213_c0_g10;TRINITY_DN24213_c0_g2;TRINITY_DN24213_c0_g8;
GO:0019373	17	4	0.42767	9.35301	0.00156704	0.016016	biological_process:epoxygenase P450 pathway	TRINITY_DN24213_c0_g4;TRINITY_DN24213_c0_g10;TRINITY_DN24213_c0_g2;TRINITY_DN24213_c0_g8;
GO:0006559	7	3	0.176099	17.0359	0.0015671	0.016016	biological_process:L-phenylalanine catabolic process	TRINITY_DN6416_c0_g1;TRINITY_DN3027_c0_g1;TRINITY_DN15671_c0_g3;
GO:0007595	7	3	0.176099	17.0359	0.0015671	0.016016	biological_process:lactation	TRINITY_DN5748_c0_g2;TRINITY_DN6497_c0_g1;TRINITY_DN7740_c0_g1;
GO:0010942	7	3	0.176099	17.0359	0.0015671	0.016016	biological_process:positive regulation of cell death	TRINITY_DN30360_c0_g1;TRINITY_DN15627_c0_g1;TRINITY_DN24234_c0_g1;
GO:0019433	7	3	0.176099	17.0359	0.0015671	0.016016	biological_process:triglyceride catabolic process	TRINITY_DN4325_c0_g1;TRINITY_DN29566_c0_g1;TRINITY_DN30422_c0_g1;
GO:0005789	143	11	3.59746	3.05771	0.00163154	0.0165704	cellular_component:endoplasmic reticulum membrane	TRINITY_DN13518_c0_g1;TRINITY_DN3410_c0_g2;TRINITY_DN5409_c0_g1;TRINITY_DN5638_c0_g1;TRINITY_DN24213_c0_g8;TRINITY_DN16016_c0_g1;TRINITY_DN15671_c0_g3;TRINITY_DN24213_c0_g2;TRINITY_DN30353_c0_g1;TRINITY_DN18908_c0_g3;TRINITY_DN24213_c0_g10;
GO:0005783	307	18	7.72322	2.33064	0.00168743	0.0170315	cellular_component:endoplasmic reticulum	TRINITY_DN5638_c0_g1;TRINITY_DN30360_c0_g1;TRINITY_DN29730_c0_g1;TRINITY_DN25793_c0_g2;TRINITY_DN30353_c0_g1;TRINITY_DN20827_c0_g2;TRINITY_DN17466_c0_g1;TRINITY_DN29566_c0_g1;TRINITY_DN29925_c0_g1;TRINITY_DN3410_c0_g2;TRINITY_DN5409_c0_g1;TRINITY_DN16997_c0_g3;TRINITY_DN24283_c2_g3;TRINITY_DN15671_c0_g3;TRINITY_DN14731_c0_g2;TRINITY_DN14951_c0_g1;TRINITY_DN30461_c0_g1;TRINITY_DN24213_c0_g4;
GO:0004867	48	6	1.20754	4.96878	0.00208879	0.0208324	molecular_function:serine-type endopeptidase inhibitor activity	TRINITY_DN30196_c0_g1;TRINITY_DN17725_c0_g2;TRINITY_DN6497_c0_g1;TRINITY_DN7907_c0_g2;TRINITY_DN270_c0_g1;TRINITY_DN20827_c0_g2;
GO:0007565	8	3	0.201256	14.9064	0.00211529	0.0208324	biological_process:female pregnancy	TRINITY_DN7907_c0_g2;TRINITY_DN18908_c0_g3;TRINITY_DN7740_c0_g1;
GO:0016705	8	3	0.201256	14.9064	0.00211529	0.0208324	molecular_function:oxidoreductase activity, acting on paired donors, with incorporation or reduction of molecular oxygen	TRINITY_DN24213_c0_g10;TRINITY_DN24213_c0_g2;TRINITY_DN24213_c0_g8;
GO:0043434	8	3	0.201256	14.9064	0.00211529	0.0208324	biological_process:response to peptide hormone	TRINITY_DN4325_c0_g1;TRINITY_DN24213_c0_g10;TRINITY_DN3247_c0_g2;
GO:0034599	33	5	0.830183	6.02277	0.00230188	0.0225335	biological_process:cellular response to oxidative stress	TRINITY_DN14225_c0_g1;TRINITY_DN8513_c0_g1;TRINITY_DN3545_c0_g1;TRINITY_DN10935_c0_g1;TRINITY_DN16997_c0_g3;
GO:0016491	107	9	2.69181	3.34348	0.00239232	0.0232785	molecular_function:oxidoreductase activity	TRINITY_DN20047_c1_g5;TRINITY_DN16261_c1_g1;TRINITY_DN15759_c0_g1;TRINITY_DN17645_c0_g2;TRINITY_DN27031_c0_g1;TRINITY_DN24213_c0_g4;TRINITY_DN9846_c0_g1;TRINITY_DN7406_c0_g1;TRINITY_DN24213_c0_g2;
GO:0004866	20	4	0.503141	7.95006	0.00262322	0.0253734	molecular_function:endopeptidase inhibitor activity	TRINITY_DN24213_c0_g6;TRINITY_DN23207_c0_g1;TRINITY_DN12300_c0_g2;TRINITY_DN20827_c0_g2;
GO:0009737	9	3	0.226414	13.2501	0.0027688	0.025635	biological_process:response to abscisic acid	TRINITY_DN29545_c0_g1;TRINITY_DN18653_c0_g1;TRINITY_DN30392_c0_g1;
GO:0010033	9	3	0.226414	13.2501	0.0027688	0.025635	biological_process:response to organic substance	TRINITY_DN30360_c0_g1;TRINITY_DN8513_c0_g1;TRINITY_DN17466_c0_g1;
GO:0032526	9	3	0.226414	13.2501	0.0027688	0.025635	biological_process:response to retinoic acid	TRINITY_DN29566_c0_g1;TRINITY_DN10470_c0_g1;TRINITY_DN24213_c0_g10;
GO:0046331	9	3	0.226414	13.2501	0.0027688	0.025635	biological_process:lateral inhibition	TRINITY_DN28305_c0_g1;TRINITY_DN10379_c0_g1;TRINITY_DN15759_c0_g1;
GO:0006749	35	5	0.880497	5.67861	0.00289736	0.025635	biological_process:glutathione metabolic process	TRINITY_DN14390_c0_g1;TRINITY_DN8513_c0_g1;TRINITY_DN30353_c0_g1;TRINITY_DN15627_c0_g1;TRINITY_DN8165_c0_g1;
GO:0019899	71	7	1.78615	3.91904	0.00315247	0.025635	molecular_function:enzyme binding	TRINITY_DN16997_c0_g3;TRINITY_DN8513_c0_g1;TRINITY_DN6996_c0_g2;TRINITY_DN30422_c0_g1;TRINITY_DN17466_c0_g1;TRINITY_DN24213_c0_g4;TRINITY_DN24213_c0_g2;
GO:0016020	688	31	17.3081	1.79107	0.00339962	0.025635	cellular_component:membrane	TRINITY_DN7205_c0_g1;TRINITY_DN15472_c0_g1;TRINITY_DN324_c0_g1;TRINITY_DN17905_c0_g4;TRINITY_DN21345_c0_g1;TRINITY_DN12532_c0_g1;TRINITY_DN15156_c0_g1;TRINITY_DN29665_c0_g1;TRINITY_DN20384_c0_g7;TRINITY_DN29828_c0_g1;TRINITY_DN12920_c0_g1;TRINITY_DN26439_c0_g1;TRINITY_DN26342_c1_g5;TRINITY_DN20096_c0_g1;TRINITY_DN20316_c0_g2;TRINITY_DN14951_c0_g1;TRINITY_DN13518_c0_g1;TRINITY_DN27131_c0_g4;TRINIT…
GO:0001916	2	2	0.050314	39.7504	0.00350699	0.025635	biological_process:positive regulation of T cell mediated cytotoxicity	TRINITY_DN17848_c0_g1;TRINITY_DN24579_c0_g1;
GO:0002740	2	2	0.050314	39.7504	0.00350699	0.025635	biological_process:negative regulation of cytokine secretion involved in immune response	TRINITY_DN30422_c0_g1;TRINITY_DN2029_c0_g1;
GO:0004030	2	2	0.050314	39.7504	0.00350699	0.025635	molecular_function:aldehyde dehydrogenase [NAD(P)+] activity	TRINITY_DN7406_c0_g1;TRINITY_DN27031_c0_g1;
GO:0008035	2	2	0.050314	39.7504	0.00350699	0.025635	molecular_function:high-density lipoprotein particle binding	TRINITY_DN30422_c0_g1;TRINITY_DN2029_c0_g1;
GO:0008940	2	2	0.050314	39.7504	0.00350699	0.025635	molecular_function:nitrate reductase activity	TRINITY_DN7874_c0_g2;TRINITY_DN7874_c0_g1;
GO:0009258	2	2	0.050314	39.7504	0.00350699	0.025635	biological_process:10-formyltetrahydrofolate catabolic process	TRINITY_DN7406_c0_g1;TRINITY_DN27031_c0_g1;
GO:0009496	2	2	0.050314	39.7504	0.00350699	0.025635	molecular_function:plastoquinol--plastocyanin reductase activity	TRINITY_DN6508_c0_g1;TRINITY_DN15472_c0_g1;
GO:0009512	2	2	0.050314	39.7504	0.00350699	0.025635	cellular_component:cytochrome b6f complex	TRINITY_DN6508_c0_g1;TRINITY_DN15472_c0_g1;
GO:0009723	2	2	0.050314	39.7504	0.00350699	0.025635	biological_process:response to ethylene	TRINITY_DN29545_c0_g1;TRINITY_DN30392_c0_g1;
GO:0009773	2	2	0.050314	39.7504	0.00350699	0.025635	biological_process:photosynthetic electron transport in photosystem I	TRINITY_DN764_c0_g1;TRINITY_DN16485_c1_g1;
GO:0009819	2	2	0.050314	39.7504	0.00350699	0.025635	biological_process:drought recovery	TRINITY_DN3027_c0_g1;TRINITY_DN6569_c1_g1;
GO:0010286	2	2	0.050314	39.7504	0.00350699	0.025635	biological_process:heat acclimation	TRINITY_DN30461_c0_g1;TRINITY_DN30429_c0_g1;
GO:0014012	2	2	0.050314	39.7504	0.00350699	0.025635	biological_process:peripheral nervous system axon regeneration	TRINITY_DN29566_c0_g1;TRINITY_DN30422_c0_g1;
GO:0016098	2	2	0.050314	39.7504	0.00350699	0.025635	biological_process:monoterpenoid metabolic process	TRINITY_DN24213_c0_g4;TRINITY_DN24213_c0_g2;
GO:0016155	2	2	0.050314	39.7504	0.00350699	0.025635	molecular_function:formyltetrahydrofolate dehydrogenase activity	TRINITY_DN7406_c0_g1;TRINITY_DN27031_c0_g1;
GO:0016615	2	2	0.050314	39.7504	0.00350699	0.025635	molecular_function:malate dehydrogenase activity	TRINITY_DN12920_c0_g1;TRINITY_DN13246_c0_g1;
GO:0016742	2	2	0.050314	39.7504	0.00350699	0.025635	molecular_function:hydroxymethyl-, formyl- and related transferase activity	TRINITY_DN7406_c0_g1;TRINITY_DN27031_c0_g1;
GO:0030093	2	2	0.050314	39.7504	0.00350699	0.025635	cellular_component:chloroplast photosystem I	TRINITY_DN764_c0_g1;TRINITY_DN16485_c1_g1;
GO:0030300	2	2	0.050314	39.7504	0.00350699	0.025635	biological_process:regulation of intestinal cholesterol absorption	TRINITY_DN30422_c0_g1;TRINITY_DN2029_c0_g1;
GO:0030492	2	2	0.050314	39.7504	0.00350699	0.025635	molecular_function:hemoglobin binding	TRINITY_DN30360_c0_g1;TRINITY_DN15627_c0_g1;
GO:0031103	2	2	0.050314	39.7504	0.00350699	0.025635	biological_process:axon regeneration	TRINITY_DN29566_c0_g1;TRINITY_DN30422_c0_g1;
GO:0031720	2	2	0.050314	39.7504	0.00350699	0.025635	molecular_function:haptoglobin binding	TRINITY_DN15627_c0_g1;TRINITY_DN24234_c0_g1;
GO:0033590	2	2	0.050314	39.7504	0.00350699	0.025635	biological_process:response to cobalamin	TRINITY_DN30360_c0_g1;TRINITY_DN14270_c0_g1;
GO:0033721	2	2	0.050314	39.7504	0.00350699	0.025635	molecular_function:aldehyde dehydrogenase (NADP+) activity	TRINITY_DN7406_c0_g1;TRINITY_DN27031_c0_g1;
GO:0034014	2	2	0.050314	39.7504	0.00350699	0.025635	biological_process:response to triglyceride	TRINITY_DN4325_c0_g1;TRINITY_DN20827_c0_g2;
GO:0034190	2	2	0.050314	39.7504	0.00350699	0.025635	molecular_function:apolipoprotein receptor binding	TRINITY_DN30422_c0_g1;TRINITY_DN2029_c0_g1;
GO:0034365	2	2	0.050314	39.7504	0.00350699	0.025635	cellular_component:discoidal high-density lipoprotein particle	TRINITY_DN29566_c0_g1;TRINITY_DN30422_c0_g1;
GO:0034447	2	2	0.050314	39.7504	0.00350699	0.025635	biological_process:very-low-density lipoprotein particle clearance	TRINITY_DN29566_c0_g1;TRINITY_DN29730_c0_g1;
GO:0035206	2	2	0.050314	39.7504	0.00350699	0.025635	biological_process:regulation of hemocyte proliferation	TRINITY_DN16012_c0_g1;TRINITY_DN16012_c0_g2;
GO:0042126	2	2	0.050314	39.7504	0.00350699	0.025635	biological_process:nitrate metabolic process	TRINITY_DN7874_c0_g2;TRINITY_DN7874_c0_g1;
GO:0042158	2	2	0.050314	39.7504	0.00350699	0.025635	biological_process:lipoprotein biosynthetic process	TRINITY_DN29566_c0_g1;TRINITY_DN30422_c0_g1;
GO:0042644	2	2	0.050314	39.7504	0.00350699	0.025635	cellular_component:chloroplast nucleoid	TRINITY_DN30036_c0_g1;TRINITY_DN29665_c0_g1;
GO:0045541	2	2	0.050314	39.7504	0.00350699	0.025635	biological_process:negative regulation of cholesterol biosynthetic process	TRINITY_DN29566_c0_g1;TRINITY_DN8513_c0_g1;
GO:0046483	2	2	0.050314	39.7504	0.00350699	0.025635	biological_process:heterocycle metabolic process	TRINITY_DN24213_c0_g4;TRINITY_DN24213_c0_g2;
GO:0050665	2	2	0.050314	39.7504	0.00350699	0.025635	biological_process:hydrogen peroxide biosynthetic process	TRINITY_DN8513_c0_g1;TRINITY_DN17645_c0_g2;
GO:0051180	2	2	0.050314	39.7504	0.00350699	0.025635	biological_process:vitamin transport	TRINITY_DN30422_c0_g1;TRINITY_DN7740_c0_g1;
GO:0051246	2	2	0.050314	39.7504	0.00350699	0.025635	biological_process:regulation of protein metabolic process	TRINITY_DN29566_c0_g1;TRINITY_DN6497_c0_g2;
GO:0051924	2	2	0.050314	39.7504	0.00350699	0.025635	biological_process:regulation of calcium ion transport	TRINITY_DN7907_c0_g2;TRINITY_DN21956_c1_g4;
GO:0060192	2	2	0.050314	39.7504	0.00350699	0.025635	biological_process:negative regulation of lipase activity	TRINITY_DN30422_c0_g1;TRINITY_DN2029_c0_g1;
GO:0060230	2	2	0.050314	39.7504	0.00350699	0.025635	molecular_function:lipoprotein lipase activator activity	TRINITY_DN30102_c0_g1;TRINITY_DN29475_c0_g1;
GO:0060621	2	2	0.050314	39.7504	0.00350699	0.025635	biological_process:negative regulation of cholesterol import	TRINITY_DN4325_c0_g1;TRINITY_DN2029_c0_g1;
GO:0071813	2	2	0.050314	39.7504	0.00350699	0.025635	molecular_function:lipoprotein particle binding	TRINITY_DN29566_c0_g1;TRINITY_DN30422_c0_g1;
GO:0001895	10	3	0.251571	11.9251	0.00353368	0.025635	biological_process:retina homeostasis	TRINITY_DN8513_c0_g1;TRINITY_DN20384_c0_g7;TRINITY_DN17466_c0_g1;
GO:0004332	10	3	0.251571	11.9251	0.00353368	0.025635	molecular_function:fructose-bisphosphate aldolase activity	TRINITY_DN17294_c0_g8;TRINITY_DN3247_c0_g2;TRINITY_DN17294_c0_g3;
GO:0005504	10	3	0.251571	11.9251	0.00353368	0.025635	molecular_function:fatty acid binding	TRINITY_DN29730_c0_g1;TRINITY_DN16038_c0_g1;TRINITY_DN17466_c0_g1;
GO:0009058	10	3	0.251571	11.9251	0.00353368	0.025635	biological_process:biosynthetic process	TRINITY_DN7406_c0_g1;TRINITY_DN14515_c0_g2;TRINITY_DN27031_c0_g1;
GO:0009611	10	3	0.251571	11.9251	0.00353368	0.025635	biological_process:response to wounding	TRINITY_DN12903_c0_g1;TRINITY_DN3027_c0_g1;TRINITY_DN8165_c0_g1;
GO:0043085	10	3	0.251571	11.9251	0.00353368	0.025635	biological_process:positive regulation of catalytic activity	TRINITY_DN7907_c0_g2;TRINITY_DN8513_c0_g1;TRINITY_DN2029_c0_g1;
GO:0045277	10	3	0.251571	11.9251	0.00353368	0.025635	cellular_component:respiratory chain complex IV	TRINITY_DN5748_c0_g2;TRINITY_DN20384_c0_g9;TRINITY_DN4194_c0_g2;
GO:0003735	405	21	10.1886	2.06113	0.00401392	0.0289895	molecular_function:structural constituent of ribosome	TRINITY_DN21089_c0_g3;TRINITY_DN16045_c0_g1;TRINITY_DN324_c0_g1;TRINITY_DN16653_c0_g1;TRINITY_DN29542_c0_g1;TRINITY_DN15673_c0_g1;TRINITY_DN4692_c0_g1;TRINITY_DN1030_c0_g1;TRINITY_DN16459_c0_g3;TRINITY_DN7596_c0_g1;TRINITY_DN8925_c0_g1;TRINITY_DN2640_c0_g1;TRINITY_DN14583_c0_g2;TRINITY_DN15403_c0_g2;TRINITY_DN27820_c0_g9;TRINITY_DN15761_c0_g1;TRINITY_DN26293_c1_g1;TRINITY_DN19898_c0_g3;TRINITY_DN…
GO:0005751	23	4	0.578612	6.9131	0.00408566	0.029377	cellular_component:mitochondrial respiratory chain complex IV	TRINITY_DN20384_c0_g9;TRINITY_DN4386_c0_g1;TRINITY_DN4194_c0_g2;TRINITY_DN5748_c0_g2;
GO:0005507	39	5	0.981125	5.09619	0.00440928	0.0314691	molecular_function:copper ion binding	TRINITY_DN16997_c0_g3;TRINITY_DN16154_c0_g1;TRINITY_DN8513_c0_g1;TRINITY_DN5748_c0_g2;TRINITY_DN29500_c0_g1;
GO:0051384	11	3	0.276728	10.841	0.00441536	0.0314691	biological_process:response to glucocorticoid	TRINITY_DN30360_c0_g1;TRINITY_DN3247_c0_g2;TRINITY_DN2029_c0_g1;
GO:0042744	24	4	0.603769	6.62505	0.00467448	0.0331704	biological_process:hydrogen peroxide catabolic process	TRINITY_DN14225_c0_g1;TRINITY_DN24234_c0_g1;TRINITY_DN15627_c0_g1;TRINITY_DN8165_c0_g1;
GO:0004252	40	5	1.00628	4.96879	0.00486102	0.0343442	molecular_function:serine-type endopeptidase activity	TRINITY_DN17987_c0_g1;TRINITY_DN13518_c0_g1;TRINITY_DN16587_c0_g1;TRINITY_DN30360_c0_g1;TRINITY_DN20905_c0_g1;
GO:0008233	41	5	1.03144	4.8476	0.0053446	0.0364955	molecular_function:peptidase activity	TRINITY_DN13518_c0_g1;TRINITY_DN25951_c0_g2;TRINITY_DN21769_c0_g2;TRINITY_DN16997_c0_g3;TRINITY_DN28368_c2_g6;
GO:0006952	12	3	0.301885	9.93756	0.00541865	0.0364955	biological_process:defense response	TRINITY_DN30392_c0_g1;TRINITY_DN3027_c0_g1;TRINITY_DN30559_c0_g1;
GO:0008266	12	3	0.301885	9.93756	0.00541865	0.0364955	molecular_function:poly(U) RNA binding	TRINITY_DN16179_c0_g1;TRINITY_DN26867_c1_g5;TRINITY_DN16975_c0_g1;
GO:0009617	12	3	0.301885	9.93756	0.00541865	0.0364955	biological_process:response to bacterium	TRINITY_DN24221_c1_g1;TRINITY_DN1366_c0_g1;TRINITY_DN3306_c0_g1;
GO:0010150	12	3	0.301885	9.93756	0.00541865	0.0364955	biological_process:leaf senescence	TRINITY_DN29948_c0_g1;TRINITY_DN17905_c0_g4;TRINITY_DN30392_c0_g1;
GO:0046889	12	3	0.301885	9.93756	0.00541865	0.0364955	biological_process:positive regulation of lipid biosynthetic process	TRINITY_DN29566_c0_g1;TRINITY_DN10876_c0_g1;TRINITY_DN30422_c0_g1;
GO:0005960	3	2	0.075471	26.5002	0.00574945	0.0364955	cellular_component:glycine cleavage complex	TRINITY_DN6687_c0_g1;TRINITY_DN15293_c1_g1;
GO:0006656	3	2	0.075471	26.5002	0.00574945	0.0364955	biological_process:phosphatidylcholine biosynthetic process	TRINITY_DN30422_c0_g1;TRINITY_DN2029_c0_g1;
GO:0006796	3	2	0.075471	26.5002	0.00574945	0.0364955	biological_process:phosphate-containing compound metabolic process	TRINITY_DN16012_c0_g1;TRINITY_DN16012_c0_g2;
GO:0009750	3	2	0.075471	26.5002	0.00574945	0.0364955	biological_process:response to fructose	TRINITY_DN6996_c0_g2;TRINITY_DN3247_c0_g2;
GO:0010193	3	2	0.075471	26.5002	0.00574945	0.0364955	biological_process:response to ozone	TRINITY_DN24213_c0_g4;TRINITY_DN12903_c0_g1;
GO:0010224	3	2	0.075471	26.5002	0.00574945	0.0364955	biological_process:response to UV-B	TRINITY_DN3027_c0_g1;TRINITY_DN12903_c0_g1;
GO:0032374	3	2	0.075471	26.5002	0.00574945	0.0364955	biological_process:regulation of cholesterol transport	TRINITY_DN29566_c0_g1;TRINITY_DN30422_c0_g1;
GO:0032930	3	2	0.075471	26.5002	0.00574945	0.0364955	biological_process:positive regulation of superoxide anion generation	TRINITY_DN7907_c0_g2;TRINITY_DN8513_c0_g1;
GO:0033194	3	2	0.075471	26.5002	0.00574945	0.0364955	biological_process:response to hydroperoxide	TRINITY_DN8165_c0_g1;TRINITY_DN5373_c0_g1;
GO:0034372	3	2	0.075471	26.5002	0.00574945	0.0364955	biological_process:very-low-density lipoprotein particle remodeling	TRINITY_DN29566_c0_g1;TRINITY_DN30422_c0_g1;
GO:0042538	3	2	0.075471	26.5002	0.00574945	0.0364955	biological_process:hyperosmotic salinity response	TRINITY_DN30461_c0_g1;TRINITY_DN14270_c0_g1;
GO:0042612	3	2	0.075471	26.5002	0.00574945	0.0364955	cellular_component:MHC class I protein complex	TRINITY_DN17848_c0_g1;TRINITY_DN24579_c0_g1;
GO:0042953	3	2	0.075471	26.5002	0.00574945	0.0364955	biological_process:lipoprotein transport	TRINITY_DN4325_c0_g1;TRINITY_DN30102_c0_g1;
GO:0043546	3	2	0.075471	26.5002	0.00574945	0.0364955	molecular_function:molybdopterin cofactor binding	TRINITY_DN7874_c0_g2;TRINITY_DN7874_c0_g1;
GO:0045455	3	2	0.075471	26.5002	0.00574945	0.0364955	biological_process:ecdysteroid metabolic process	TRINITY_DN16261_c1_g1;TRINITY_DN15759_c0_g1;
GO:0045780	3	2	0.075471	26.5002	0.00574945	0.0364955	biological_process:positive regulation of bone resorption	TRINITY_DN12300_c0_g2;TRINITY_DN20384_c0_g7;
GO:0046689	3	2	0.075471	26.5002	0.00574945	0.0364955	biological_process:response to mercury ion	TRINITY_DN17466_c0_g1;TRINITY_DN14270_c0_g1;
GO:0051005	3	2	0.075471	26.5002	0.00574945	0.0364955	biological_process:negative regulation of lipoprotein lipase activity	TRINITY_DN4325_c0_g1;TRINITY_DN29730_c0_g1;
GO:0051345	3	2	0.075471	26.5002	0.00574945	0.0364955	biological_process:positive regulation of hydrolase activity	TRINITY_DN30422_c0_g1;TRINITY_DN16038_c0_g1;
GO:1902177	3	2	0.075471	26.5002	0.00574945	0.0364955	biological_process:positive regulation of oxidative stress-induced intrinsic apoptotic signaling pathway	TRINITY_DN8513_c0_g1;TRINITY_DN16997_c0_g3;
GO:0005753	13	3	0.327042	9.17313	0.00654776	0.0412408	cellular_component:mitochondrial proton-transporting ATP synthase complex	TRINITY_DN753_c0_g1;TRINITY_DN1220_c0_g1;TRINITY_DN8207_c0_g1;
GO:0009744	13	3	0.327042	9.17313	0.00654776	0.0412408	biological_process:response to sucrose	TRINITY_DN3410_c0_g2;TRINITY_DN17602_c0_g1;TRINITY_DN862_c0_g1;
GO:0005737	1755	64	44.1506	1.44958	0.00693063	0.0434837	cellular_component:cytoplasm	TRINITY_DN324_c0_g1;TRINITY_DN7406_c0_g1;TRINITY_DN17948_c0_g1;TRINITY_DN3247_c0_g2;TRINITY_DN19861_c0_g2;TRINITY_DN6416_c0_g1;TRINITY_DN17466_c0_g1;TRINITY_DN16012_c0_g2;TRINITY_DN6569_c1_g1;TRINITY_DN30429_c0_g1;TRINITY_DN14515_c0_g2;TRINITY_DN29573_c0_g1;TRINITY_DN16274_c0_g1;TRINITY_DN24213_c0_g4;TRINITY_DN16012_c0_g1;TRINITY_DN16696_c0_g1;TRINITY_DN13518_c0_g1;TRINITY_DN24213_c0_g8;TRINITY_D…
GO:0043025	44	5	1.10691	4.51708	0.00699779	0.0437362	cellular_component:neuronal cell body	TRINITY_DN13518_c0_g1;TRINITY_DN5373_c0_g1;TRINITY_DN8513_c0_g1;TRINITY_DN29566_c0_g1;TRINITY_DN19366_c0_g5;
GO:0004601	14	3	0.352199	8.51791	0.00780639	0.047537	molecular_function:peroxidase activity	TRINITY_DN14225_c0_g1;TRINITY_DN15627_c0_g1;TRINITY_DN24234_c0_g1;
GO:0010977	14	3	0.352199	8.51791	0.00780639	0.047537	biological_process:negative regulation of neuron projection development	TRINITY_DN29566_c0_g1;TRINITY_DN17848_c0_g1;TRINITY_DN24579_c0_g1;
GO:0032868	14	3	0.352199	8.51791	0.00780639	0.047537	biological_process:response to insulin	TRINITY_DN29566_c0_g1;TRINITY_DN14112_c0_g1;TRINITY_DN10470_c0_g1;
GO:0032496	29	4	0.729555	5.48279	0.00847591	0.047537	biological_process:response to lipopolysaccharide	TRINITY_DN30353_c0_g1;TRINITY_DN30360_c0_g1;TRINITY_DN24213_c0_g10;TRINITY_DN20827_c0_g2;
GO:0043524	29	4	0.729555	5.48279	0.00847591	0.047537	biological_process:negative regulation of neuron apoptotic process	TRINITY_DN8513_c0_g1;TRINITY_DN7907_c0_g2;TRINITY_DN29566_c0_g1;TRINITY_DN16997_c0_g3;
GO:0002262	4	2	0.100628	19.8752	0.00848353	0.047537	biological_process:myeloid cell homeostasis	TRINITY_DN8513_c0_g1;TRINITY_DN29500_c0_g1;
GO:0002526	4	2	0.100628	19.8752	0.00848353	0.047537	biological_process:acute inflammatory response	TRINITY_DN30360_c0_g1;TRINITY_DN2029_c0_g1;
GO:0004568	4	2	0.100628	19.8752	0.00848353	0.047537	molecular_function:chitinase activity	TRINITY_DN28062_c2_g3;TRINITY_DN16974_c0_g1;
GO:0006032	4	2	0.100628	19.8752	0.00848353	0.047537	biological_process:chitin catabolic process	TRINITY_DN28062_c2_g3;TRINITY_DN16974_c0_g1;
GO:0007616	4	2	0.100628	19.8752	0.00848353	0.047537	biological_process:long-term memory	TRINITY_DN29566_c0_g1;TRINITY_DN11939_c0_g1;
GO:0008171	4	2	0.100628	19.8752	0.00848353	0.047537	molecular_function:O-methyltransferase activity	TRINITY_DN1682_c0_g1;TRINITY_DN27439_c1_g2;
GO:0008453	4	2	0.100628	19.8752	0.00848353	0.047537	molecular_function:alanine-glyoxylate transaminase activity	TRINITY_DN13956_c0_g1;TRINITY_DN14515_c0_g2;
GO:0009693	4	2	0.100628	19.8752	0.00848353	0.047537	biological_process:ethylene biosynthetic process	TRINITY_DN29617_c0_g1;TRINITY_DN1184_c0_g1;
GO:0010114	4	2	0.100628	19.8752	0.00848353	0.047537	biological_process:response to red light	TRINITY_DN20096_c0_g1;TRINITY_DN3545_c0_g1;
GO:0010218	4	2	0.100628	19.8752	0.00848353	0.047537	biological_process:response to far red light	TRINITY_DN20096_c0_g1;TRINITY_DN3545_c0_g1;
GO:0015886	4	2	0.100628	19.8752	0.00848353	0.047537	biological_process:heme transport	TRINITY_DN17725_c0_g2;TRINITY_DN6497_c0_g2;
GO:0015990	4	2	0.100628	19.8752	0.00848353	0.047537	biological_process:electron transport coupled proton transport	TRINITY_DN14133_c0_g1;TRINITY_DN20384_c0_g9;
GO:0030151	4	2	0.100628	19.8752	0.00848353	0.047537	molecular_function:molybdenum ion binding	TRINITY_DN7874_c0_g2;TRINITY_DN7874_c0_g1;
GO:0030301	4	2	0.100628	19.8752	0.00848353	0.047537	biological_process:cholesterol transport	TRINITY_DN30422_c0_g1;TRINITY_DN2029_c0_g1;
GO:0032000	4	2	0.100628	19.8752	0.00848353	0.047537	biological_process:positive regulation of fatty acid beta-oxidation	TRINITY_DN3410_c0_g2;TRINITY_DN16038_c0_g1;
GO:0033234	4	2	0.100628	19.8752	0.00848353	0.047537	biological_process:negative regulation of protein sumoylation	TRINITY_DN25951_c0_g2;TRINITY_DN16997_c0_g3;
GO:0034374	4	2	0.100628	19.8752	0.00848353	0.047537	biological_process:low-density lipoprotein particle remodeling	TRINITY_DN29566_c0_g1;TRINITY_DN2029_c0_g1;
GO:0035076	4	2	0.100628	19.8752	0.00848353	0.047537	biological_process:ecdysone receptor-mediated signaling pathway	TRINITY_DN16012_c0_g1;TRINITY_DN16012_c0_g2;
GO:0042766	4	2	0.100628	19.8752	0.00848353	0.047537	biological_process:nucleosome mobilization	TRINITY_DN16012_c0_g1;TRINITY_DN16012_c0_g2;
GO:0043169	4	2	0.100628	19.8752	0.00848353	0.047537	molecular_function:cation binding	TRINITY_DN3782_c0_g2;TRINITY_DN3782_c0_g1;
GO:0043523	4	2	0.100628	19.8752	0.00848353	0.047537	biological_process:regulation of neuron apoptotic process	TRINITY_DN8165_c0_g1;TRINITY_DN16997_c0_g3;
GO:0046658	4	2	0.100628	19.8752	0.00848353	0.047537	cellular_component:anchored component of plasma membrane	TRINITY_DN15193_c0_g2;TRINITY_DN19287_c0_g7;
GO:0051918	4	2	0.100628	19.8752	0.00848353	0.047537	biological_process:negative regulation of fibrinolysis	TRINITY_DN17725_c0_g2;TRINITY_DN29475_c0_g1;
GO:0060765	4	2	0.100628	19.8752	0.00848353	0.047537	biological_process:regulation of androgen receptor signaling pathway	TRINITY_DN16997_c0_g3;TRINITY_DN27131_c0_g4;
GO:0080153	4	2	0.100628	19.8752	0.00848353	0.047537	biological_process:negative regulation of reductive pentose-phosphate cycle	TRINITY_DN862_c0_g1;TRINITY_DN17602_c0_g1;
GO:0005764	87	7	2.18866	3.1983	0.00870781	0.0486261	cellular_component:lysosome	TRINITY_DN23387_c2_g5;TRINITY_DN14111_c0_g1;TRINITY_DN8513_c0_g1;TRINITY_DN3247_c0_g2;TRINITY_DN16645_c0_g2;TRINITY_DN21769_c0_g2;TRINITY_DN29566_c0_g1;

## Sheet: cluster.2
Term	Category	Observed	Expected	FoldChange	rawP	adjP	Term_Name	GeneList
GO:0005524	535	222	82.5983	2.68771	1.14006e-29	4.48841e-26	molecular_function:ATP binding	TRINITY_DN9157_c1_g2;TRINITY_DN27690_c0_g10;TRINITY_DN22462_c0_g1;TRINITY_DN18947_c0_g11;TRINITY_DN16872_c0_g1;TRINITY_DN26273_c1_g1;TRINITY_DN2017_c0_g1;TRINITY_DN3363_c0_g1;TRINITY_DN18825_c1_g1;TRINITY_DN20490_c0_g10;TRINITY_DN26160_c0_g2;TRINITY_DN17415_c1_g6;TRINITY_DN18738_c0_g4;TRINITY_DN27554_c0_g9;TRINITY_DN27502_c0_g1;TRINITY_DN15827_c0_g2;TRINITY_DN25240_c0_g12;TRINITY_DN17662_c0_g1;TR…
GO:0005737	1755	491	270.953	1.81212	1.55659e-26	3.06415e-23	cellular_component:cytoplasm	TRINITY_DN9157_c1_g2;TRINITY_DN16656_c0_g2;TRINITY_DN14054_c0_g1;TRINITY_DN12796_c0_g2;TRINITY_DN17794_c2_g10;TRINITY_DN17598_c1_g8;TRINITY_DN25468_c0_g2;TRINITY_DN21363_c2_g4;TRINITY_DN14004_c0_g1;TRINITY_DN25590_c1_g13;TRINITY_DN24739_c0_g4;TRINITY_DN20646_c0_g9;TRINITY_DN14291_c0_g3;TRINITY_DN24473_c3_g3;TRINITY_DN29995_c0_g1;TRINITY_DN30061_c0_g1;TRINITY_DN11994_c0_g2;TRINITY_DN17415_c1_g6;TR…
GO:0003779	207	103	31.9586	3.22292	5.30296e-19	6.95925e-16	molecular_function:actin binding	TRINITY_DN11039_c0_g1;TRINITY_DN23694_c0_g16;TRINITY_DN16597_c0_g1;TRINITY_DN1091_c0_g1;TRINITY_DN29816_c0_g1;TRINITY_DN18685_c1_g6;TRINITY_DN20442_c1_g6;TRINITY_DN17625_c0_g1;TRINITY_DN14746_c0_g2;TRINITY_DN20388_c1_g1;TRINITY_DN16504_c1_g1;TRINITY_DN15032_c0_g1;TRINITY_DN17625_c0_g5;TRINITY_DN3346_c0_g1;TRINITY_DN28154_c0_g1;TRINITY_DN20082_c1_g2;TRINITY_DN14556_c1_g1;TRINITY_DN22979_c1_g13;TRI…
GO:0005634	1579	401	243.781	1.64492	1.71315e-16	1.68616e-13	cellular_component:nucleus	TRINITY_DN16872_c0_g1;TRINITY_DN30044_c0_g1;TRINITY_DN19401_c2_g4;TRINITY_DN17802_c1_g5;TRINITY_DN21492_c0_g4;TRINITY_DN27702_c0_g4;TRINITY_DN21403_c0_g2;TRINITY_DN17794_c2_g10;TRINITY_DN14825_c0_g1;TRINITY_DN20646_c0_g9;TRINITY_DN14291_c0_g3;TRINITY_DN24473_c3_g3;TRINITY_DN11994_c0_g2;TRINITY_DN17415_c1_g6;TRINITY_DN10472_c0_g1;TRINITY_DN21754_c0_g13;TRINITY_DN25620_c0_g13;TRINITY_DN27502_c0_g1;…
GO:0005829	863	247	133.238	1.85383	2.36861e-15	1.86505e-12	cellular_component:cytosol	TRINITY_DN9157_c1_g2;TRINITY_DN16872_c0_g1;TRINITY_DN18685_c1_g6;TRINITY_DN30044_c0_g1;TRINITY_DN3961_c0_g2;TRINITY_DN21236_c1_g1;TRINITY_DN21492_c0_g4;TRINITY_DN280_c0_g1;TRINITY_DN14162_c0_g1;TRINITY_DN18591_c2_g3;TRINITY_DN12569_c0_g1;TRINITY_DN17415_c1_g6;TRINITY_DN14066_c1_g2;TRINITY_DN12168_c0_g4;TRINITY_DN30513_c0_g1;TRINITY_DN17927_c0_g3;TRINITY_DN14087_c0_g3;TRINITY_DN12710_c0_g2;TRINITY…
GO:0031430	63	45	9.72653	4.62652	4.42954e-13	2.90652e-10	cellular_component:M band	TRINITY_DN26120_c2_g9;TRINITY_DN23263_c0_g2;TRINITY_DN7727_c1_g1;TRINITY_DN17415_c1_g9;TRINITY_DN18859_c1_g2;TRINITY_DN23263_c0_g5;TRINITY_DN28565_c0_g8;TRINITY_DN26120_c2_g3;TRINITY_DN23049_c1_g4;TRINITY_DN30308_c0_g1;TRINITY_DN28669_c4_g1;TRINITY_DN17728_c1_g5;TRINITY_DN23985_c0_g2;TRINITY_DN17415_c1_g8;TRINITY_DN16409_c0_g2;TRINITY_DN5793_c0_g3;TRINITY_DN28611_c2_g2;TRINITY_DN26120_c2_g8;TRINI…
GO:0005938	78	49	12.0424	4.06897	1.3502e-12	7.59392e-10	cellular_component:cell cortex	TRINITY_DN27615_c0_g17;TRINITY_DN26844_c3_g7;TRINITY_DN27615_c0_g8;TRINITY_DN16367_c1_g4;TRINITY_DN30379_c0_g1;TRINITY_DN18521_c0_g5;TRINITY_DN16367_c0_g3;TRINITY_DN3680_c0_g1;TRINITY_DN16367_c1_g2;TRINITY_DN22178_c0_g1;TRINITY_DN19342_c1_g13;TRINITY_DN16367_c0_g2;TRINITY_DN16367_c0_g10;TRINITY_DN3346_c0_g1;TRINITY_DN16367_c1_g6;TRINITY_DN27615_c1_g1;TRINITY_DN6233_c0_g1;TRINITY_DN27615_c0_g2;TRI…
GO:0000902	44	36	6.79313	5.29947	6.00815e-12	2.95676e-09	biological_process:cell morphogenesis	TRINITY_DN16367_c1_g3;TRINITY_DN21779_c0_g10;TRINITY_DN19342_c1_g6;TRINITY_DN19342_c1_g15;TRINITY_DN19342_c1_g11;TRINITY_DN14746_c0_g2;TRINITY_DN16367_c0_g8;TRINITY_DN16367_c1_g5;TRINITY_DN16367_c1_g4;TRINITY_DN16367_c0_g3;TRINITY_DN3680_c0_g1;TRINITY_DN16367_c1_g2;TRINITY_DN22178_c0_g1;TRINITY_DN19342_c1_g13;TRINITY_DN13723_c0_g1;TRINITY_DN16367_c0_g2;TRINITY_DN16367_c0_g10;TRINITY_DN14801_c0_g1…
GO:0090527	34	32	5.24924	6.09612	7.33969e-12	3.21071e-09	biological_process:actin filament reorganization	TRINITY_DN16367_c1_g3;TRINITY_DN21779_c0_g10;TRINITY_DN19342_c1_g6;TRINITY_DN19342_c1_g15;TRINITY_DN19342_c1_g11;TRINITY_DN16367_c1_g6;TRINITY_DN19342_c1_g1;TRINITY_DN6233_c0_g1;TRINITY_DN21779_c0_g7;TRINITY_DN16367_c0_g8;TRINITY_DN16367_c1_g5;TRINITY_DN16367_c1_g4;TRINITY_DN16367_c0_g3;TRINITY_DN19273_c0_g7;TRINITY_DN3680_c0_g1;TRINITY_DN16367_c1_g8;TRINITY_DN16367_c0_g6;TRINITY_DN16367_c1_g2;TR…
GO:0030427	32	31	4.94046	6.27472	9.48354e-12	3.73367e-09	cellular_component:site of polarized growth	TRINITY_DN16367_c1_g3;TRINITY_DN21779_c0_g10;TRINITY_DN19342_c1_g6;TRINITY_DN19342_c1_g15;TRINITY_DN19342_c1_g11;TRINITY_DN16367_c1_g6;TRINITY_DN19342_c1_g1;TRINITY_DN6233_c0_g1;TRINITY_DN21779_c0_g7;TRINITY_DN16367_c0_g8;TRINITY_DN16367_c1_g5;TRINITY_DN16367_c1_g4;TRINITY_DN16367_c0_g3;TRINITY_DN3680_c0_g1;TRINITY_DN16367_c1_g8;TRINITY_DN16367_c0_g6;TRINITY_DN16367_c1_g2;TRINITY_DN22178_c0_g1;TR…
GO:0030018	100	53	15.4389	3.43288	2.24929e-11	8.05042e-09	cellular_component:Z disc	TRINITY_DN11039_c0_g1;TRINITY_DN818_c0_g1;TRINITY_DN16352_c0_g1;TRINITY_DN23694_c0_g2;TRINITY_DN27615_c0_g8;TRINITY_DN17428_c0_g1;TRINITY_DN24287_c0_g2;TRINITY_DN2917_c0_g1;TRINITY_DN28565_c0_g8;TRINITY_DN23049_c1_g4;TRINITY_DN30308_c0_g1;TRINITY_DN28669_c4_g1;TRINITY_DN17728_c1_g5;TRINITY_DN26120_c2_g7;TRINITY_DN23694_c0_g6;TRINITY_DN28669_c4_g2;TRINITY_DN22947_c0_g1;TRINITY_DN18499_c0_g4;TRINIT…
GO:0035023	60	38	9.26336	4.10219	3.45066e-10	1.1321e-07	biological_process:regulation of Rho protein signal transduction	TRINITY_DN27690_c0_g10;TRINITY_DN25711_c2_g2;TRINITY_DN23263_c0_g2;TRINITY_DN17728_c1_g1;TRINITY_DN17415_c1_g3;TRINITY_DN17415_c1_g9;TRINITY_DN23263_c0_g5;TRINITY_DN19080_c0_g8;TRINITY_DN18674_c2_g5;TRINITY_DN17728_c1_g3;TRINITY_DN17728_c1_g5;TRINITY_DN17415_c1_g8;TRINITY_DN18362_c0_g1;TRINITY_DN27690_c0_g6;TRINITY_DN17415_c1_g4;TRINITY_DN17415_c1_g7;TRINITY_DN17415_c1_g2;TRINITY_DN27690_c0_g12;T…
GO:0000166	240	86	37.0534	2.32097	5.00936e-10	1.51707e-07	molecular_function:nucleotide binding	TRINITY_DN18647_c0_g3;TRINITY_DN15509_c2_g3;TRINITY_DN16597_c0_g1;TRINITY_DN27615_c0_g8;TRINITY_DN18521_c0_g5;TRINITY_DN11982_c0_g1;TRINITY_DN14516_c0_g2;TRINITY_DN16607_c0_g2;TRINITY_DN15211_c0_g5;TRINITY_DN12719_c0_g1;TRINITY_DN25090_c2_g1;TRINITY_DN17598_c1_g13;TRINITY_DN25468_c0_g9;TRINITY_DN23204_c2_g2;TRINITY_DN29439_c0_g1;TRINITY_DN16005_c0_g2;TRINITY_DN18653_c1_g4;TRINITY_DN18653_c1_g1;TR…
GO:0005886	545	154	84.1422	1.83024	6.101e-10	1.71569e-07	cellular_component:plasma membrane	TRINITY_DN16872_c0_g1;TRINITY_DN26986_c1_g4;TRINITY_DN14004_c0_g1;TRINITY_DN24739_c0_g4;TRINITY_DN26160_c0_g2;TRINITY_DN25891_c1_g2;TRINITY_DN13715_c0_g1;TRINITY_DN17415_c1_g6;TRINITY_DN27502_c0_g1;TRINITY_DN14941_c0_g3;TRINITY_DN18974_c2_g3;TRINITY_DN24161_c2_g1;TRINITY_DN16644_c0_g1;TRINITY_DN29602_c0_g1;TRINITY_DN17351_c2_g2;TRINITY_DN25891_c1_g5;TRINITY_DN26766_c0_g4;TRINITY_DN20388_c1_g6;TRI…
GO:0005089	55	35	8.49141	4.12181	1.52731e-09	4.00867e-07	molecular_function:Rho guanyl-nucleotide exchange factor activity	TRINITY_DN27690_c0_g10;TRINITY_DN25711_c2_g2;TRINITY_DN23263_c0_g2;TRINITY_DN17728_c1_g1;TRINITY_DN17415_c1_g3;TRINITY_DN17415_c1_g9;TRINITY_DN23263_c0_g5;TRINITY_DN18674_c2_g5;TRINITY_DN17728_c1_g3;TRINITY_DN17728_c1_g5;TRINITY_DN17415_c1_g8;TRINITY_DN18362_c0_g1;TRINITY_DN27690_c0_g6;TRINITY_DN17415_c1_g4;TRINITY_DN17415_c1_g7;TRINITY_DN17415_c1_g2;TRINITY_DN27690_c0_g12;TRINITY_DN27690_c0_g4;T…
GO:0030506	35	28	5.40362	5.18171	1.81299e-09	4.46108e-07	molecular_function:ankyrin binding	TRINITY_DN818_c0_g1;TRINITY_DN23263_c0_g2;TRINITY_DN23694_c0_g2;TRINITY_DN17415_c1_g9;TRINITY_DN18685_c1_g6;TRINITY_DN29960_c0_g1;TRINITY_DN17728_c1_g5;TRINITY_DN28611_c2_g2;TRINITY_DN23694_c0_g6;TRINITY_DN19800_c0_g13;TRINITY_DN17415_c1_g2;TRINITY_DN10613_c0_g3;TRINITY_DN25590_c1_g13;TRINITY_DN20442_c1_g3;TRINITY_DN20442_c1_g9;TRINITY_DN24161_c2_g1;TRINITY_DN20442_c1_g5;TRINITY_DN23694_c0_g8;TRI…
GO:0051015	119	53	18.3723	2.88477	3.2121e-09	7.43884e-07	molecular_function:actin filament binding	TRINITY_DN818_c0_g1;TRINITY_DN23694_c0_g16;TRINITY_DN18179_c0_g10;TRINITY_DN23694_c0_g2;TRINITY_DN1091_c0_g1;TRINITY_DN28565_c0_g8;TRINITY_DN23049_c1_g4;TRINITY_DN30308_c0_g1;TRINITY_DN28669_c4_g1;TRINITY_DN25240_c0_g14;TRINITY_DN16547_c0_g7;TRINITY_DN15032_c0_g1;TRINITY_DN26120_c2_g7;TRINITY_DN23694_c0_g6;TRINITY_DN28669_c4_g2;TRINITY_DN22947_c0_g1;TRINITY_DN25590_c1_g13;TRINITY_DN20233_c0_g1;TR…
GO:0005509	266	89	41.0675	2.16716	4.42806e-09	9.12731e-07	molecular_function:calcium ion binding	TRINITY_DN18179_c0_g10;TRINITY_DN14054_c0_g1;TRINITY_DN16504_c1_g1;TRINITY_DN12064_c0_g1;TRINITY_DN15032_c0_g1;TRINITY_DN11754_c0_g1;TRINITY_DN3346_c0_g1;TRINITY_DN16975_c1_g3;TRINITY_DN15999_c0_g2;TRINITY_DN27615_c0_g6;TRINITY_DN7916_c1_g1;TRINITY_DN22036_c1_g2;TRINITY_DN15692_c0_g1;TRINITY_DN18591_c1_g1;TRINITY_DN16504_c1_g4;TRINITY_DN15999_c0_g5;TRINITY_DN12710_c0_g2;TRINITY_DN14941_c0_g3;TRIN…
GO:0008307	55	34	8.49141	4.00405	4.46052e-09	9.12731e-07	molecular_function:structural constituent of muscle	TRINITY_DN30513_c0_g1;TRINITY_DN26120_c2_g9;TRINITY_DN16352_c0_g1;TRINITY_DN18685_c1_g6;TRINITY_DN18859_c1_g2;TRINITY_DN28565_c0_g8;TRINITY_DN26120_c2_g3;TRINITY_DN23049_c1_g4;TRINITY_DN30308_c0_g1;TRINITY_DN29960_c0_g1;TRINITY_DN28669_c4_g1;TRINITY_DN16547_c0_g7;TRINITY_DN26120_c2_g8;TRINITY_DN26120_c2_g7;TRINITY_DN28669_c4_g2;TRINITY_DN19800_c0_g13;TRINITY_DN22947_c0_g1;TRINITY_DN20233_c0_g1;TR…
GO:0010287	52	33	8.02824	4.11049	4.63668e-09	9.12731e-07	cellular_component:plastoglobule	TRINITY_DN2080_c1_g1;TRINITY_DN17294_c0_g10;TRINITY_DN23970_c2_g5;TRINITY_DN21215_c0_g4;TRINITY_DN27204_c0_g4;TRINITY_DN17905_c0_g7;TRINITY_DN17761_c0_g6;TRINITY_DN17984_c0_g9;TRINITY_DN17217_c0_g3;TRINITY_DN21215_c0_g15;TRINITY_DN17294_c0_g6;TRINITY_DN18337_c0_g2;TRINITY_DN27204_c0_g6;TRINITY_DN16203_c0_g2;TRINITY_DN21215_c0_g9;TRINITY_DN16203_c0_g4;TRINITY_DN12655_c1_g1;TRINITY_DN15112_c0_g1;TR…
GO:0005200	75	40	11.5792	3.45447	5.0639e-09	9.45397e-07	molecular_function:structural constituent of cytoskeleton	TRINITY_DN18521_c0_g2;TRINITY_DN11039_c0_g1;TRINITY_DN18685_c1_g6;TRINITY_DN14746_c0_g2;TRINITY_DN21221_c0_g7;TRINITY_DN29960_c0_g1;TRINITY_DN25549_c2_g11;TRINITY_DN13696_c0_g3;TRINITY_DN28611_c2_g2;TRINITY_DN22842_c0_g7;TRINITY_DN17598_c1_g8;TRINITY_DN21221_c0_g8;TRINITY_DN17598_c1_g13;TRINITY_DN19800_c0_g13;TRINITY_DN18521_c0_g9;TRINITY_DN18521_c0_g3;TRINITY_DN20442_c1_g3;TRINITY_DN21221_c0_g2;…
GO:0009535	82	42	12.6599	3.31756	5.28289e-09	9.45397e-07	cellular_component:chloroplast thylakoid membrane	TRINITY_DN2080_c1_g1;TRINITY_DN21215_c0_g4;TRINITY_DN17761_c0_g6;TRINITY_DN1946_c0_g2;TRINITY_DN17984_c0_g9;TRINITY_DN17217_c0_g3;TRINITY_DN21215_c0_g15;TRINITY_DN17188_c0_g3;TRINITY_DN30079_c0_g1;TRINITY_DN16203_c0_g2;TRINITY_DN21215_c0_g9;TRINITY_DN16203_c0_g4;TRINITY_DN12655_c1_g1;TRINITY_DN16975_c1_g3;TRINITY_DN3607_c0_g2;TRINITY_DN16203_c0_g3;TRINITY_DN16709_c0_g1;TRINITY_DN16973_c0_g1;TRINI…
GO:0005856	120	52	18.5267	2.80676	8.4489e-09	1.44623e-06	cellular_component:cytoskeleton	TRINITY_DN18521_c0_g2;TRINITY_DN818_c0_g1;TRINITY_DN25711_c2_g2;TRINITY_DN23694_c0_g2;TRINITY_DN16597_c0_g1;TRINITY_DN18685_c1_g6;TRINITY_DN20442_c1_g6;TRINITY_DN18521_c0_g5;TRINITY_DN29960_c0_g1;TRINITY_DN21899_c2_g3;TRINITY_DN13696_c0_g3;TRINITY_DN18521_c0_g6;TRINITY_DN23694_c0_g6;TRINITY_DN17598_c1_g13;TRINITY_DN19800_c0_g13;TRINITY_DN20442_c1_g3;TRINITY_DN30491_c0_g1;TRINITY_DN21906_c1_g4;TRI…
GO:0006096	51	32	7.87385	4.06408	9.61599e-09	1.57742e-06	biological_process:glycolytic process	TRINITY_DN17294_c0_g10;TRINITY_DN16189_c0_g3;TRINITY_DN16189_c0_g4;TRINITY_DN30368_c0_g1;TRINITY_DN9580_c0_g2;TRINITY_DN23727_c1_g12;TRINITY_DN21236_c1_g1;TRINITY_DN17294_c0_g6;TRINITY_DN15827_c0_g2;TRINITY_DN15961_c0_g2;TRINITY_DN16326_c0_g1;TRINITY_DN15860_c0_g1;TRINITY_DN22911_c0_g7;TRINITY_DN15491_c0_g2;TRINITY_DN15961_c0_g1;TRINITY_DN29479_c0_g1;TRINITY_DN2745_c0_g1;TRINITY_DN15827_c0_g3;TRI…
GO:0031175	64	35	9.88091	3.54218	2.75719e-08	4.34202e-06	biological_process:neuron projection development	TRINITY_DN16367_c1_g3;TRINITY_DN21779_c0_g10;TRINITY_DN19342_c1_g6;TRINITY_DN19342_c1_g15;TRINITY_DN19342_c1_g11;TRINITY_DN16367_c0_g8;TRINITY_DN29742_c0_g1;TRINITY_DN16367_c1_g5;TRINITY_DN16367_c1_g4;TRINITY_DN16367_c0_g3;TRINITY_DN7885_c0_g2;TRINITY_DN3680_c0_g1;TRINITY_DN16367_c1_g2;TRINITY_DN22178_c0_g1;TRINITY_DN19342_c1_g13;TRINITY_DN16367_c0_g2;TRINITY_DN16367_c0_g10;TRINITY_DN16367_c0_g9;…
GO:0016020	688	174	106.22	1.63811	4.62086e-08	6.99705e-06	cellular_component:membrane	TRINITY_DN13346_c0_g1;TRINITY_DN20442_c1_g6;TRINITY_DN1946_c0_g2;TRINITY_DN25565_c1_g1;TRINITY_DN3363_c0_g1;TRINITY_DN29439_c0_g1;TRINITY_DN16744_c0_g2;TRINITY_DN16804_c0_g2;TRINITY_DN13715_c0_g1;TRINITY_DN230_c0_g1;TRINITY_DN14633_c0_g5;TRINITY_DN17415_c1_g6;TRINITY_DN17294_c0_g6;TRINITY_DN12710_c0_g2;TRINITY_DN17662_c0_g1;TRINITY_DN27355_c0_g1;TRINITY_DN24161_c2_g1;TRINITY_DN22565_c0_g2;TRINITY…
GO:0006468	132	53	20.3794	2.60067	5.37362e-08	7.83553e-06	biological_process:protein phosphorylation	TRINITY_DN27690_c0_g10;TRINITY_DN18947_c0_g11;TRINITY_DN17728_c1_g3;TRINITY_DN26273_c1_g1;TRINITY_DN18825_c1_g1;TRINITY_DN20490_c0_g10;TRINITY_DN27502_c0_g9;TRINITY_DN17415_c1_g6;TRINITY_DN27554_c0_g9;TRINITY_DN20352_c0_g11;TRINITY_DN27502_c0_g14;TRINITY_DN16757_c0_g3;TRINITY_DN27554_c0_g1;TRINITY_DN18015_c0_g1;TRINITY_DN27554_c0_g6;TRINITY_DN18947_c0_g7;TRINITY_DN24373_c0_g5;TRINITY_DN26547_c0_g…
GO:0006457	107	46	16.5197	2.78456	7.30021e-08	1.02646e-05	biological_process:protein folding	TRINITY_DN9157_c1_g2;TRINITY_DN22462_c0_g1;TRINITY_DN16431_c0_g3;TRINITY_DN16872_c0_g1;TRINITY_DN29805_c0_g1;TRINITY_DN10195_c0_g1;TRINITY_DN30334_c0_g1;TRINITY_DN17720_c2_g4;TRINITY_DN16672_c0_g5;TRINITY_DN16301_c1_g7;TRINITY_DN16301_c1_g3;TRINITY_DN16592_c0_g2;TRINITY_DN16431_c0_g4;TRINITY_DN30134_c0_g1;TRINITY_DN22700_c1_g1;TRINITY_DN21513_c2_g8;TRINITY_DN7951_c0_g2;TRINITY_DN11019_c0_g1;TRINI…
GO:0046872	417	117	64.3803	1.81733	9.39972e-08	1.26999e-05	molecular_function:metal ion binding	TRINITY_DN29656_c0_g1;TRINITY_DN7727_c1_g1;TRINITY_DN3868_c0_g2;TRINITY_DN20522_c1_g4;TRINITY_DN3961_c0_g2;TRINITY_DN17802_c1_g5;TRINITY_DN14516_c0_g2;TRINITY_DN21403_c0_g2;TRINITY_DN14162_c0_g1;TRINITY_DN20549_c2_g5;TRINITY_DN28309_c3_g11;TRINITY_DN16744_c0_g2;TRINITY_DN15455_c1_g4;TRINITY_DN15492_c0_g1;TRINITY_DN21741_c1_g7;TRINITY_DN10354_c0_g1;TRINITY_DN19223_c1_g1;TRINITY_DN17415_c1_g6;TRINI…
GO:0032502	310	14	47.8607	0.292516	9.94648e-08	1.26999e-05	biological_process:developmental process	TRINITY_DN24123_c2_g1;TRINITY_DN12301_c1_g1;TRINITY_DN24783_c0_g2;TRINITY_DN22777_c1_g1;TRINITY_DN22622_c0_g1;TRINITY_DN18450_c0_g3;TRINITY_DN19859_c0_g5;TRINITY_DN21948_c0_g1;TRINITY_DN29556_c0_g1;TRINITY_DN24452_c0_g2;TRINITY_DN25557_c1_g2;TRINITY_DN28112_c0_g1;TRINITY_DN1233_c0_g1;TRINITY_DN12301_c0_g2;
GO:0009416	55	31	8.49141	3.65075	9.9999e-08	1.26999e-05	biological_process:response to light stimulus	TRINITY_DN2080_c1_g1;TRINITY_DN21215_c0_g4;TRINITY_DN27204_c0_g4;TRINITY_DN17905_c0_g7;TRINITY_DN17761_c0_g6;TRINITY_DN17984_c0_g9;TRINITY_DN17217_c0_g3;TRINITY_DN21215_c0_g15;TRINITY_DN18337_c0_g2;TRINITY_DN27204_c0_g6;TRINITY_DN16203_c0_g2;TRINITY_DN21215_c0_g9;TRINITY_DN16203_c0_g4;TRINITY_DN12655_c1_g1;TRINITY_DN15112_c0_g1;TRINITY_DN17905_c0_g6;TRINITY_DN16203_c0_g3;TRINITY_DN27204_c0_g3;TRI…
GO:0009941	73	36	11.2704	3.1942	1.28548e-07	1.55033e-05	cellular_component:chloroplast envelope	TRINITY_DN2080_c1_g1;TRINITY_DN17294_c0_g10;TRINITY_DN21215_c0_g4;TRINITY_DN17761_c0_g6;TRINITY_DN17984_c0_g9;TRINITY_DN17217_c0_g3;TRINITY_DN21215_c0_g15;TRINITY_DN20096_c0_g10;TRINITY_DN16203_c0_g2;TRINITY_DN21215_c0_g9;TRINITY_DN16203_c0_g4;TRINITY_DN12655_c1_g1;TRINITY_DN16975_c1_g3;TRINITY_DN3607_c0_g2;TRINITY_DN16203_c0_g3;TRINITY_DN27204_c0_g3;TRINITY_DN17761_c0_g8;TRINITY_DN27204_c0_g7;TR…
GO:0016168	31	23	4.78607	4.80562	1.29949e-07	1.55033e-05	molecular_function:chlorophyll binding	TRINITY_DN2080_c1_g1;TRINITY_DN27204_c0_g3;TRINITY_DN21215_c0_g4;TRINITY_DN27204_c0_g4;TRINITY_DN1946_c0_g2;TRINITY_DN17984_c0_g9;TRINITY_DN17217_c0_g3;TRINITY_DN3155_c0_g2;TRINITY_DN21215_c0_g15;TRINITY_DN27204_c0_g7;TRINITY_DN18337_c0_g2;TRINITY_DN27204_c0_g6;TRINITY_DN16203_c0_g2;TRINITY_DN16975_c1_g1;TRINITY_DN21215_c0_g11;TRINITY_DN21215_c0_g9;TRINITY_DN16203_c0_g4;TRINITY_DN12655_c1_g1;TRIN…
GO:0051082	86	39	13.2775	2.9373	2.32332e-07	2.69027e-05	molecular_function:unfolded protein binding	TRINITY_DN9157_c1_g2;TRINITY_DN22462_c0_g1;TRINITY_DN29551_c0_g1;TRINITY_DN21513_c2_g5;TRINITY_DN29805_c0_g1;TRINITY_DN17720_c2_g4;TRINITY_DN16672_c0_g5;TRINITY_DN29159_c1_g1;TRINITY_DN16301_c1_g7;TRINITY_DN29972_c0_g1;TRINITY_DN16301_c1_g3;TRINITY_DN21513_c2_g8;TRINITY_DN7951_c0_g2;TRINITY_DN11019_c0_g1;TRINITY_DN15799_c0_g1;TRINITY_DN21513_c2_g1;TRINITY_DN16672_c0_g1;TRINITY_DN11019_c0_g6;TRINI…
GO:0008195	19	18	2.9334	6.13623	2.60095e-07	2.85279e-05	molecular_function:phosphatidate phosphatase activity	TRINITY_DN22464_c0_g7;TRINITY_DN22464_c0_g10;TRINITY_DN21492_c0_g5;TRINITY_DN22464_c0_g5;TRINITY_DN21492_c0_g10;TRINITY_DN21492_c0_g8;TRINITY_DN14496_c1_g3;TRINITY_DN2586_c0_g1;TRINITY_DN21492_c0_g4;TRINITY_DN21492_c0_g9;TRINITY_DN21492_c0_g3;TRINITY_DN14496_c1_g2;TRINITY_DN22464_c0_g6;TRINITY_DN21492_c0_g6;TRINITY_DN22464_c0_g8;TRINITY_DN22464_c0_g2;TRINITY_DN22464_c0_g9;TRINITY_DN14496_c0_g1;
GO:0031409	27	21	4.16851	5.03777	2.6086e-07	2.85279e-05	molecular_function:pigment binding	TRINITY_DN2080_c1_g1;TRINITY_DN27204_c0_g3;TRINITY_DN21215_c0_g4;TRINITY_DN27204_c0_g4;TRINITY_DN17984_c0_g9;TRINITY_DN17217_c0_g3;TRINITY_DN21215_c0_g15;TRINITY_DN27204_c0_g7;TRINITY_DN18337_c0_g2;TRINITY_DN27204_c0_g6;TRINITY_DN16203_c0_g2;TRINITY_DN16975_c1_g1;TRINITY_DN21215_c0_g11;TRINITY_DN21215_c0_g9;TRINITY_DN16203_c0_g4;TRINITY_DN12655_c1_g1;TRINITY_DN16975_c1_g2;TRINITY_DN18337_c0_g1;TR…
GO:0019432	22	19	3.39656	5.59389	3.19162e-07	3.39606e-05	biological_process:triglyceride biosynthetic process	TRINITY_DN22464_c0_g7;TRINITY_DN22464_c0_g10;TRINITY_DN21492_c0_g5;TRINITY_DN14584_c0_g1;TRINITY_DN22464_c0_g5;TRINITY_DN15052_c0_g1;TRINITY_DN21492_c0_g10;TRINITY_DN21492_c0_g8;TRINITY_DN14496_c1_g3;TRINITY_DN21492_c0_g4;TRINITY_DN21492_c0_g9;TRINITY_DN21492_c0_g3;TRINITY_DN14496_c1_g2;TRINITY_DN22464_c0_g6;TRINITY_DN22464_c0_g8;TRINITY_DN21492_c0_g6;TRINITY_DN22464_c0_g2;TRINITY_DN22464_c0_g9;T…
GO:0009768	28	21	4.3229	4.85785	3.98624e-07	4.12996e-05	biological_process:photosynthesis, light harvesting in photosystem I	TRINITY_DN2080_c1_g1;TRINITY_DN27204_c0_g3;TRINITY_DN21215_c0_g4;TRINITY_DN27204_c0_g4;TRINITY_DN17984_c0_g9;TRINITY_DN17217_c0_g3;TRINITY_DN21215_c0_g15;TRINITY_DN27204_c0_g7;TRINITY_DN18337_c0_g2;TRINITY_DN27204_c0_g6;TRINITY_DN16203_c0_g2;TRINITY_DN16975_c1_g1;TRINITY_DN21215_c0_g11;TRINITY_DN21215_c0_g9;TRINITY_DN16203_c0_g4;TRINITY_DN12655_c1_g1;TRINITY_DN16975_c1_g2;TRINITY_DN18337_c0_g1;TR…
GO:0005887	205	68	31.6498	2.14851	4.11904e-07	4.15812e-05	cellular_component:integral component of plasma membrane	TRINITY_DN22052_c1_g2;TRINITY_DN18625_c0_g5;TRINITY_DN23591_c2_g1;TRINITY_DN23591_c2_g3;TRINITY_DN17099_c0_g13;TRINITY_DN11367_c0_g2;TRINITY_DN23503_c3_g9;TRINITY_DN18974_c2_g1;TRINITY_DN29875_c0_g1;TRINITY_DN24406_c0_g3;TRINITY_DN18974_c2_g5;TRINITY_DN27502_c0_g9;TRINITY_DN24406_c0_g6;TRINITY_DN16417_c0_g1;TRINITY_DN26584_c1_g6;TRINITY_DN19305_c0_g2;TRINITY_DN10980_c0_g1;TRINITY_DN13262_c0_g1;TR…
GO:0000398	98	41	15.1302	2.70982	6.2428e-07	6.0332e-05	biological_process:mRNA splicing, via spliceosome	TRINITY_DN11023_c0_g1;TRINITY_DN29680_c0_g1;TRINITY_DN17079_c0_g3;TRINITY_DN13376_c0_g1;TRINITY_DN7760_c0_g1;TRINITY_DN14079_c0_g2;TRINITY_DN14516_c0_g2;TRINITY_DN14516_c0_g3;TRINITY_DN12837_c0_g1;TRINITY_DN2026_c0_g1;TRINITY_DN1456_c0_g1;TRINITY_DN28656_c1_g4;TRINITY_DN30484_c0_g1;TRINITY_DN17099_c0_g8;TRINITY_DN11023_c0_g2;TRINITY_DN14291_c0_g3;TRINITY_DN1975_c0_g1;TRINITY_DN15455_c1_g2;TRINITY…
GO:0005874	89	39	13.7406	2.8383	6.28299e-07	6.0332e-05	cellular_component:microtubule	TRINITY_DN9157_c1_g2;TRINITY_DN28546_c0_g3;TRINITY_DN29805_c0_g1;TRINITY_DN21221_c0_g7;TRINITY_DN15681_c0_g1;TRINITY_DN4156_c0_g1;TRINITY_DN22842_c0_g7;TRINITY_DN17598_c1_g8;TRINITY_DN21221_c0_g8;TRINITY_DN17598_c1_g13;TRINITY_DN27382_c0_g7;TRINITY_DN21221_c0_g2;TRINITY_DN21513_c2_g8;TRINITY_DN11019_c0_g1;TRINITY_DN15799_c0_g1;TRINITY_DN26044_c0_g3;TRINITY_DN22842_c0_g9;TRINITY_DN2560_c0_g2;TRINI…
GO:0004672	52	28	8.02824	3.48769	8.1129e-07	7.60488e-05	molecular_function:protein kinase activity	TRINITY_DN27690_c0_g10;TRINITY_DN27502_c0_g14;TRINITY_DN18214_c0_g6;TRINITY_DN23263_c0_g2;TRINITY_DN18947_c0_g11;TRINITY_DN17415_c1_g3;TRINITY_DN17415_c1_g9;TRINITY_DN17728_c1_g3;TRINITY_DN18947_c0_g2;TRINITY_DN17728_c1_g5;TRINITY_DN18947_c0_g7;TRINITY_DN12837_c0_g1;TRINITY_DN18825_c1_g1;TRINITY_DN17415_c1_g7;TRINITY_DN17415_c1_g2;TRINITY_DN23263_c0_g7;TRINITY_DN17415_c1_g10;TRINITY_DN27690_c0_g7…
GO:0005813	131	49	20.225	2.42274	8.67906e-07	7.94639e-05	cellular_component:centrosome	TRINITY_DN9157_c1_g2;TRINITY_DN14751_c0_g2;TRINITY_DN28546_c0_g3;TRINITY_DN21221_c0_g7;TRINITY_DN27382_c0_g6;TRINITY_DN21221_c0_g8;TRINITY_DN14162_c0_g1;TRINITY_DN13188_c0_g1;TRINITY_DN24739_c0_g4;TRINITY_DN22979_c1_g13;TRINITY_DN26160_c0_g2;TRINITY_DN24265_c1_g7;TRINITY_DN21906_c1_g4;TRINITY_DN27554_c0_g9;TRINITY_DN14751_c0_g5;TRINITY_DN26120_c2_g10;TRINITY_DN16757_c0_g3;TRINITY_DN21478_c0_g5;TR…
GO:0005219	20	17	3.08779	5.50556	1.54212e-06	0.000134918	molecular_function:ryanodine-sensitive calcium-release channel activity	TRINITY_DN27615_c0_g15;TRINITY_DN19365_c2_g3;TRINITY_DN29970_c0_g1;TRINITY_DN27615_c0_g17;TRINITY_DN27615_c1_g1;TRINITY_DN27615_c0_g8;TRINITY_DN27615_c0_g20;TRINITY_DN27615_c0_g2;TRINITY_DN27615_c0_g6;TRINITY_DN27615_c0_g3;TRINITY_DN27615_c0_g11;TRINITY_DN18168_c1_g1;TRINITY_DN18168_c1_g11;TRINITY_DN27615_c0_g14;TRINITY_DN1248_c0_g1;TRINITY_DN29444_c0_g1;TRINITY_DN19365_c2_g15;
GO:0009062	20	17	3.08779	5.50556	1.54212e-06	0.000134918	biological_process:fatty acid catabolic process	TRINITY_DN22464_c0_g7;TRINITY_DN22464_c0_g10;TRINITY_DN21492_c0_g5;TRINITY_DN22464_c0_g5;TRINITY_DN21492_c0_g10;TRINITY_DN21492_c0_g8;TRINITY_DN14496_c1_g3;TRINITY_DN21492_c0_g4;TRINITY_DN21492_c0_g9;TRINITY_DN21492_c0_g3;TRINITY_DN14496_c1_g2;TRINITY_DN22464_c0_g6;TRINITY_DN21492_c0_g6;TRINITY_DN22464_c0_g8;TRINITY_DN22464_c0_g2;TRINITY_DN22464_c0_g9;TRINITY_DN14496_c0_g1;
GO:0005859	32	21	4.94046	4.25062	1.88848e-06	0.000161629	cellular_component:muscle myosin complex	TRINITY_DN26120_c2_g9;TRINITY_DN24510_c1_g1;TRINITY_DN23049_c1_g13;TRINITY_DN18859_c1_g2;TRINITY_DN28565_c0_g8;TRINITY_DN26120_c2_g3;TRINITY_DN23049_c1_g4;TRINITY_DN30308_c0_g1;TRINITY_DN29550_c0_g1;TRINITY_DN28669_c4_g1;TRINITY_DN18859_c2_g1;TRINITY_DN16547_c0_g7;TRINITY_DN26934_c1_g1;TRINITY_DN28565_c0_g4;TRINITY_DN26120_c2_g8;TRINITY_DN28565_c0_g2;TRINITY_DN26120_c2_g7;TRINITY_DN28669_c4_g2;TR…
GO:0006936	46	25	7.10191	3.52018	2.71537e-06	0.000227456	biological_process:muscle contraction	TRINITY_DN27615_c0_g15;TRINITY_DN27615_c0_g17;TRINITY_DN27615_c0_g8;TRINITY_DN27615_c0_g20;TRINITY_DN23985_c0_g2;TRINITY_DN21899_c2_g3;TRINITY_DN16547_c0_g7;TRINITY_DN18974_c2_g7;TRINITY_DN15381_c1_g2;TRINITY_DN20352_c0_g4;TRINITY_DN20233_c0_g1;TRINITY_DN22979_c1_g13;TRINITY_DN26762_c1_g14;TRINITY_DN18974_c2_g3;TRINITY_DN22979_c1_g8;TRINITY_DN27615_c1_g1;TRINITY_DN21478_c0_g6;TRINITY_DN27615_c0_g…
GO:0003723	342	94	52.8011	1.78026	2.82343e-06	0.00023158	molecular_function:RNA binding	TRINITY_DN16732_c0_g2;TRINITY_DN11023_c0_g1;TRINITY_DN7760_c0_g1;TRINITY_DN14516_c0_g2;TRINITY_DN25468_c0_g2;TRINITY_DN18591_c2_g3;TRINITY_DN25468_c0_g8;TRINITY_DN30484_c0_g1;TRINITY_DN14291_c0_g3;TRINITY_DN28896_c0_g7;TRINITY_DN21911_c1_g1;TRINITY_DN18653_c1_g4;TRINITY_DN15455_c1_g4;TRINITY_DN12297_c0_g2;TRINITY_DN16804_c0_g2;TRINITY_DN29862_c0_g1;TRINITY_DN11994_c0_g2;TRINITY_DN28172_c0_g4;TRIN…
GO:0007010	43	24	6.63874	3.61514	3.0142e-06	0.000242182	biological_process:cytoskeleton organization	TRINITY_DN3837_c0_g1;TRINITY_DN27655_c1_g2;TRINITY_DN19080_c0_g8;TRINITY_DN14493_c0_g1;TRINITY_DN29960_c0_g1;TRINITY_DN19520_c1_g3;TRINITY_DN25549_c2_g11;TRINITY_DN12943_c0_g1;TRINITY_DN21217_c0_g7;TRINITY_DN20490_c0_g3;TRINITY_DN18521_c0_g9;TRINITY_DN20317_c0_g5;TRINITY_DN18521_c0_g3;TRINITY_DN18272_c1_g4;TRINITY_DN23507_c2_g5;TRINITY_DN25822_c0_g8;TRINITY_DN16400_c2_g9;TRINITY_DN20388_c1_g2;TRI…
GO:0015629	86	36	13.2775	2.71136	3.14077e-06	0.000247304	cellular_component:actin cytoskeleton	TRINITY_DN18521_c0_g2;TRINITY_DN3837_c0_g1;TRINITY_DN16352_c0_g1;TRINITY_DN17428_c0_g1;TRINITY_DN13689_c2_g3;TRINITY_DN24287_c0_g2;TRINITY_DN30379_c0_g1;TRINITY_DN17428_c0_g3;TRINITY_DN23156_c0_g2;TRINITY_DN20233_c0_g1;TRINITY_DN24287_c0_g4;TRINITY_DN26797_c0_g8;TRINITY_DN27564_c0_g10;TRINITY_DN24287_c0_g5;TRINITY_DN26044_c0_g3;TRINITY_DN16583_c1_g5;TRINITY_DN24287_c0_g7;TRINITY_DN12374_c0_g2;TRI…
GO:0051371	37	22	5.7124	3.85127	3.58157e-06	0.000276483	molecular_function:muscle alpha-actinin binding	TRINITY_DN26120_c2_g9;TRINITY_DN17428_c0_g1;TRINITY_DN18859_c1_g2;TRINITY_DN28565_c0_g8;TRINITY_DN26120_c2_g3;TRINITY_DN23049_c1_g4;TRINITY_DN30308_c0_g1;TRINITY_DN28669_c4_g1;TRINITY_DN26120_c2_g8;TRINITY_DN26120_c2_g7;TRINITY_DN24287_c0_g1;TRINITY_DN26049_c0_g6;TRINITY_DN28669_c4_g2;TRINITY_DN22947_c0_g1;TRINITY_DN23049_c1_g13;TRINITY_DN24510_c1_g1;TRINITY_DN29550_c0_g1;TRINITY_DN18859_c2_g1;TR…
GO:0008092	31	20	4.78607	4.1788	3.98154e-06	0.000301449	molecular_function:cytoskeletal protein binding	TRINITY_DN22979_c1_g13;TRINITY_DN818_c0_g1;TRINITY_DN25711_c2_g2;TRINITY_DN20442_c1_g3;TRINITY_DN22979_c1_g8;TRINITY_DN20442_c1_g9;TRINITY_DN23694_c0_g2;TRINITY_DN18685_c1_g6;TRINITY_DN21478_c0_g6;TRINITY_DN5888_c0_g1;TRINITY_DN29960_c0_g1;TRINITY_DN25565_c1_g1;TRINITY_DN16400_c2_g9;TRINITY_DN16400_c2_g8;TRINITY_DN5888_c1_g1;TRINITY_DN23694_c0_g6;TRINITY_DN19800_c0_g13;TRINITY_DN3346_c0_g1;TRINIT…
GO:0005622	238	71	36.7446	1.93225	4.93069e-06	0.000366266	cellular_component:intracellular	TRINITY_DN24352_c0_g10;TRINITY_DN20315_c3_g12;TRINITY_DN11553_c0_g1;TRINITY_DN13492_c0_g1;TRINITY_DN19385_c0_g2;TRINITY_DN22932_c0_g1;TRINITY_DN5811_c0_g3;TRINITY_DN19214_c2_g13;TRINITY_DN14905_c0_g1;TRINITY_DN6741_c0_g1;TRINITY_DN30415_c0_g1;TRINITY_DN20862_c2_g8;TRINITY_DN24214_c0_g13;TRINITY_DN14602_c0_g4;TRINITY_DN27615_c0_g14;TRINITY_DN17475_c0_g1;TRINITY_DN27554_c0_g6;TRINITY_DN24920_c2_g10…
GO:0097493	29	19	4.47729	4.24364	5.86482e-06	0.000427589	molecular_function:structural molecule activity conferring elasticity	TRINITY_DN26120_c2_g9;TRINITY_DN24510_c1_g1;TRINITY_DN23049_c1_g13;TRINITY_DN18859_c1_g2;TRINITY_DN28565_c0_g8;TRINITY_DN26120_c2_g3;TRINITY_DN23049_c1_g4;TRINITY_DN30308_c0_g1;TRINITY_DN29550_c0_g1;TRINITY_DN28669_c4_g1;TRINITY_DN18859_c2_g1;TRINITY_DN26934_c1_g1;TRINITY_DN28565_c0_g4;TRINITY_DN26120_c2_g8;TRINITY_DN28565_c0_g2;TRINITY_DN26120_c2_g7;TRINITY_DN28669_c4_g2;TRINITY_DN22947_c0_g1;TR…
GO:0070062	814	185	125.673	1.47208	6.4649e-06	0.000462769	cellular_component:extracellular exosome	TRINITY_DN9157_c1_g2;TRINITY_DN14751_c0_g2;TRINITY_DN19884_c0_g7;TRINITY_DN23954_c1_g5;TRINITY_DN27945_c0_g3;TRINITY_DN25565_c1_g1;TRINITY_DN13715_c0_g1;TRINITY_DN12168_c0_g4;TRINITY_DN14087_c0_g3;TRINITY_DN26724_c1_g4;TRINITY_DN12710_c0_g2;TRINITY_DN14341_c0_g1;TRINITY_DN14941_c0_g3;TRINITY_DN15692_c0_g2;TRINITY_DN29602_c0_g1;TRINITY_DN11414_c0_g1;TRINITY_DN17351_c2_g2;TRINITY_DN14770_c0_g2;TRIN…
GO:0003729	106	40	16.3653	2.4442	7.50253e-06	0.00052058	molecular_function:mRNA binding	TRINITY_DN28023_c1_g1;TRINITY_DN19240_c0_g7;TRINITY_DN12466_c0_g1;TRINITY_DN19240_c0_g10;TRINITY_DN15609_c0_g1;TRINITY_DN10136_c0_g1;TRINITY_DN14079_c0_g2;TRINITY_DN25468_c0_g2;TRINITY_DN25468_c0_g4;TRINITY_DN1425_c0_g1;TRINITY_DN18591_c2_g3;TRINITY_DN1456_c0_g1;TRINITY_DN14748_c0_g2;TRINITY_DN13984_c0_g3;TRINITY_DN29759_c0_g1;TRINITY_DN11994_c0_g2;TRINITY_DN14847_c0_g2;TRINITY_DN27339_c0_g3;TRIN…
GO:0016459	63	29	9.72653	2.98154	7.53697e-06	0.00052058	cellular_component:myosin complex	TRINITY_DN20163_c0_g2;TRINITY_DN10526_c0_g2;TRINITY_DN2917_c0_g1;TRINITY_DN15957_c0_g6;TRINITY_DN16547_c0_g6;TRINITY_DN11897_c0_g2;TRINITY_DN25240_c0_g14;TRINITY_DN22565_c0_g1;TRINITY_DN25240_c0_g12;TRINITY_DN16547_c0_g7;TRINITY_DN22565_c2_g8;TRINITY_DN22772_c0_g3;TRINITY_DN28154_c0_g1;TRINITY_DN29298_c1_g2;TRINITY_DN18614_c1_g5;TRINITY_DN22565_c0_g2;TRINITY_DN20352_c0_g8;TRINITY_DN21811_c1_g11;T…
GO:0005832	24	17	3.70534	4.58797	8.60756e-06	0.000575466	cellular_component:chaperonin-containing T-complex	TRINITY_DN9157_c1_g2;TRINITY_DN22462_c0_g1;TRINITY_DN29551_c0_g1;TRINITY_DN805_c0_g1;TRINITY_DN18277_c0_g1;TRINITY_DN22462_c0_g6;TRINITY_DN4756_c0_g2;TRINITY_DN21513_c2_g5;TRINITY_DN29805_c0_g1;TRINITY_DN11019_c0_g2;TRINITY_DN21513_c2_g8;TRINITY_DN11019_c0_g1;TRINITY_DN15799_c0_g1;TRINITY_DN21513_c2_g3;TRINITY_DN21513_c2_g1;TRINITY_DN18277_c1_g2;TRINITY_DN11019_c0_g6;
GO:0048739	27	18	4.16851	4.31809	8.62396e-06	0.000575466	biological_process:cardiac muscle fiber development	TRINITY_DN18614_c1_g5;TRINITY_DN24510_c1_g1;TRINITY_DN23049_c1_g13;TRINITY_DN18859_c1_g2;TRINITY_DN2917_c0_g1;TRINITY_DN28565_c0_g8;TRINITY_DN23049_c1_g4;TRINITY_DN30308_c0_g1;TRINITY_DN29550_c0_g1;TRINITY_DN28669_c4_g1;TRINITY_DN18859_c2_g1;TRINITY_DN26934_c1_g1;TRINITY_DN28565_c0_g4;TRINITY_DN21627_c1_g9;TRINITY_DN28565_c0_g2;TRINITY_DN28669_c4_g2;TRINITY_DN22947_c0_g1;TRINITY_DN22848_c0_g1;
GO:0055114	295	82	45.5448	1.80042	9.27127e-06	0.00060835	biological_process:oxidation-reduction process	TRINITY_DN29656_c0_g1;TRINITY_DN2371_c0_g1;TRINITY_DN16656_c0_g2;TRINITY_DN12796_c0_g2;TRINITY_DN16358_c0_g2;TRINITY_DN10195_c0_g1;TRINITY_DN23659_c2_g5;TRINITY_DN20096_c0_g10;TRINITY_DN14134_c1_g2;TRINITY_DN20388_c1_g4;TRINITY_DN16744_c0_g2;TRINITY_DN15172_c0_g3;TRINITY_DN20925_c0_g2;TRINITY_DN28379_c0_g2;TRINITY_DN12168_c0_g4;TRINITY_DN14008_c0_g1;TRINITY_DN30201_c0_g1;TRINITY_DN18461_c1_g8;TRI…
GO:0004674	123	44	18.9899	2.31702	1.02577e-05	0.000662044	molecular_function:protein serine/threonine kinase activity	TRINITY_DN27602_c1_g1;TRINITY_DN18947_c0_g11;TRINITY_DN26086_c1_g9;TRINITY_DN18947_c0_g2;TRINITY_DN26273_c1_g1;TRINITY_DN20490_c0_g3;TRINITY_DN23625_c1_g3;TRINITY_DN20490_c0_g10;TRINITY_DN26273_c1_g4;TRINITY_DN22913_c0_g6;TRINITY_DN18947_c0_g8;TRINITY_DN6343_c0_g1;TRINITY_DN27178_c1_g2;TRINITY_DN18169_c0_g16;TRINITY_DN17415_c1_g6;TRINITY_DN18015_c0_g16;TRINITY_DN27690_c0_g9;TRINITY_DN20352_c0_g11…
GO:0045214	51	25	7.87385	3.17507	1.08157e-05	0.000678626	biological_process:sarcomere organization	TRINITY_DN26120_c2_g9;TRINITY_DN23694_c0_g16;TRINITY_DN16352_c0_g1;TRINITY_DN1091_c0_g1;TRINITY_DN18859_c1_g2;TRINITY_DN28565_c0_g8;TRINITY_DN26120_c2_g3;TRINITY_DN23049_c1_g4;TRINITY_DN30308_c0_g1;TRINITY_DN28669_c4_g1;TRINITY_DN18733_c1_g2;TRINITY_DN26120_c2_g8;TRINITY_DN26120_c2_g7;TRINITY_DN28669_c4_g2;TRINITY_DN22947_c0_g1;TRINITY_DN23049_c1_g13;TRINITY_DN24510_c1_g1;TRINITY_DN29550_c0_g1;TR…
GO:0007017	44	23	6.79313	3.38578	1.08594e-05	0.000678626	biological_process:microtubule-based process	TRINITY_DN21221_c0_g7;TRINITY_DN11897_c0_g2;TRINITY_DN22565_c0_g1;TRINITY_DN22842_c0_g7;TRINITY_DN22565_c2_g8;TRINITY_DN17598_c1_g8;TRINITY_DN21221_c0_g8;TRINITY_DN21221_c0_g11;TRINITY_DN21221_c0_g5;TRINITY_DN17598_c1_g13;TRINITY_DN17598_c1_g5;TRINITY_DN21221_c0_g2;TRINITY_DN22565_c0_g2;TRINITY_DN5888_c0_g1;TRINITY_DN18956_c0_g2;TRINITY_DN5888_c1_g1;TRINITY_DN18956_c0_g1;TRINITY_DN29497_c0_g1;TRI…
GO:0044183	22	16	3.39656	4.71064	1.24705e-05	0.000755329	molecular_function:protein binding involved in protein folding	TRINITY_DN22462_c0_g1;TRINITY_DN25277_c0_g4;TRINITY_DN29551_c0_g1;TRINITY_DN16872_c0_g1;TRINITY_DN4756_c0_g2;TRINITY_DN21513_c2_g5;TRINITY_DN11019_c0_g2;TRINITY_DN17351_c2_g2;TRINITY_DN21513_c2_g3;TRINITY_DN18338_c1_g2;TRINITY_DN12710_c0_g2;TRINITY_DN16301_c1_g1;TRINITY_DN29159_c1_g1;TRINITY_DN16301_c1_g7;TRINITY_DN29972_c0_g1;TRINITY_DN11019_c0_g6;
GO:0060041	22	16	3.39656	4.71064	1.24705e-05	0.000755329	biological_process:retina development in camera-type eye	TRINITY_DN15455_c1_g4;TRINITY_DN17415_c1_g11;TRINITY_DN23263_c0_g5;TRINITY_DN15455_c1_g3;TRINITY_DN9984_c0_g1;TRINITY_DN15455_c1_g1;TRINITY_DN17415_c1_g1;TRINITY_DN7401_c0_g1;TRINITY_DN17415_c1_g8;TRINITY_DN23825_c1_g2;TRINITY_DN18362_c0_g1;TRINITY_DN18362_c0_g3;TRINITY_DN17415_c1_g4;TRINITY_DN27690_c0_g12;TRINITY_DN27690_c0_g5;TRINITY_DN14915_c0_g1;
GO:0022625	211	63	32.5761	1.93393	1.62189e-05	0.000965902	cellular_component:cytosolic large ribosomal subunit	TRINITY_DN30363_c0_g1;TRINITY_DN5614_c0_g1;TRINITY_DN3407_c0_g1;TRINITY_DN5608_c0_g1;TRINITY_DN30484_c0_g1;TRINITY_DN16441_c0_g1;TRINITY_DN29773_c0_g1;TRINITY_DN18772_c0_g10;TRINITY_DN2205_c0_g1;TRINITY_DN24567_c0_g1;TRINITY_DN12365_c0_g1;TRINITY_DN17508_c0_g3;TRINITY_DN12959_c0_g1;TRINITY_DN24567_c0_g2;TRINITY_DN20296_c1_g7;TRINITY_DN10962_c0_g1;TRINITY_DN30178_c0_g1;TRINITY_DN29955_c0_g1;TRINIT…
GO:0006941	32	19	4.94046	3.8458	1.64583e-05	0.000965902	biological_process:striated muscle contraction	TRINITY_DN26120_c2_g9;TRINITY_DN24510_c1_g1;TRINITY_DN23049_c1_g13;TRINITY_DN18859_c1_g2;TRINITY_DN28565_c0_g8;TRINITY_DN26120_c2_g3;TRINITY_DN23049_c1_g4;TRINITY_DN30308_c0_g1;TRINITY_DN29550_c0_g1;TRINITY_DN28669_c4_g1;TRINITY_DN18859_c2_g1;TRINITY_DN26934_c1_g1;TRINITY_DN28565_c0_g4;TRINITY_DN26120_c2_g8;TRINITY_DN28565_c0_g2;TRINITY_DN26120_c2_g7;TRINITY_DN28669_c4_g2;TRINITY_DN22947_c0_g1;TR…
GO:0005739	614	144	94.795	1.51907	1.66831e-05	0.000965902	cellular_component:mitochondrion	TRINITY_DN5101_c0_g1;TRINITY_DN16872_c0_g1;TRINITY_DN30044_c0_g1;TRINITY_DN3961_c0_g2;TRINITY_DN2017_c0_g1;TRINITY_DN27696_c0_g1;TRINITY_DN15813_c0_g1;TRINITY_DN16744_c0_g2;TRINITY_DN9955_c0_g1;TRINITY_DN20587_c0_g7;TRINITY_DN384_c0_g1;TRINITY_DN14196_c0_g1;TRINITY_DN21904_c0_g1;TRINITY_DN27971_c0_g2;TRINITY_DN27355_c0_g1;TRINITY_DN21784_c2_g3;TRINITY_DN21244_c1_g7;TRINITY_DN15757_c0_g2;TRINITY_D…
GO:0003735	405	103	62.5277	1.64727	1.90965e-05	0.00108961	molecular_function:structural constituent of ribosome	TRINITY_DN30363_c0_g1;TRINITY_DN5614_c0_g1;TRINITY_DN2725_c0_g2;TRINITY_DN5608_c0_g1;TRINITY_DN9437_c0_g2;TRINITY_DN16441_c0_g1;TRINITY_DN29773_c0_g1;TRINITY_DN18772_c0_g10;TRINITY_DN2205_c0_g1;TRINITY_DN939_c0_g1;TRINITY_DN12552_c0_g1;TRINITY_DN17508_c0_g3;TRINITY_DN1756_c0_g1;TRINITY_DN24567_c0_g2;TRINITY_DN10962_c0_g1;TRINITY_DN15533_c0_g1;TRINITY_DN29686_c0_g1;TRINITY_DN29955_c0_g1;TRINITY_DN…
GO:0045296	43	22	6.63874	3.31388	2.1557e-05	0.00121243	molecular_function:cadherin binding	TRINITY_DN23263_c0_g2;TRINITY_DN17415_c1_g9;TRINITY_DN18685_c1_g6;TRINITY_DN13689_c2_g3;TRINITY_DN12301_c0_g2;TRINITY_DN29960_c0_g1;TRINITY_DN17728_c1_g5;TRINITY_DN19800_c0_g13;TRINITY_DN17415_c1_g2;TRINITY_DN24214_c0_g4;TRINITY_DN20442_c1_g3;TRINITY_DN20442_c1_g9;TRINITY_DN16326_c0_g3;TRINITY_DN24265_c1_g7;TRINITY_DN14613_c0_g1;TRINITY_DN17524_c0_g1;TRINITY_DN17351_c2_g2;TRINITY_DN17524_c0_g2;TR…
GO:0042383	61	27	9.41775	2.86693	2.37889e-05	0.00131911	cellular_component:sarcolemma	TRINITY_DN11039_c0_g1;TRINITY_DN818_c0_g1;TRINITY_DN23263_c0_g2;TRINITY_DN23694_c0_g2;TRINITY_DN17415_c1_g9;TRINITY_DN27615_c0_g8;TRINITY_DN18685_c1_g6;TRINITY_DN29960_c0_g1;TRINITY_DN17728_c1_g5;TRINITY_DN21899_c2_g3;TRINITY_DN23694_c0_g6;TRINITY_DN19800_c0_g13;TRINITY_DN17415_c1_g2;TRINITY_DN25590_c1_g13;TRINITY_DN20442_c1_g3;TRINITY_DN20442_c1_g9;TRINITY_DN20442_c1_g5;TRINITY_DN23694_c0_g8;TRI…
GO:0030239	18	14	2.77901	5.03777	2.57125e-05	0.00140597	biological_process:myofibril assembly	TRINITY_DN26762_c1_g14;TRINITY_DN19800_c0_g12;TRINITY_DN17415_c1_g11;TRINITY_DN23263_c0_g5;TRINITY_DN19312_c1_g1;TRINITY_DN17415_c1_g1;TRINITY_DN17415_c1_g8;TRINITY_DN15032_c0_g1;TRINITY_DN19312_c1_g15;TRINITY_DN18362_c0_g1;TRINITY_DN18362_c0_g3;TRINITY_DN17415_c1_g4;TRINITY_DN27690_c0_g12;TRINITY_DN27690_c0_g5;
GO:0007507	51	24	7.87385	3.04806	2.69646e-05	0.00143727	biological_process:heart development	TRINITY_DN23694_c0_g16;TRINITY_DN3868_c0_g2;TRINITY_DN1091_c0_g1;TRINITY_DN17625_c0_g1;TRINITY_DN1144_c0_g1;TRINITY_DN20082_c1_g3;TRINITY_DN17625_c0_g9;TRINITY_DN20082_c1_g9;TRINITY_DN17625_c0_g10;TRINITY_DN29552_c0_g1;TRINITY_DN27879_c0_g2;TRINITY_DN17625_c0_g5;TRINITY_DN29561_c0_g1;TRINITY_DN20082_c1_g2;TRINITY_DN15594_c0_g2;TRINITY_DN20721_c1_g9;TRINITY_DN23507_c2_g5;TRINITY_DN27502_c0_g9;TRIN…
GO:0030241	24	16	3.70534	4.31809	2.7015e-05	0.00143727	biological_process:skeletal muscle myosin thick filament assembly	TRINITY_DN24510_c1_g1;TRINITY_DN23049_c1_g13;TRINITY_DN18859_c1_g2;TRINITY_DN28565_c0_g8;TRINITY_DN23049_c1_g4;TRINITY_DN30308_c0_g1;TRINITY_DN29550_c0_g1;TRINITY_DN28669_c4_g1;TRINITY_DN18859_c2_g1;TRINITY_DN16547_c0_g7;TRINITY_DN26934_c1_g1;TRINITY_DN28565_c0_g4;TRINITY_DN28565_c0_g2;TRINITY_DN28669_c4_g2;TRINITY_DN22947_c0_g1;TRINITY_DN22848_c0_g1;
GO:0016310	58	26	8.95458	2.90354	3.01055e-05	0.00158034	biological_process:phosphorylation	TRINITY_DN27892_c3_g2;TRINITY_DN27502_c0_g14;TRINITY_DN18947_c0_g11;TRINITY_DN17415_c1_g9;TRINITY_DN18825_c1_g10;TRINITY_DN11073_c0_g1;TRINITY_DN23727_c1_g12;TRINITY_DN18947_c0_g2;TRINITY_DN15827_c0_g2;TRINITY_DN9708_c0_g1;TRINITY_DN14825_c0_g1;TRINITY_DN4863_c0_g1;TRINITY_DN18947_c0_g7;TRINITY_DN17415_c1_g2;TRINITY_DN18825_c1_g4;TRINITY_DN6745_c0_g1;TRINITY_DN18825_c1_g11;TRINITY_DN15023_c0_g2;T…
GO:0003151	13	12	2.00706	5.97889	3.12848e-05	0.00159959	biological_process:outflow tract morphogenesis	TRINITY_DN27615_c0_g15;TRINITY_DN14716_c0_g2;TRINITY_DN1248_c0_g1;TRINITY_DN27615_c0_g17;TRINITY_DN27615_c1_g1;TRINITY_DN27615_c0_g8;TRINITY_DN27615_c0_g20;TRINITY_DN27615_c0_g2;TRINITY_DN20925_c0_g2;TRINITY_DN14716_c0_g1;TRINITY_DN18168_c1_g11;TRINITY_DN23244_c0_g10;
GO:0014808	13	12	2.00706	5.97889	3.12848e-05	0.00159959	biological_process:release of sequestered calcium ion into cytosol by sarcoplasmic reticulum	TRINITY_DN27615_c0_g15;TRINITY_DN18974_c2_g7;TRINITY_DN1248_c0_g1;TRINITY_DN27615_c0_g17;TRINITY_DN27615_c1_g1;TRINITY_DN27615_c0_g8;TRINITY_DN18974_c2_g4;TRINITY_DN27615_c0_g7;TRINITY_DN27615_c0_g20;TRINITY_DN27615_c0_g2;TRINITY_DN18168_c1_g11;TRINITY_DN29850_c0_g1;
GO:0004175	38	20	5.86679	3.40902	3.69826e-05	0.00186667	molecular_function:endopeptidase activity	TRINITY_DN29536_c0_g1;TRINITY_DN20258_c0_g3;TRINITY_DN5716_c0_g1;TRINITY_DN11073_c0_g1;TRINITY_DN7748_c0_g1;TRINITY_DN16067_c0_g1;TRINITY_DN10701_c0_g2;TRINITY_DN28674_c1_g2;TRINITY_DN16711_c0_g1;TRINITY_DN20175_c0_g2;TRINITY_DN20258_c0_g1;TRINITY_DN3725_c0_g1;TRINITY_DN28674_c1_g3;TRINITY_DN20258_c0_g2;TRINITY_DN1270_c0_g1;TRINITY_DN20175_c0_g1;TRINITY_DN28674_c1_g5;TRINITY_DN4158_c0_g2;TRINITY_…
GO:0043209	100	36	15.4389	2.33177	4.3018e-05	0.00214382	cellular_component:myelin sheath	TRINITY_DN3868_c0_g2;TRINITY_DN10739_c0_g1;TRINITY_DN2724_c0_g2;TRINITY_DN15912_c0_g1;TRINITY_DN22842_c0_g7;TRINITY_DN16301_c1_g7;TRINITY_DN16301_c1_g3;TRINITY_DN909_c0_g1;TRINITY_DN16744_c0_g2;TRINITY_DN27502_c0_g9;TRINITY_DN13715_c0_g1;TRINITY_DN15799_c0_g1;TRINITY_DN30171_c0_g1;TRINITY_DN18277_c0_g1;TRINITY_DN22462_c0_g6;TRINITY_DN15760_c0_g2;TRINITY_DN18461_c1_g8;TRINITY_DN18903_c0_g1;TRINITY…
GO:0005865	32	18	4.94046	3.64339	4.64894e-05	0.00225962	cellular_component:striated muscle thin filament	TRINITY_DN26762_c1_g14;TRINITY_DN24510_c1_g1;TRINITY_DN23049_c1_g13;TRINITY_DN18859_c1_g2;TRINITY_DN28565_c0_g8;TRINITY_DN19312_c1_g1;TRINITY_DN23049_c1_g4;TRINITY_DN30308_c0_g1;TRINITY_DN29550_c0_g1;TRINITY_DN28669_c4_g1;TRINITY_DN18859_c2_g1;TRINITY_DN26934_c1_g1;TRINITY_DN28565_c0_g4;TRINITY_DN19312_c1_g15;TRINITY_DN28565_c0_g2;TRINITY_DN28669_c4_g2;TRINITY_DN22947_c0_g1;TRINITY_DN22848_c0_g1;
GO:0006811	32	18	4.94046	3.64339	4.64894e-05	0.00225962	biological_process:ion transport	TRINITY_DN16707_c1_g6;TRINITY_DN16707_c1_g7;TRINITY_DN27615_c0_g8;TRINITY_DN29478_c0_g1;TRINITY_DN1923_c0_g1;TRINITY_DN29013_c0_g2;TRINITY_DN27615_c0_g6;TRINITY_DN27615_c0_g3;TRINITY_DN27615_c0_g11;TRINITY_DN16707_c1_g4;TRINITY_DN18168_c1_g1;TRINITY_DN24211_c0_g6;TRINITY_DN16707_c0_g1;TRINITY_DN19305_c0_g2;TRINITY_DN29444_c0_g1;TRINITY_DN19539_c1_g7;TRINITY_DN14118_c0_g2;TRINITY_DN9465_c0_g1;
GO:0009992	14	12	2.16145	5.55183	5.10022e-05	0.00239043	biological_process:cellular water homeostasis	TRINITY_DN28340_c0_g1;TRINITY_DN29331_c0_g3;TRINITY_DN25332_c0_g6;TRINITY_DN25332_c0_g10;TRINITY_DN27592_c0_g1;TRINITY_DN23520_c0_g1;TRINITY_DN21883_c1_g7;TRINITY_DN11360_c0_g1;TRINITY_DN16417_c0_g1;TRINITY_DN840_c0_g1;TRINITY_DN28290_c1_g1;TRINITY_DN24253_c1_g1;
GO:0015250	14	12	2.16145	5.55183	5.10022e-05	0.00239043	molecular_function:water channel activity	TRINITY_DN28340_c0_g1;TRINITY_DN29331_c0_g3;TRINITY_DN25332_c0_g6;TRINITY_DN25332_c0_g10;TRINITY_DN27592_c0_g1;TRINITY_DN23520_c0_g1;TRINITY_DN21883_c1_g7;TRINITY_DN11360_c0_g1;TRINITY_DN16417_c0_g1;TRINITY_DN840_c0_g1;TRINITY_DN28290_c1_g1;TRINITY_DN24253_c1_g1;
GO:0015254	14	12	2.16145	5.55183	5.10022e-05	0.00239043	molecular_function:glycerol channel activity	TRINITY_DN28340_c0_g1;TRINITY_DN29331_c0_g3;TRINITY_DN25332_c0_g6;TRINITY_DN25332_c0_g10;TRINITY_DN27592_c0_g1;TRINITY_DN23520_c0_g1;TRINITY_DN21883_c1_g7;TRINITY_DN11360_c0_g1;TRINITY_DN16417_c0_g1;TRINITY_DN840_c0_g1;TRINITY_DN28290_c1_g1;TRINITY_DN24253_c1_g1;
GO:0043547	112	39	17.2916	2.25543	5.76544e-05	0.00267041	biological_process:positive regulation of GTPase activity	TRINITY_DN27690_c0_g10;TRINITY_DN13229_c0_g1;TRINITY_DN19080_c0_g8;TRINITY_DN18674_c2_g5;TRINITY_DN17728_c1_g3;TRINITY_DN15912_c0_g1;TRINITY_DN22073_c1_g6;TRINITY_DN8993_c0_g1;TRINITY_DN17415_c1_g7;TRINITY_DN27690_c0_g4;TRINITY_DN23263_c0_g7;TRINITY_DN27690_c0_g7;TRINITY_DN27502_c0_g9;TRINITY_DN21811_c1_g11;TRINITY_DN26135_c0_g3;TRINITY_DN17961_c1_g5;TRINITY_DN20090_c0_g1;TRINITY_DN18686_c1_g7;TR…
GO:0003823	20	14	3.08779	4.53399	5.83431e-05	0.00267089	molecular_function:antigen binding	TRINITY_DN29007_c1_g3;TRINITY_DN22405_c0_g6;TRINITY_DN25891_c1_g2;TRINITY_DN14457_c0_g2;TRINITY_DN25243_c0_g1;TRINITY_DN29007_c0_g3;TRINITY_DN28316_c0_g5;TRINITY_DN25891_c1_g1;TRINITY_DN25891_c1_g5;TRINITY_DN26766_c0_g5;TRINITY_DN25243_c0_g2;TRINITY_DN25891_c1_g3;TRINITY_DN28316_c0_g1;TRINITY_DN26766_c0_g4;
GO:0034220	33	18	5.09485	3.53298	6.28701e-05	0.00284505	biological_process:ion transmembrane transport	TRINITY_DN11646_c0_g1;TRINITY_DN25332_c0_g10;TRINITY_DN28290_c1_g1;TRINITY_DN11918_c0_g5;TRINITY_DN27592_c0_g1;TRINITY_DN21883_c1_g7;TRINITY_DN11918_c0_g2;TRINITY_DN840_c0_g1;TRINITY_DN11918_c0_g4;TRINITY_DN29331_c0_g3;TRINITY_DN16417_c0_g1;TRINITY_DN16707_c0_g1;TRINITY_DN28340_c0_g1;TRINITY_DN25332_c0_g6;TRINITY_DN23520_c0_g1;TRINITY_DN11360_c0_g1;TRINITY_DN11918_c0_g6;TRINITY_DN24253_c1_g1;
GO:0005925	180	54	27.7901	1.94314	6.64681e-05	0.00296125	cellular_component:focal adhesion	TRINITY_DN23985_c0_g3;TRINITY_DN14751_c0_g2;TRINITY_DN18685_c1_g6;TRINITY_DN23985_c0_g5;TRINITY_DN19080_c0_g8;TRINITY_DN17428_c0_g3;TRINITY_DN12456_c0_g1;TRINITY_DN18521_c0_g6;TRINITY_DN16301_c1_g7;TRINITY_DN25565_c1_g4;TRINITY_DN25590_c1_g13;TRINITY_DN22979_c1_g13;TRINITY_DN30482_c0_g1;TRINITY_DN21087_c0_g4;TRINITY_DN21478_c0_g5;TRINITY_DN18614_c1_g11;TRINITY_DN18347_c0_g9;TRINITY_DN12710_c0_g2;…
GO:0006511	86	32	13.2775	2.4101	6.69422e-05	0.00296125	biological_process:ubiquitin-dependent protein catabolic process	TRINITY_DN9897_c0_g2;TRINITY_DN16175_c0_g1;TRINITY_DN29376_c3_g3;TRINITY_DN26844_c3_g7;TRINITY_DN15341_c0_g3;TRINITY_DN24515_c2_g9;TRINITY_DN10701_c0_g2;TRINITY_DN22039_c0_g3;TRINITY_DN9341_c0_g1;TRINITY_DN12914_c0_g1;TRINITY_DN23177_c0_g1;TRINITY_DN3725_c0_g1;TRINITY_DN11059_c0_g1;TRINITY_DN30061_c0_g1;TRINITY_DN23120_c0_g1;TRINITY_DN10701_c1_g2;TRINITY_DN25620_c0_g13;TRINITY_DN29201_c0_g4;TRINI…
GO:0004004	59	25	9.10897	2.74455	7.73532e-05	0.00338377	molecular_function:ATP-dependent RNA helicase activity	TRINITY_DN17079_c0_g3;TRINITY_DN15480_c0_g2;TRINITY_DN16168_c0_g2;TRINITY_DN16168_c0_g1;TRINITY_DN15033_c1_g1;TRINITY_DN3363_c0_g1;TRINITY_DN10727_c0_g1;TRINITY_DN14875_c0_g1;TRINITY_DN15480_c0_g3;TRINITY_DN15878_c0_g1;TRINITY_DN17099_c0_g8;TRINITY_DN12062_c0_g1;TRINITY_DN17121_c0_g5;TRINITY_DN15480_c0_g1;TRINITY_DN15033_c1_g3;TRINITY_DN29641_c0_g1;TRINITY_DN15283_c1_g1;TRINITY_DN958_c0_g1;TRINIT…
GO:0055008	24	15	3.70534	4.04821	8.19651e-05	0.00354612	biological_process:cardiac muscle tissue morphogenesis	TRINITY_DN24510_c1_g1;TRINITY_DN23049_c1_g13;TRINITY_DN18859_c1_g2;TRINITY_DN28565_c0_g8;TRINITY_DN23049_c1_g4;TRINITY_DN30308_c0_g1;TRINITY_DN29550_c0_g1;TRINITY_DN28669_c4_g1;TRINITY_DN18859_c2_g1;TRINITY_DN26934_c1_g1;TRINITY_DN28565_c0_g4;TRINITY_DN28565_c0_g2;TRINITY_DN28669_c4_g2;TRINITY_DN22947_c0_g1;TRINITY_DN22848_c0_g1;
GO:0071013	91	33	14.0494	2.34885	9.22154e-05	0.00394622	cellular_component:catalytic step 2 spliceosome	TRINITY_DN19240_c0_g7;TRINITY_DN29585_c0_g1;TRINITY_DN3990_c0_g1;TRINITY_DN13376_c0_g1;TRINITY_DN19240_c0_g10;TRINITY_DN15480_c0_g2;TRINITY_DN12837_c0_g1;TRINITY_DN15480_c0_g3;TRINITY_DN2026_c0_g1;TRINITY_DN7653_c0_g2;TRINITY_DN11023_c0_g2;TRINITY_DN15480_c0_g1;TRINITY_DN7653_c0_g1;TRINITY_DN10793_c0_g1;TRINITY_DN16168_c0_g3;TRINITY_DN29654_c0_g1;TRINITY_DN16141_c0_g3;TRINITY_DN21734_c0_g2;TRINIT…
GO:0030054	67	27	10.3441	2.61019	9.50025e-05	0.00402111	cellular_component:cell junction	TRINITY_DN25711_c2_g2;TRINITY_DN7727_c1_g1;TRINITY_DN18685_c1_g6;TRINITY_DN17625_c0_g1;TRINITY_DN17625_c0_g5;TRINITY_DN25090_c2_g1;TRINITY_DN19800_c0_g13;TRINITY_DN20082_c1_g2;TRINITY_DN20442_c1_g3;TRINITY_DN16707_c1_g6;TRINITY_DN16707_c1_g7;TRINITY_DN13339_c0_g3;TRINITY_DN16707_c1_g4;TRINITY_DN1144_c0_g1;TRINITY_DN20082_c1_g3;TRINITY_DN17625_c0_g9;TRINITY_DN20082_c1_g9;TRINITY_DN17625_c0_g10;TRI…
GO:0003924	120	40	18.5267	2.15904	9.60083e-05	0.00402111	molecular_function:GTPase activity	TRINITY_DN5775_c0_g1;TRINITY_DN13826_c0_g1;TRINITY_DN21221_c0_g7;TRINITY_DN22842_c0_g7;TRINITY_DN17598_c1_g8;TRINITY_DN21221_c0_g8;TRINITY_DN13641_c0_g1;TRINITY_DN17598_c1_g13;TRINITY_DN29439_c0_g1;TRINITY_DN5811_c0_g3;TRINITY_DN19214_c2_g13;TRINITY_DN21221_c0_g2;TRINITY_DN5811_c0_g2;TRINITY_DN24214_c0_g5;TRINITY_DN5775_c0_g2;TRINITY_DN22842_c0_g9;TRINITY_DN24214_c0_g13;TRINITY_DN5775_c0_g3;TRINI…
GO:0016887	80	30	12.3511	2.42893	0.00010959	0.00454162	molecular_function:ATPase activity	TRINITY_DN18647_c0_g3;TRINITY_DN28546_c0_g3;TRINITY_DN25663_c2_g4;TRINITY_DN15681_c0_g1;TRINITY_DN25663_c2_g8;TRINITY_DN2017_c0_g1;TRINITY_DN15813_c0_g1;TRINITY_DN20352_c0_g4;TRINITY_DN10402_c0_g1;TRINITY_DN16301_c1_g7;TRINITY_DN28154_c0_g1;TRINITY_DN21543_c4_g11;TRINITY_DN13019_c0_g1;TRINITY_DN26044_c0_g3;TRINITY_DN25663_c2_g3;TRINITY_DN12050_c1_g1;TRINITY_DN14195_c1_g1;TRINITY_DN22240_c1_g6;TRI…
GO:0005248	13	11	2.00706	5.48065	0.000113719	0.0045685	molecular_function:voltage-gated sodium channel activity	TRINITY_DN26986_c1_g5;TRINITY_DN26986_c1_g2;TRINITY_DN26986_c1_g9;TRINITY_DN26986_c1_g11;TRINITY_DN26986_c1_g15;TRINITY_DN26986_c1_g4;TRINITY_DN22531_c1_g1;TRINITY_DN26986_c1_g14;TRINITY_DN26986_c1_g13;TRINITY_DN26986_c1_g1;TRINITY_DN26986_c1_g7;
GO:0016528	13	11	2.00706	5.48065	0.000113719	0.0045685	cellular_component:sarcoplasm	TRINITY_DN818_c0_g1;TRINITY_DN20442_c1_g3;TRINITY_DN20442_c1_g9;TRINITY_DN23694_c0_g2;TRINITY_DN23694_c0_g6;TRINITY_DN18685_c1_g6;TRINITY_DN19800_c0_g13;TRINITY_DN18685_c1_g1;TRINITY_DN29960_c0_g1;TRINITY_DN19800_c0_g14;TRINITY_DN19800_c0_g6;
GO:0019228	13	11	2.00706	5.48065	0.000113719	0.0045685	biological_process:neuronal action potential	TRINITY_DN26986_c1_g5;TRINITY_DN26986_c1_g2;TRINITY_DN26986_c1_g9;TRINITY_DN26986_c1_g11;TRINITY_DN26986_c1_g15;TRINITY_DN26986_c1_g4;TRINITY_DN22531_c1_g1;TRINITY_DN26986_c1_g14;TRINITY_DN26986_c1_g13;TRINITY_DN26986_c1_g1;TRINITY_DN26986_c1_g7;
GO:0030286	16	12	2.47023	4.85785	0.000123857	0.00487624	cellular_component:dynein complex	TRINITY_DN22565_c0_g2;TRINITY_DN5888_c0_g1;TRINITY_DN11897_c0_g2;TRINITY_DN15681_c0_g1;TRINITY_DN22565_c0_g1;TRINITY_DN18956_c0_g2;TRINITY_DN22565_c2_g8;TRINITY_DN18956_c0_g1;TRINITY_DN5888_c1_g1;TRINITY_DN5483_c0_g1;TRINITY_DN13847_c0_g2;TRINITY_DN28546_c0_g2;
GO:0071949	16	12	2.47023	4.85785	0.000123857	0.00487624	molecular_function:FAD binding	TRINITY_DN24145_c1_g5;TRINITY_DN20388_c1_g3;TRINITY_DN20388_c1_g6;TRINITY_DN16817_c0_g3;TRINITY_DN23507_c2_g5;TRINITY_DN19727_c2_g10;TRINITY_DN20388_c1_g1;TRINITY_DN19727_c2_g1;TRINITY_DN20388_c1_g2;TRINITY_DN16817_c0_g5;TRINITY_DN25822_c0_g1;TRINITY_DN20388_c1_g4;
GO:0006909	19	13	2.9334	4.43172	0.000125989	0.00490828	biological_process:phagocytosis	TRINITY_DN14746_c0_g2;TRINITY_DN15692_c0_g2;TRINITY_DN25822_c0_g8;TRINITY_DN4756_c0_g2;TRINITY_DN6343_c0_g1;TRINITY_DN22722_c1_g6;TRINITY_DN18753_c0_g9;TRINITY_DN11080_c0_g2;TRINITY_DN14801_c0_g1;TRINITY_DN13110_c0_g1;TRINITY_DN14008_c0_g2;TRINITY_DN18521_c0_g9;TRINITY_DN14004_c0_g1;
GO:0015991	32	17	4.94046	3.44098	0.000127164	0.00490828	biological_process:ATP hydrolysis coupled proton transport	TRINITY_DN8906_c0_g1;TRINITY_DN14057_c0_g1;TRINITY_DN18903_c0_g1;TRINITY_DN22189_c0_g1;TRINITY_DN18903_c0_g4;TRINITY_DN16193_c0_g3;TRINITY_DN10878_c1_g2;TRINITY_DN24406_c0_g3;TRINITY_DN1923_c0_g1;TRINITY_DN29478_c0_g1;TRINITY_DN29760_c0_g1;TRINITY_DN24406_c0_g6;TRINITY_DN13648_c0_g2;TRINITY_DN24406_c0_g7;TRINITY_DN4228_c0_g1;TRINITY_DN20385_c0_g2;TRINITY_DN9465_c0_g1;
GO:0004197	43	20	6.63874	3.01262	0.000138129	0.00527973	molecular_function:cysteine-type endopeptidase activity	TRINITY_DN20258_c0_g3;TRINITY_DN16795_c0_g3;TRINITY_DN20258_c0_g4;TRINITY_DN1898_c0_g1;TRINITY_DN17953_c1_g2;TRINITY_DN757_c0_g1;TRINITY_DN28674_c1_g2;TRINITY_DN20175_c0_g2;TRINITY_DN20258_c0_g1;TRINITY_DN23177_c0_g1;TRINITY_DN28674_c1_g3;TRINITY_DN15832_c1_g1;TRINITY_DN20258_c0_g2;TRINITY_DN20175_c0_g1;TRINITY_DN28674_c1_g5;TRINITY_DN16078_c0_g1;TRINITY_DN28674_c1_g1;TRINITY_DN10582_c0_g1;TRINIT…
GO:0007018	36	18	5.55801	3.23857	0.000146425	0.00554302	biological_process:microtubule-based movement	TRINITY_DN12050_c1_g1;TRINITY_DN22240_c1_g6;TRINITY_DN16234_c0_g6;TRINITY_DN28546_c0_g3;TRINITY_DN25663_c2_g4;TRINITY_DN15681_c0_g1;TRINITY_DN25663_c2_g8;TRINITY_DN2017_c0_g1;TRINITY_DN13847_c0_g2;TRINITY_DN10402_c0_g1;TRINITY_DN25663_c2_g5;TRINITY_DN11563_c0_g1;TRINITY_DN16234_c0_g3;TRINITY_DN21543_c4_g11;TRINITY_DN16234_c0_g9;TRINITY_DN16748_c0_g1;TRINITY_DN25663_c2_g3;TRINITY_DN28546_c0_g2;
GO:0009579	50	22	7.71946	2.84994	0.000155088	0.00573797	cellular_component:thylakoid	TRINITY_DN17294_c0_g10;TRINITY_DN23970_c2_g5;TRINITY_DN17905_c0_g7;TRINITY_DN17761_c0_g6;TRINITY_DN1946_c0_g2;TRINITY_DN17294_c0_g6;TRINITY_DN20096_c0_g10;TRINITY_DN17188_c0_g3;TRINITY_DN30079_c0_g1;TRINITY_DN16975_c1_g3;TRINITY_DN17905_c0_g6;TRINITY_DN17188_c0_g4;TRINITY_DN16709_c0_g1;TRINITY_DN16973_c0_g1;TRINITY_DN17761_c0_g8;TRINITY_DN17905_c0_g5;TRINITY_DN15590_c0_g1;TRINITY_DN16973_c0_g2;TR…
GO:0004340	11	10	1.69828	5.8883	0.000157578	0.00573797	molecular_function:glucokinase activity	TRINITY_DN20671_c0_g4;TRINITY_DN15961_c0_g2;TRINITY_DN22911_c0_g6;TRINITY_DN22911_c0_g3;TRINITY_DN9580_c0_g1;TRINITY_DN15860_c0_g1;TRINITY_DN22911_c0_g7;TRINITY_DN9580_c0_g2;TRINITY_DN21236_c1_g1;TRINITY_DN15961_c0_g1;
GO:0010906	11	10	1.69828	5.8883	0.000157578	0.00573797	biological_process:regulation of glucose metabolic process	TRINITY_DN20935_c1_g4;TRINITY_DN17865_c0_g1;TRINITY_DN13889_c0_g1;TRINITY_DN18825_c1_g1;TRINITY_DN25822_c0_g8;TRINITY_DN23253_c0_g3;TRINITY_DN14847_c0_g2;TRINITY_DN20935_c1_g9;TRINITY_DN5793_c0_g2;TRINITY_DN15638_c0_g1;
GO:0030240	26	15	4.01412	3.73681	0.000158862	0.00573797	biological_process:skeletal muscle thin filament assembly	TRINITY_DN24510_c1_g1;TRINITY_DN23049_c1_g13;TRINITY_DN18859_c1_g2;TRINITY_DN28565_c0_g8;TRINITY_DN23049_c1_g4;TRINITY_DN30308_c0_g1;TRINITY_DN29550_c0_g1;TRINITY_DN28669_c4_g1;TRINITY_DN18859_c2_g1;TRINITY_DN26934_c1_g1;TRINITY_DN28565_c0_g4;TRINITY_DN28565_c0_g2;TRINITY_DN28669_c4_g2;TRINITY_DN22947_c0_g1;TRINITY_DN22848_c0_g1;
GO:0055003	26	15	4.01412	3.73681	0.000158862	0.00573797	biological_process:cardiac myofibril assembly	TRINITY_DN24510_c1_g1;TRINITY_DN23049_c1_g13;TRINITY_DN18859_c1_g2;TRINITY_DN28565_c0_g8;TRINITY_DN23049_c1_g4;TRINITY_DN30308_c0_g1;TRINITY_DN29550_c0_g1;TRINITY_DN28669_c4_g1;TRINITY_DN18859_c2_g1;TRINITY_DN26934_c1_g1;TRINITY_DN28565_c0_g4;TRINITY_DN28565_c0_g2;TRINITY_DN28669_c4_g2;TRINITY_DN22947_c0_g1;TRINITY_DN22848_c0_g1;
GO:0010501	55	23	8.49141	2.70862	0.000172947	0.00618994	biological_process:RNA secondary structure unwinding	TRINITY_DN17079_c0_g3;TRINITY_DN15480_c0_g2;TRINITY_DN16168_c0_g2;TRINITY_DN16168_c0_g1;TRINITY_DN15033_c1_g1;TRINITY_DN3363_c0_g1;TRINITY_DN10727_c0_g1;TRINITY_DN14875_c0_g1;TRINITY_DN15480_c0_g3;TRINITY_DN12062_c0_g1;TRINITY_DN17121_c0_g5;TRINITY_DN15480_c0_g1;TRINITY_DN15033_c1_g3;TRINITY_DN29641_c0_g1;TRINITY_DN15283_c1_g1;TRINITY_DN958_c0_g1;TRINITY_DN15048_c0_g3;TRINITY_DN17079_c0_g2;TRINIT…
GO:0001678	14	11	2.16145	5.08918	0.000178489	0.00627421	biological_process:cellular glucose homeostasis	TRINITY_DN23401_c0_g5;TRINITY_DN20671_c0_g4;TRINITY_DN15961_c0_g2;TRINITY_DN22911_c0_g3;TRINITY_DN9580_c0_g1;TRINITY_DN15860_c0_g1;TRINITY_DN22911_c0_g7;TRINITY_DN23401_c0_g4;TRINITY_DN9580_c0_g2;TRINITY_DN21236_c1_g1;TRINITY_DN15961_c0_g1;
GO:0031581	14	11	2.16145	5.08918	0.000178489	0.00627421	biological_process:hemidesmosome assembly	TRINITY_DN20442_c1_g3;TRINITY_DN20442_c1_g9;TRINITY_DN18685_c1_g6;TRINITY_DN23954_c1_g5;TRINITY_DN19800_c0_g13;TRINITY_DN19800_c0_g8;TRINITY_DN20442_c1_g5;TRINITY_DN18685_c1_g1;TRINITY_DN29960_c0_g1;TRINITY_DN19800_c0_g14;TRINITY_DN19800_c0_g6;
GO:0071011	47	21	7.2563	2.89404	0.00020351	0.00709043	cellular_component:precatalytic spliceosome	TRINITY_DN14079_c0_g1;TRINITY_DN29585_c0_g1;TRINITY_DN5292_c0_g1;TRINITY_DN29680_c0_g1;TRINITY_DN3990_c0_g1;TRINITY_DN29654_c0_g1;TRINITY_DN16141_c0_g3;TRINITY_DN29468_c0_g1;TRINITY_DN14079_c0_g2;TRINITY_DN12837_c0_g1;TRINITY_DN1456_c0_g1;TRINITY_DN2026_c0_g1;TRINITY_DN16583_c1_g8;TRINITY_DN3983_c0_g1;TRINITY_DN16141_c0_g2;TRINITY_DN30484_c0_g1;TRINITY_DN14291_c0_g3;TRINITY_DN15455_c1_g2;TRINITY_…
GO:0042742	41	19	6.32996	3.0016	0.000208327	0.00719459	biological_process:defense response to bacterium	TRINITY_DN20646_c0_g3;TRINITY_DN17905_c0_g7;TRINITY_DN17761_c0_g6;TRINITY_DN14457_c0_g2;TRINITY_DN16975_c1_g3;TRINITY_DN17905_c0_g6;TRINITY_DN20646_c0_g9;TRINITY_DN22405_c0_g6;TRINITY_DN16709_c0_g1;TRINITY_DN17761_c0_g8;TRINITY_DN14254_c0_g2;TRINITY_DN17905_c0_g5;TRINITY_DN15628_c0_g1;TRINITY_DN14254_c0_g1;TRINITY_DN16709_c0_g2;TRINITY_DN17761_c0_g3;TRINITY_DN17761_c0_g7;TRINITY_DN17545_c0_g1;TRI…
GO:0055002	9	9	1.3895	6.47713	0.00021246	0.00727354	biological_process:striated muscle cell development	TRINITY_DN17415_c1_g1;TRINITY_DN17415_c1_g8;TRINITY_DN18362_c0_g1;TRINITY_DN17415_c1_g11;TRINITY_DN23263_c0_g5;TRINITY_DN18362_c0_g3;TRINITY_DN17415_c1_g4;TRINITY_DN27690_c0_g12;TRINITY_DN27690_c0_g5;
GO:0031625	127	40	19.6074	2.04004	0.000225098	0.00763976	molecular_function:ubiquitin protein ligase binding	TRINITY_DN14751_c0_g2;TRINITY_DN26844_c3_g7;TRINITY_DN16872_c0_g1;TRINITY_DN23724_c4_g1;TRINITY_DN24048_c0_g1;TRINITY_DN21403_c0_g2;TRINITY_DN15367_c0_g2;TRINITY_DN15420_c0_g2;TRINITY_DN14162_c0_g1;TRINITY_DN16301_c1_g7;TRINITY_DN794_c0_g1;TRINITY_DN29972_c0_g1;TRINITY_DN9341_c0_g1;TRINITY_DN16301_c1_g3;TRINITY_DN30482_c0_g1;TRINITY_DN6915_c0_g1;TRINITY_DN27502_c0_g9;TRINITY_DN30010_c0_g1;TRINITY…
GO:0004842	136	42	20.9969	2.00029	0.000230492	0.00775597	molecular_function:ubiquitin-protein transferase activity	TRINITY_DN16488_c0_g2;TRINITY_DN7885_c0_g2;TRINITY_DN20550_c0_g1;TRINITY_DN24924_c0_g1;TRINITY_DN24515_c2_g9;TRINITY_DN30455_c0_g1;TRINITY_DN16553_c0_g6;TRINITY_DN30129_c0_g1;TRINITY_DN30076_c0_g1;TRINITY_DN24038_c0_g6;TRINITY_DN15064_c0_g1;TRINITY_DN14051_c0_g2;TRINITY_DN13445_c0_g1;TRINITY_DN25620_c0_g13;TRINITY_DN17545_c0_g4;TRINITY_DN29201_c0_g4;TRINITY_DN29678_c0_g1;TRINITY_DN7920_c0_g4;TRIN…
GO:0006887	31	16	4.78607	3.34304	0.000255651	0.00852966	biological_process:exocytosis	TRINITY_DN20388_c1_g3;TRINITY_DN20388_c1_g6;TRINITY_DN16309_c1_g1;TRINITY_DN11677_c0_g1;TRINITY_DN13339_c0_g3;TRINITY_DN30252_c0_g1;TRINITY_DN14331_c0_g1;TRINITY_DN20850_c2_g1;TRINITY_DN15957_c0_g6;TRINITY_DN3393_c0_g1;TRINITY_DN16504_c1_g4;TRINITY_DN30251_c0_g1;TRINITY_DN14691_c0_g1;TRINITY_DN20388_c1_g4;TRINITY_DN7877_c0_g1;TRINITY_DN15957_c0_g3;
GO:0003743	53	22	8.18263	2.68862	0.00025873	0.00855984	molecular_function:translation initiation factor activity	TRINITY_DN15611_c0_g2;TRINITY_DN28023_c1_g1;TRINITY_DN14713_c0_g3;TRINITY_DN13354_c0_g1;TRINITY_DN19214_c0_g1;TRINITY_DN13340_c0_g2;TRINITY_DN5495_c0_g2;TRINITY_DN15611_c0_g3;TRINITY_DN28023_c1_g2;TRINITY_DN13354_c1_g1;TRINITY_DN19214_c2_g13;TRINITY_DN5495_c0_g1;TRINITY_DN5583_c0_g1;TRINITY_DN3828_c0_g3;TRINITY_DN11414_c0_g1;TRINITY_DN11414_c0_g4;TRINITY_DN18153_c0_g4;TRINITY_DN27318_c0_g1;TRINIT…
GO:0003676	138	42	21.3057	1.9713	0.000264695	0.00868421	molecular_function:nucleic acid binding	TRINITY_DN16732_c0_g2;TRINITY_DN15509_c2_g3;TRINITY_DN17802_c1_g5;TRINITY_DN12719_c0_g1;TRINITY_DN3363_c0_g1;TRINITY_DN25468_c0_g2;TRINITY_DN25468_c0_g4;TRINITY_DN25468_c0_g8;TRINITY_DN20549_c2_g5;TRINITY_DN23311_c0_g2;TRINITY_DN21911_c1_g1;TRINITY_DN18653_c1_g1;TRINITY_DN15455_c1_g4;TRINITY_DN21741_c1_g7;TRINITY_DN21754_c0_g13;TRINITY_DN17883_c2_g2;TRINITY_DN14482_c0_g1;TRINITY_DN9370_c0_g1;TRIN…
GO:0086010	18	12	2.77901	4.31809	0.000271649	0.00877691	biological_process:membrane depolarization during action potential	TRINITY_DN26986_c1_g5;TRINITY_DN26986_c1_g11;TRINITY_DN26986_c1_g14;TRINITY_DN26986_c1_g13;TRINITY_DN18428_c1_g3;TRINITY_DN26986_c1_g1;TRINITY_DN26986_c1_g7;TRINITY_DN26986_c1_g2;TRINITY_DN26986_c1_g9;TRINITY_DN26986_c1_g15;TRINITY_DN26986_c1_g4;TRINITY_DN22531_c1_g1;
GO:0005790	15	11	2.31584	4.7499	0.00027198	0.00877691	cellular_component:smooth endoplasmic reticulum	TRINITY_DN27615_c0_g15;TRINITY_DN17351_c2_g2;TRINITY_DN1248_c0_g1;TRINITY_DN27615_c0_g17;TRINITY_DN27615_c1_g1;TRINITY_DN27615_c0_g8;TRINITY_DN17324_c0_g13;TRINITY_DN12710_c0_g2;TRINITY_DN27615_c0_g20;TRINITY_DN27615_c0_g2;TRINITY_DN15638_c0_g2;
GO:0005840	104	3	16.0565	0.18684	0.000309866	0.0099077	cellular_component:ribosome	TRINITY_DN28023_c1_g1;TRINITY_DN29657_c0_g1;TRINITY_DN28023_c1_g2;
GO:0005515	681	148	105.139	1.40766	0.000312053	0.0099077	molecular_function:protein binding	TRINITY_DN9157_c1_g2;TRINITY_DN7727_c1_g1;TRINITY_DN14751_c0_g2;TRINITY_DN18685_c1_g6;TRINITY_DN3961_c0_g2;TRINITY_DN4156_c0_g1;TRINITY_DN25468_c0_g2;TRINITY_DN20646_c0_g9;TRINITY_DN29995_c0_g1;TRINITY_DN16744_c0_g2;TRINITY_DN17415_c1_g6;TRINITY_DN30513_c0_g1;TRINITY_DN23581_c1_g7;TRINITY_DN14592_c0_g5;TRINITY_DN12710_c0_g2;TRINITY_DN15692_c0_g2;TRINITY_DN11414_c0_g1;TRINITY_DN14633_c0_g2;TRINITY…
GO:0008865	10	9	1.54389	5.82942	0.000355677	0.0111135	molecular_function:fructokinase activity	TRINITY_DN20671_c0_g4;TRINITY_DN15961_c0_g2;TRINITY_DN22911_c0_g3;TRINITY_DN9580_c0_g1;TRINITY_DN15860_c0_g1;TRINITY_DN22911_c0_g7;TRINITY_DN9580_c0_g2;TRINITY_DN21236_c1_g1;TRINITY_DN15961_c0_g1;
GO:0019158	10	9	1.54389	5.82942	0.000355677	0.0111135	molecular_function:mannokinase activity	TRINITY_DN20671_c0_g4;TRINITY_DN15961_c0_g2;TRINITY_DN22911_c0_g3;TRINITY_DN9580_c0_g1;TRINITY_DN15860_c0_g1;TRINITY_DN22911_c0_g7;TRINITY_DN9580_c0_g2;TRINITY_DN21236_c1_g1;TRINITY_DN15961_c0_g1;
GO:0051287	36	17	5.55801	3.05865	0.000371981	0.0115314	molecular_function:NAD binding	TRINITY_DN15008_c1_g2;TRINITY_DN16759_c0_g4;TRINITY_DN15008_c1_g1;TRINITY_DN15658_c0_g2;TRINITY_DN30368_c0_g1;TRINITY_DN14173_c0_g1;TRINITY_DN27291_c1_g7;TRINITY_DN16759_c0_g3;TRINITY_DN23253_c0_g5;TRINITY_DN23253_c0_g6;TRINITY_DN29903_c0_g1;TRINITY_DN16759_c0_g2;TRINITY_DN23253_c0_g3;TRINITY_DN16481_c1_g1;TRINITY_DN16481_c0_g1;TRINITY_DN16851_c0_g2;TRINITY_DN23253_c0_g4;
GO:0043292	16	11	2.47023	4.45303	0.000403553	0.0124124	cellular_component:contractile fiber	TRINITY_DN11646_c0_g1;TRINITY_DN20442_c1_g3;TRINITY_DN20442_c1_g9;TRINITY_DN18685_c1_g6;TRINITY_DN20442_c1_g5;TRINITY_DN29960_c0_g1;TRINITY_DN18499_c0_g6;TRINITY_DN19800_c0_g13;TRINITY_DN19800_c0_g8;TRINITY_DN19800_c0_g6;TRINITY_DN18499_c0_g4;
GO:0051603	58	23	8.95458	2.56852	0.000411118	0.0124505	biological_process:proteolysis involved in cellular protein catabolic process	TRINITY_DN16795_c0_g3;TRINITY_DN30122_c0_g1;TRINITY_DN13393_c0_g2;TRINITY_DN11073_c0_g1;TRINITY_DN29471_c0_g1;TRINITY_DN7748_c0_g1;TRINITY_DN20258_c0_g4;TRINITY_DN1898_c0_g1;TRINITY_DN17953_c1_g2;TRINITY_DN10701_c0_g2;TRINITY_DN14990_c0_g1;TRINITY_DN15054_c0_g3;TRINITY_DN3725_c0_g1;TRINITY_DN15832_c1_g1;TRINITY_DN1270_c0_g1;TRINITY_DN17351_c2_g2;TRINITY_DN16078_c0_g1;TRINITY_DN4158_c0_g2;TRINITY_…
GO:0055085	58	23	8.95458	2.56852	0.000411118	0.0124505	biological_process:transmembrane transport	TRINITY_DN7870_c0_g1;TRINITY_DN1660_c0_g1;TRINITY_DN27615_c0_g8;TRINITY_DN27615_c0_g3;TRINITY_DN18168_c1_g1;TRINITY_DN3155_c0_g2;TRINITY_DN18033_c0_g1;TRINITY_DN16475_c0_g2;TRINITY_DN20315_c3_g12;TRINITY_DN18042_c0_g1;TRINITY_DN18033_c1_g1;TRINITY_DN17662_c0_g1;TRINITY_DN29506_c0_g1;TRINITY_DN28301_c1_g1;TRINITY_DN713_c0_g1;TRINITY_DN18033_c0_g2;TRINITY_DN26115_c0_g1;TRINITY_DN27615_c0_g6;TRINITY…
GO:0016301	52	21	8.02824	2.61577	0.000464132	0.0139487	molecular_function:kinase activity	TRINITY_DN27892_c3_g2;TRINITY_DN27502_c0_g14;TRINITY_DN16189_c0_g3;TRINITY_DN18947_c0_g11;TRINITY_DN17415_c1_g9;TRINITY_DN16189_c0_g4;TRINITY_DN11073_c0_g1;TRINITY_DN30490_c0_g1;TRINITY_DN18947_c0_g2;TRINITY_DN15827_c0_g2;TRINITY_DN9708_c0_g1;TRINITY_DN14825_c0_g1;TRINITY_DN18947_c0_g7;TRINITY_DN17415_c1_g2;TRINITY_DN15023_c0_g2;TRINITY_DN27502_c0_g9;TRINITY_DN4179_c0_g1;TRINITY_DN17524_c0_g1;TRI…
GO:0006458	8	8	1.23511	6.47713	0.000483818	0.0144302	biological_process:'de novo' protein folding	TRINITY_DN22462_c0_g1;TRINITY_DN29551_c0_g1;TRINITY_DN21513_c2_g3;TRINITY_DN21513_c2_g5;TRINITY_DN29159_c1_g1;TRINITY_DN4756_c0_g2;TRINITY_DN11019_c0_g6;TRINITY_DN11019_c0_g2;
GO:0019882	20	12	3.08779	3.88628	0.000547405	0.016204	biological_process:antigen processing and presentation	TRINITY_DN29007_c1_g3;TRINITY_DN25891_c1_g2;TRINITY_DN25243_c0_g1;TRINITY_DN29007_c0_g3;TRINITY_DN28316_c0_g5;TRINITY_DN25891_c1_g1;TRINITY_DN25891_c1_g5;TRINITY_DN26766_c0_g5;TRINITY_DN25243_c0_g2;TRINITY_DN25891_c1_g3;TRINITY_DN28316_c0_g1;TRINITY_DN26766_c0_g4;
GO:0006883	17	11	2.62462	4.19109	0.000584532	0.0171739	biological_process:cellular sodium ion homeostasis	TRINITY_DN22189_c0_g1;TRINITY_DN20097_c0_g3;TRINITY_DN13648_c0_g2;TRINITY_DN20721_c1_g10;TRINITY_DN20721_c1_g11;TRINITY_DN24406_c0_g3;TRINITY_DN17924_c0_g1;TRINITY_DN10878_c1_g2;TRINITY_DN8906_c0_g1;TRINITY_DN24406_c0_g7;TRINITY_DN24406_c0_g6;
GO:0030017	27	14	4.16851	3.35851	0.000590056	0.0172078	cellular_component:sarcomere	TRINITY_DN16527_c0_g3;TRINITY_DN23263_c0_g2;TRINITY_DN17415_c1_g9;TRINITY_DN3725_c0_g1;TRINITY_DN17728_c1_g5;TRINITY_DN17524_c0_g1;TRINITY_DN17524_c0_g2;TRINITY_DN17415_c1_g6;TRINITY_DN29166_c1_g1;TRINITY_DN20352_c0_g4;TRINITY_DN27690_c0_g9;TRINITY_DN17415_c1_g2;TRINITY_DN29166_c2_g3;TRINITY_DN29166_c2_g6;
GO:0007626	24	13	3.70534	3.50845	0.000673599	0.0194997	biological_process:locomotory behavior	TRINITY_DN18647_c0_g3;TRINITY_DN23694_c0_g16;TRINITY_DN21911_c1_g1;TRINITY_DN3868_c0_g2;TRINITY_DN19800_c0_g12;TRINITY_DN1091_c0_g1;TRINITY_DN20442_c1_g6;TRINITY_DN23063_c0_g5;TRINITY_DN17308_c0_g2;TRINITY_DN29643_c0_g1;TRINITY_DN23694_c0_g5;TRINITY_DN23694_c0_g12;TRINITY_DN14847_c0_g2;
GO:0016491	107	34	16.5197	2.05816	0.000692061	0.0198879	molecular_function:oxidoreductase activity	TRINITY_DN15172_c0_g2;TRINITY_DN16656_c0_g2;TRINITY_DN19727_c2_g10;TRINITY_DN19727_c2_g1;TRINITY_DN12796_c0_g2;TRINITY_DN16817_c0_g1;TRINITY_DN15912_c0_g1;TRINITY_DN16358_c0_g2;TRINITY_DN19055_c0_g1;TRINITY_DN23659_c2_g5;TRINITY_DN11982_c0_g1;TRINITY_DN14134_c1_g2;TRINITY_DN11405_c0_g1;TRINITY_DN24566_c2_g8;TRINITY_DN16744_c0_g2;TRINITY_DN4596_c0_g1;TRINITY_DN15172_c0_g3;TRINITY_DN16680_c0_g1;TRI…
GO:0007005	35	16	5.40362	2.96097	0.000720126	0.0205445	biological_process:mitochondrion organization	TRINITY_DN23832_c0_g2;TRINITY_DN20587_c0_g7;TRINITY_DN13889_c0_g1;TRINITY_DN3961_c0_g2;TRINITY_DN23825_c1_g7;TRINITY_DN15591_c1_g1;TRINITY_DN23825_c1_g2;TRINITY_DN15757_c0_g3;TRINITY_DN29159_c1_g1;TRINITY_DN23825_c1_g4;TRINITY_DN23825_c1_g13;TRINITY_DN23825_c1_g12;TRINITY_DN23825_c1_g15;TRINITY_DN13019_c0_g1;TRINITY_DN10502_c0_g1;TRINITY_DN20012_c0_g1;
GO:0033017	21	12	3.24218	3.70122	0.000755958	0.0212586	cellular_component:sarcoplasmic reticulum membrane	TRINITY_DN27615_c0_g15;TRINITY_DN27615_c0_g17;TRINITY_DN27615_c1_g1;TRINITY_DN27615_c0_g8;TRINITY_DN27615_c0_g20;TRINITY_DN27615_c0_g2;TRINITY_DN18168_c1_g11;TRINITY_DN15980_c0_g1;TRINITY_DN1248_c0_g1;TRINITY_DN23591_c2_g2;TRINITY_DN23591_c2_g1;TRINITY_DN23591_c2_g3;
GO:0043531	21	12	3.24218	3.70122	0.000755958	0.0212586	molecular_function:ADP binding	TRINITY_DN17761_c0_g8;TRINITY_DN17905_c0_g7;TRINITY_DN17761_c0_g6;TRINITY_DN17905_c0_g5;TRINITY_DN18614_c1_g11;TRINITY_DN16598_c0_g2;TRINITY_DN25240_c0_g14;TRINITY_DN25240_c0_g12;TRINITY_DN11982_c0_g1;TRINITY_DN17761_c0_g3;TRINITY_DN17761_c0_g7;TRINITY_DN17905_c0_g6;
GO:0003777	28	14	4.3229	3.23857	0.00077677	0.0215362	molecular_function:microtubule motor activity	TRINITY_DN12050_c1_g1;TRINITY_DN22240_c1_g6;TRINITY_DN25663_c2_g5;TRINITY_DN11563_c0_g1;TRINITY_DN28546_c0_g3;TRINITY_DN25663_c2_g4;TRINITY_DN15681_c0_g1;TRINITY_DN21543_c4_g11;TRINITY_DN25663_c2_g8;TRINITY_DN2017_c0_g1;TRINITY_DN13847_c0_g2;TRINITY_DN10402_c0_g1;TRINITY_DN25663_c2_g3;TRINITY_DN28546_c0_g2;
GO:0032869	28	14	4.3229	3.23857	0.00077677	0.0215362	biological_process:cellular response to insulin stimulus	TRINITY_DN22979_c1_g13;TRINITY_DN10526_c0_g2;TRINITY_DN18214_c0_g6;TRINITY_DN30099_c0_g1;TRINITY_DN22979_c1_g8;TRINITY_DN21478_c0_g6;TRINITY_DN19080_c0_g8;TRINITY_DN15957_c0_g6;TRINITY_DN15957_c0_g1;TRINITY_DN7916_c1_g1;TRINITY_DN24264_c0_g8;TRINITY_DN25338_c1_g5;TRINITY_DN15957_c0_g3;TRINITY_DN21478_c0_g2;
GO:0021772	9	8	1.3895	5.75745	0.000806684	0.0220665	biological_process:olfactory bulb development	TRINITY_DN16527_c0_g3;TRINITY_DN23825_c1_g7;TRINITY_DN23825_c1_g2;TRINITY_DN23825_c1_g13;TRINITY_DN23825_c1_g12;TRINITY_DN9984_c0_g1;TRINITY_DN23825_c1_g15;TRINITY_DN23825_c1_g4;
GO:0007015	42	18	6.48435	2.77591	0.000807107	0.0220665	biological_process:actin filament organization	TRINITY_DN26120_c2_g9;TRINITY_DN16597_c0_g1;TRINITY_DN21478_c0_g5;TRINITY_DN26120_c2_g3;TRINITY_DN20549_c1_g2;TRINITY_DN26120_c2_g8;TRINITY_DN22979_c1_g1;TRINITY_DN26120_c2_g7;TRINITY_DN20233_c0_g1;TRINITY_DN20158_c0_g1;TRINITY_DN26762_c1_g14;TRINITY_DN19312_c1_g1;TRINITY_DN25822_c0_g8;TRINITY_DN3979_c0_g1;TRINITY_DN26934_c1_g1;TRINITY_DN19312_c1_g15;TRINITY_DN21478_c0_g1;TRINITY_DN21478_c0_g2;
GO:0048046	47	19	7.2563	2.61842	0.000867923	0.0233874	cellular_component:apoplast	TRINITY_DN17294_c0_g10;TRINITY_DN16872_c0_g1;TRINITY_DN10952_c0_g1;TRINITY_DN17905_c0_g7;TRINITY_DN17761_c0_g6;TRINITY_DN17294_c0_g6;TRINITY_DN20096_c0_g10;TRINITY_DN30079_c0_g1;TRINITY_DN7320_c0_g1;TRINITY_DN16975_c1_g3;TRINITY_DN17905_c0_g6;TRINITY_DN16709_c0_g1;TRINITY_DN17761_c0_g8;TRINITY_DN17905_c0_g5;TRINITY_DN15590_c0_g1;TRINITY_DN16709_c0_g2;TRINITY_DN17761_c0_g3;TRINITY_DN17761_c0_g7;TR…
GO:0030056	15	10	2.31584	4.31809	0.000876584	0.0233874	cellular_component:hemidesmosome	TRINITY_DN20442_c1_g3;TRINITY_DN20442_c1_g9;TRINITY_DN18685_c1_g6;TRINITY_DN19800_c0_g13;TRINITY_DN19800_c0_g8;TRINITY_DN20442_c1_g5;TRINITY_DN18685_c1_g1;TRINITY_DN29960_c0_g1;TRINITY_DN19800_c0_g14;TRINITY_DN19800_c0_g6;
GO:0030042	12	9	1.85267	4.85785	0.000879181	0.0233874	biological_process:actin filament depolymerization	TRINITY_DN12943_c0_g1;TRINITY_DN3837_c0_g1;TRINITY_DN20388_c1_g6;TRINITY_DN20388_c1_g2;TRINITY_DN23507_c2_g5;TRINITY_DN25822_c0_g1;TRINITY_DN20388_c1_g1;TRINITY_DN2050_c0_g1;TRINITY_DN3979_c0_g1;
GO:0051693	12	9	1.85267	4.85785	0.000879181	0.0233874	biological_process:actin filament capping	TRINITY_DN15999_c0_g1;TRINITY_DN23878_c0_g4;TRINITY_DN13696_c0_g3;TRINITY_DN15999_c0_g5;TRINITY_DN10613_c0_g2;TRINITY_DN15999_c0_g2;TRINITY_DN24161_c2_g1;TRINITY_DN10613_c0_g1;TRINITY_DN14556_c1_g1;
GO:0005682	29	14	4.47729	3.12689	0.00101096	0.0265343	cellular_component:U5 snRNP	TRINITY_DN29585_c0_g1;TRINITY_DN21734_c0_g1;TRINITY_DN15480_c0_g1;TRINITY_DN9678_c0_g1;TRINITY_DN3990_c0_g1;TRINITY_DN29654_c0_g1;TRINITY_DN13376_c0_g1;TRINITY_DN10632_c0_g1;TRINITY_DN21734_c0_g2;TRINITY_DN29845_c0_g1;TRINITY_DN15480_c0_g2;TRINITY_DN13376_c0_g2;TRINITY_DN15480_c0_g3;TRINITY_DN15480_c0_g4;
GO:0046961	29	14	4.47729	3.12689	0.00101096	0.0265343	molecular_function:proton-transporting ATPase activity, rotational mechanism	TRINITY_DN10932_c0_g1;TRINITY_DN13605_c0_g1;TRINITY_DN29478_c0_g1;TRINITY_DN16329_c0_g3;TRINITY_DN12896_c0_g1;TRINITY_DN29760_c0_g1;TRINITY_DN14057_c0_g1;TRINITY_DN18903_c0_g1;TRINITY_DN16329_c0_g2;TRINITY_DN4228_c0_g1;TRINITY_DN18388_c0_g1;TRINITY_DN20385_c0_g2;TRINITY_DN9465_c0_g1;TRINITY_DN16193_c0_g3;
GO:0006508	163	45	25.1655	1.78817	0.00101976	0.026588	biological_process:proteolysis	TRINITY_DN7969_c0_g2;TRINITY_DN14054_c0_g1;TRINITY_DN16940_c0_g1;TRINITY_DN10701_c0_g2;TRINITY_DN17249_c0_g1;TRINITY_DN14905_c0_g1;TRINITY_DN3725_c0_g1;TRINITY_DN4852_c0_g1;TRINITY_DN20175_c0_g1;TRINITY_DN20760_c2_g9;TRINITY_DN10701_c1_g2;TRINITY_DN28674_c1_g1;TRINITY_DN17883_c2_g2;TRINITY_DN16940_c0_g3;TRINITY_DN17147_c0_g8;TRINITY_DN17147_c0_g6;TRINITY_DN20175_c0_g2;TRINITY_DN20258_c0_g1;TRINIT…
GO:0005618	22	12	3.39656	3.53298	0.00102689	0.0265977	cellular_component:cell wall	TRINITY_DN16872_c0_g1;TRINITY_DN10952_c0_g1;TRINITY_DN17761_c0_g8;TRINITY_DN17905_c0_g7;TRINITY_DN17761_c0_g6;TRINITY_DN17905_c0_g5;TRINITY_DN20096_c0_g10;TRINITY_DN17761_c0_g3;TRINITY_DN17761_c0_g7;TRINITY_DN17545_c0_g1;TRINITY_DN7320_c0_g1;TRINITY_DN17905_c0_g6;
GO:0006099	33	15	5.09485	2.94415	0.00109206	0.0281009	biological_process:tricarboxylic acid cycle	TRINITY_DN27355_c0_g1;TRINITY_DN15008_c1_g2;TRINITY_DN9839_c0_g2;TRINITY_DN15008_c1_g1;TRINITY_DN13199_c0_g6;TRINITY_DN11341_c0_g1;TRINITY_DN10739_c0_g1;TRINITY_DN27355_c0_g2;TRINITY_DN13715_c0_g1;TRINITY_DN13199_c0_g4;TRINITY_DN16312_c0_g1;TRINITY_DN29445_c0_g1;TRINITY_DN13879_c0_g1;TRINITY_DN9955_c0_g1;TRINITY_DN12864_c0_g2;
GO:0005783	307	74	47.3975	1.56126	0.00110947	0.0283635	cellular_component:endoplasmic reticulum	TRINITY_DN18647_c0_g3;TRINITY_DN10242_c0_g1;TRINITY_DN2760_c0_g1;TRINITY_DN19570_c1_g7;TRINITY_DN19305_c0_g2;TRINITY_DN182_c0_g1;TRINITY_DN8808_c0_g1;TRINITY_DN11963_c0_g1;TRINITY_DN15146_c0_g1;TRINITY_DN24463_c0_g9;TRINITY_DN12710_c0_g2;TRINITY_DN14613_c0_g1;TRINITY_DN16431_c0_g5;TRINITY_DN26547_c0_g3;TRINITY_DN24123_c2_g1;TRINITY_DN17351_c2_g2;TRINITY_DN15402_c0_g1;TRINITY_DN11956_c0_g2;TRINITY…
GO:0003954	19	11	2.9334	3.74992	0.00115065	0.0292265	molecular_function:NADH dehydrogenase activity	TRINITY_DN16759_c0_g3;TRINITY_DN6401_c0_g1;TRINITY_DN5101_c0_g1;TRINITY_DN16759_c0_g4;TRINITY_DN11834_c0_g1;TRINITY_DN7650_c0_g2;TRINITY_DN28109_c0_g7;TRINITY_DN14164_c0_g1;TRINITY_DN16759_c0_g2;TRINITY_DN586_c0_g1;TRINITY_DN14196_c0_g1;
GO:0005747	63	23	9.72653	2.36467	0.00117329	0.0295224	cellular_component:mitochondrial respiratory chain complex I	TRINITY_DN29656_c0_g1;TRINITY_DN6401_c0_g1;TRINITY_DN3115_c1_g1;TRINITY_DN5101_c0_g1;TRINITY_DN2371_c0_g1;TRINITY_DN12151_c0_g1;TRINITY_DN11834_c0_g1;TRINITY_DN7650_c0_g2;TRINITY_DN30201_c0_g1;TRINITY_DN18461_c1_g8;TRINITY_DN586_c0_g1;TRINITY_DN14196_c0_g1;TRINITY_DN12989_c0_g1;TRINITY_DN3286_c0_g1;TRINITY_DN13264_c0_g1;TRINITY_DN7506_c0_g1;TRINITY_DN26312_c1_g1;TRINITY_DN28109_c0_g7;TRINITY_DN23…
GO:0005903	26	13	4.01412	3.23857	0.0011848	0.0295224	cellular_component:brush border	TRINITY_DN20442_c1_g3;TRINITY_DN20442_c1_g9;TRINITY_DN18685_c1_g6;TRINITY_DN20442_c1_g5;TRINITY_DN18614_c1_g11;TRINITY_DN29960_c0_g1;TRINITY_DN19800_c0_g14;TRINITY_DN19800_c0_g13;TRINITY_DN19800_c0_g8;TRINITY_DN18685_c1_g1;TRINITY_DN20385_c0_g2;TRINITY_DN19800_c0_g6;TRINITY_DN20233_c0_g1;
GO:0045202	26	13	4.01412	3.23857	0.0011848	0.0295224	cellular_component:synapse	TRINITY_DN11039_c0_g1;TRINITY_DN25711_c2_g2;TRINITY_DN13339_c0_g3;TRINITY_DN30252_c0_g1;TRINITY_DN17794_c2_g14;TRINITY_DN24265_c1_g7;TRINITY_DN12914_c0_g1;TRINITY_DN16707_c1_g11;TRINITY_DN21899_c2_g3;TRINITY_DN30251_c0_g1;TRINITY_DN17794_c2_g10;TRINITY_DN757_c0_g1;TRINITY_DN20636_c0_g2;
GO:0005245	16	10	2.47023	4.04821	0.00125446	0.0309268	molecular_function:voltage-gated calcium channel activity	TRINITY_DN27615_c0_g15;TRINITY_DN1248_c0_g1;TRINITY_DN27615_c0_g17;TRINITY_DN27615_c1_g1;TRINITY_DN27615_c0_g8;TRINITY_DN29478_c0_g1;TRINITY_DN27615_c0_g20;TRINITY_DN27615_c0_g2;TRINITY_DN18168_c1_g11;TRINITY_DN18428_c1_g3;
GO:0005863	10	8	1.54389	5.18171	0.00128206	0.0309268	cellular_component:striated muscle myosin thick filament	TRINITY_DN17524_c0_g1;TRINITY_DN24690_c1_g1;TRINITY_DN16547_c0_g7;TRINITY_DN29643_c0_g1;TRINITY_DN17415_c1_g9;TRINITY_DN17415_c1_g6;TRINITY_DN27690_c0_g9;TRINITY_DN17415_c1_g2;
GO:0048675	10	8	1.54389	5.18171	0.00128206	0.0309268	biological_process:axon extension	TRINITY_DN23760_c1_g8;TRINITY_DN21911_c1_g1;TRINITY_DN27602_c1_g1;TRINITY_DN18933_c0_g5;TRINITY_DN16896_c0_g3;TRINITY_DN25822_c0_g8;TRINITY_DN27602_c1_g4;TRINITY_DN27602_c1_g3;
GO:0071313	10	8	1.54389	5.18171	0.00128206	0.0309268	biological_process:cellular response to caffeine	TRINITY_DN27615_c0_g15;TRINITY_DN1248_c0_g1;TRINITY_DN27615_c0_g17;TRINITY_DN27615_c1_g1;TRINITY_DN27615_c0_g8;TRINITY_DN27615_c0_g2;TRINITY_DN27615_c0_g20;TRINITY_DN18168_c1_g11;
GO:0016324	45	18	6.94752	2.59085	0.00130002	0.0309268	cellular_component:apical plasma membrane	TRINITY_DN11646_c0_g1;TRINITY_DN18685_c1_g6;TRINITY_DN22744_c1_g1;TRINITY_DN29960_c0_g1;TRINITY_DN27592_c0_g1;TRINITY_DN16504_c1_g2;TRINITY_DN19539_c1_g7;TRINITY_DN19800_c0_g13;TRINITY_DN840_c0_g1;TRINITY_DN20442_c1_g3;TRINITY_DN20442_c1_g9;TRINITY_DN29331_c0_g3;TRINITY_DN27502_c0_g9;TRINITY_DN21660_c1_g7;TRINITY_DN19669_c0_g2;TRINITY_DN12168_c0_g4;TRINITY_DN19800_c0_g6;TRINITY_DN24253_c1_g1;
GO:0003713	86	28	13.2775	2.10883	0.00130061	0.0309268	molecular_function:transcription coactivator activity	TRINITY_DN21492_c0_g8;TRINITY_DN21492_c0_g4;TRINITY_DN21492_c0_g9;TRINITY_DN21492_c0_g3;TRINITY_DN22464_c0_g8;TRINITY_DN22464_c0_g9;TRINITY_DN14496_c0_g1;TRINITY_DN21492_c0_g5;TRINITY_DN30135_c0_g1;TRINITY_DN22464_c0_g7;TRINITY_DN17482_c0_g8;TRINITY_DN1966_c0_g1;TRINITY_DN30247_c0_g1;TRINITY_DN14020_c0_g1;TRINITY_DN2586_c0_g1;TRINITY_DN24681_c0_g2;TRINITY_DN14496_c1_g2;TRINITY_DN27879_c0_g2;TRINI…
GO:0006094	30	14	4.63168	3.02266	0.00130166	0.0309268	biological_process:gluconeogenesis	TRINITY_DN17294_c0_g10;TRINITY_DN29479_c0_g1;TRINITY_DN14770_c0_g1;TRINITY_DN1256_c0_g1;TRINITY_DN15491_c0_g1;TRINITY_DN30003_c0_g1;TRINITY_DN17294_c0_g6;TRINITY_DN5793_c0_g3;TRINITY_DN14770_c0_g6;TRINITY_DN14770_c0_g2;TRINITY_DN5793_c0_g1;TRINITY_DN15491_c0_g2;TRINITY_DN7634_c0_g1;TRINITY_DN14770_c0_g5;
GO:0030007	13	9	2.00706	4.48417	0.00131185	0.0309268	biological_process:cellular potassium ion homeostasis	TRINITY_DN22189_c0_g1;TRINITY_DN13648_c0_g2;TRINITY_DN20721_c1_g10;TRINITY_DN20721_c1_g11;TRINITY_DN24406_c0_g3;TRINITY_DN10878_c1_g2;TRINITY_DN8906_c0_g1;TRINITY_DN24406_c0_g7;TRINITY_DN24406_c0_g6;
GO:0036376	13	9	2.00706	4.48417	0.00131185	0.0309268	biological_process:sodium ion export across plasma membrane	TRINITY_DN22189_c0_g1;TRINITY_DN13648_c0_g2;TRINITY_DN20721_c1_g10;TRINITY_DN20721_c1_g11;TRINITY_DN24406_c0_g3;TRINITY_DN10878_c1_g2;TRINITY_DN8906_c0_g1;TRINITY_DN24406_c0_g7;TRINITY_DN24406_c0_g6;
GO:0007519	23	12	3.55095	3.37937	0.00137374	0.032193	biological_process:skeletal muscle tissue development	TRINITY_DN11039_c0_g1;TRINITY_DN24287_c0_g4;TRINITY_DN21911_c1_g1;TRINITY_DN29678_c0_g1;TRINITY_DN19800_c0_g12;TRINITY_DN24287_c0_g7;TRINITY_DN24287_c0_g2;TRINITY_DN20442_c1_g6;TRINITY_DN3725_c0_g1;TRINITY_DN24287_c0_g5;TRINITY_DN27879_c0_g2;TRINITY_DN17428_c0_g4;
GO:0005525	133	38	20.5338	1.85061	0.00149789	0.0348947	molecular_function:GTP binding	TRINITY_DN21221_c0_g7;TRINITY_DN11982_c0_g1;TRINITY_DN17598_c1_g8;TRINITY_DN21221_c0_g8;TRINITY_DN17598_c1_g13;TRINITY_DN29439_c0_g1;TRINITY_DN21221_c0_g2;TRINITY_DN22842_c0_g9;TRINITY_DN14087_c0_g3;TRINITY_DN21221_c0_g11;TRINITY_DN16362_c1_g3;TRINITY_DN17598_c1_g5;TRINITY_DN30107_c0_g1;TRINITY_DN25822_c0_g8;TRINITY_DN1435_c0_g1;TRINITY_DN1506_c0_g1;TRINITY_DN14770_c0_g2;TRINITY_DN21221_c0_g9;TRI…
GO:0005516	66	23	10.1897	2.25718	0.00153561	0.0355628	molecular_function:calmodulin binding	TRINITY_DN10526_c0_g2;TRINITY_DN22772_c0_g4;TRINITY_DN27615_c0_g8;TRINITY_DN21899_c2_g3;TRINITY_DN28683_c1_g9;TRINITY_DN20352_c0_g4;TRINITY_DN20721_c1_g9;TRINITY_DN18168_c1_g11;TRINITY_DN7916_c1_g1;TRINITY_DN17324_c0_g7;TRINITY_DN17415_c1_g6;TRINITY_DN27690_c0_g9;TRINITY_DN18214_c0_g6;TRINITY_DN17415_c1_g9;TRINITY_DN15957_c0_g6;TRINITY_DN17415_c1_g2;TRINITY_DN10617_c0_g1;TRINITY_DN15957_c0_g1;TRI…
GO:0031595	20	11	3.08779	3.56242	0.00156935	0.0361318	cellular_component:nuclear proteasome complex	TRINITY_DN14286_c0_g2;TRINITY_DN20547_c0_g2;TRINITY_DN16228_c0_g1;TRINITY_DN14288_c0_g1;TRINITY_DN16391_c0_g3;TRINITY_DN16391_c0_g1;TRINITY_DN20547_c0_g1;TRINITY_DN14286_c0_g3;TRINITY_DN14288_c0_g3;TRINITY_DN14288_c0_g5;TRINITY_DN10708_c0_g2;
GO:0006810	54	20	8.33702	2.39894	0.00168497	0.0385682	biological_process:transport	TRINITY_DN12134_c0_g1;TRINITY_DN27382_c0_g8;TRINITY_DN27382_c0_g7;TRINITY_DN23503_c3_g9;TRINITY_DN13707_c0_g1;TRINITY_DN16707_c1_g6;TRINITY_DN16707_c1_g7;TRINITY_DN18033_c0_g2;TRINITY_DN6741_c0_g1;TRINITY_DN16707_c1_g4;TRINITY_DN13707_c0_g2;TRINITY_DN24211_c0_g6;TRINITY_DN30251_c0_g1;TRINITY_DN16707_c0_g1;TRINITY_DN13607_c0_g1;TRINITY_DN27382_c0_g1;TRINITY_DN20862_c2_g8;TRINITY_DN20012_c0_g1;TRIN…
GO:0008250	17	10	2.62462	3.81008	0.001755	0.0397093	cellular_component:oligosaccharyltransferase complex	TRINITY_DN15897_c0_g1;TRINITY_DN15815_c0_g5;TRINITY_DN14926_c0_g1;TRINITY_DN15815_c0_g4;TRINITY_DN15969_c0_g2;TRINITY_DN13230_c0_g2;TRINITY_DN16628_c0_g2;TRINITY_DN13230_c0_g1;TRINITY_DN14909_c0_g2;TRINITY_DN14926_c0_g2;
GO:0030315	17	10	2.62462	3.81008	0.001755	0.0397093	cellular_component:T-tubule	TRINITY_DN20721_c1_g9;TRINITY_DN27615_c0_g15;TRINITY_DN27615_c0_g17;TRINITY_DN27615_c1_g1;TRINITY_DN27615_c0_g8;TRINITY_DN27615_c0_g20;TRINITY_DN27615_c0_g2;TRINITY_DN14633_c0_g2;TRINITY_DN1248_c0_g1;TRINITY_DN17324_c0_g13;
GO:0016021	922	185	142.347	1.29964	0.00176771	0.0397685	cellular_component:integral component of membrane	TRINITY_DN19005_c0_g6;TRINITY_DN13346_c0_g1;TRINITY_DN20442_c1_g6;TRINITY_DN1946_c0_g2;TRINITY_DN11754_c0_g1;TRINITY_DN14004_c0_g1;TRINITY_DN16744_c0_g2;TRINITY_DN2417_c0_g1;TRINITY_DN28025_c0_g8;TRINITY_DN27764_c0_g2;TRINITY_DN27502_c0_g1;TRINITY_DN7671_c0_g1;TRINITY_DN11963_c0_g1;TRINITY_DN26724_c1_g4;TRINITY_DN23581_c1_g7;TRINITY_DN23724_c1_g10;TRINITY_DN15363_c0_g3;TRINITY_DN17662_c0_g1;TRINI…
GO:0008540	24	12	3.70534	3.23857	0.00181183	0.0405294	cellular_component:proteasome regulatory particle, base subcomplex	TRINITY_DN14286_c0_g2;TRINITY_DN29536_c0_g1;TRINITY_DN20547_c0_g2;TRINITY_DN16711_c0_g1;TRINITY_DN16228_c0_g1;TRINITY_DN18710_c2_g3;TRINITY_DN16391_c0_g3;TRINITY_DN16391_c0_g1;TRINITY_DN20547_c0_g1;TRINITY_DN14286_c0_g3;TRINITY_DN16067_c0_g1;TRINITY_DN10708_c0_g2;
GO:0009792	8	7	1.23511	5.66749	0.00184036	0.040705	biological_process:embryo development ending in birth or egg hatching	TRINITY_DN13707_c0_g1;TRINITY_DN16048_c0_g1;TRINITY_DN14796_c0_g1;TRINITY_DN15665_c0_g3;TRINITY_DN18521_c0_g5;TRINITY_DN20012_c0_g1;TRINITY_DN13707_c0_g2;
GO:0021702	8	7	1.23511	5.66749	0.00184036	0.040705	biological_process:cerebellar Purkinje cell differentiation	TRINITY_DN23825_c1_g7;TRINITY_DN23825_c1_g2;TRINITY_DN23825_c1_g13;TRINITY_DN23825_c1_g12;TRINITY_DN7885_c0_g2;TRINITY_DN23825_c1_g15;TRINITY_DN23825_c1_g4;
GO:0005391	14	9	2.16145	4.16387	0.00190072	0.041573	molecular_function:sodium:potassium-exchanging ATPase activity	TRINITY_DN22189_c0_g1;TRINITY_DN13648_c0_g2;TRINITY_DN20721_c1_g10;TRINITY_DN20721_c1_g11;TRINITY_DN24406_c0_g3;TRINITY_DN10878_c1_g2;TRINITY_DN8906_c0_g1;TRINITY_DN24406_c0_g7;TRINITY_DN24406_c0_g6;
GO:0008541	14	9	2.16145	4.16387	0.00190072	0.041573	cellular_component:proteasome regulatory particle, lid subcomplex	TRINITY_DN15341_c0_g4;TRINITY_DN14288_c0_g1;TRINITY_DN23855_c0_g1;TRINITY_DN14288_c0_g5;TRINITY_DN28109_c0_g2;TRINITY_DN15341_c0_g3;TRINITY_DN13712_c0_g1;TRINITY_DN11059_c0_g1;TRINITY_DN14288_c0_g3;
GO:0043931	11	8	1.69828	4.71064	0.0019558	0.0425413	biological_process:ossification involved in bone maturation	TRINITY_DN27615_c0_g15;TRINITY_DN1248_c0_g1;TRINITY_DN27615_c0_g17;TRINITY_DN27615_c1_g1;TRINITY_DN27615_c0_g8;TRINITY_DN27615_c0_g20;TRINITY_DN27615_c0_g2;TRINITY_DN18168_c1_g11;
GO:0007411	28	13	4.3229	3.00724	0.00198404	0.0428466	biological_process:axon guidance	TRINITY_DN16234_c0_g6;TRINITY_DN6370_c0_g1;TRINITY_DN25822_c0_g8;TRINITY_DN13984_c0_g3;TRINITY_DN21576_c1_g7;TRINITY_DN12064_c0_g1;TRINITY_DN16234_c0_g3;TRINITY_DN10613_c0_g2;TRINITY_DN13984_c0_g2;TRINITY_DN16234_c0_g9;TRINITY_DN16648_c0_g2;TRINITY_DN14751_c0_g3;TRINITY_DN16362_c1_g3;
GO:0009570	50	19	7.71946	2.46131	0.0019916	0.0428466	cellular_component:chloroplast stroma	TRINITY_DN17294_c0_g10;TRINITY_DN17905_c0_g7;TRINITY_DN17761_c0_g6;TRINITY_DN17294_c0_g6;TRINITY_DN20096_c0_g10;TRINITY_DN30079_c0_g1;TRINITY_DN16975_c1_g3;TRINITY_DN17905_c0_g6;TRINITY_DN16709_c0_g1;TRINITY_DN16973_c0_g1;TRINITY_DN17761_c0_g8;TRINITY_DN17905_c0_g5;TRINITY_DN15590_c0_g1;TRINITY_DN16709_c0_g2;TRINITY_DN10354_c0_g1;TRINITY_DN17761_c0_g3;TRINITY_DN17761_c0_g7;TRINITY_DN16851_c0_g2;T…
GO:0000278	21	11	3.24218	3.39278	0.00210466	0.0447894	biological_process:mitotic cell cycle	TRINITY_DN17598_c1_g5;TRINITY_DN7932_c0_g1;TRINITY_DN21513_c2_g5;TRINITY_DN22319_c0_g6;TRINITY_DN21221_c0_g7;TRINITY_DN14633_c0_g2;TRINITY_DN21221_c0_g11;TRINITY_DN21221_c0_g8;TRINITY_DN21513_c2_g3;TRINITY_DN22842_c0_g9;TRINITY_DN21363_c2_g4;
GO:0017025	21	11	3.24218	3.39278	0.00210466	0.0447894	molecular_function:TBP-class protein binding	TRINITY_DN14286_c0_g2;TRINITY_DN20547_c0_g2;TRINITY_DN16228_c0_g1;TRINITY_DN1233_c0_g1;TRINITY_DN16391_c0_g3;TRINITY_DN16391_c0_g1;TRINITY_DN20547_c0_g1;TRINITY_DN14286_c0_g3;TRINITY_DN5486_c0_g1;TRINITY_DN10708_c0_g2;TRINITY_DN29556_c0_g1;
GO:0003774	56	20	8.6458	2.31326	0.0021999	0.0465645	molecular_function:motor activity	TRINITY_DN20163_c0_g2;TRINITY_DN22772_c0_g4;TRINITY_DN2917_c0_g1;TRINITY_DN16547_c0_g6;TRINITY_DN4156_c0_g1;TRINITY_DN25240_c0_g14;TRINITY_DN25240_c0_g12;TRINITY_DN16547_c0_g7;TRINITY_DN22772_c0_g3;TRINITY_DN29298_c1_g2;TRINITY_DN18614_c1_g5;TRINITY_DN20352_c0_g8;TRINITY_DN21811_c1_g11;TRINITY_DN29643_c0_g1;TRINITY_DN11690_c0_g1;TRINITY_DN21627_c1_g9;TRINITY_DN29298_c1_g4;TRINITY_DN15834_c0_g3;TR…
GO:0005544	25	12	3.85973	3.10902	0.00235818	0.0493838	molecular_function:calcium-dependent phospholipid binding	TRINITY_DN16309_c1_g1;TRINITY_DN11879_c0_g1;TRINITY_DN15692_c0_g2;TRINITY_DN16504_c1_g3;TRINITY_DN16504_c0_g3;TRINITY_DN16504_c1_g1;TRINITY_DN16504_c1_g4;TRINITY_DN23068_c0_g7;TRINITY_DN16504_c1_g2;TRINITY_DN15692_c0_g1;TRINITY_DN13110_c0_g1;TRINITY_DN16309_c1_g3;
GO:0045111	25	12	3.85973	3.10902	0.00235818	0.0493838	cellular_component:intermediate filament cytoskeleton	TRINITY_DN20442_c1_g3;TRINITY_DN20442_c1_g9;TRINITY_DN18685_c1_g6;TRINITY_DN20442_c1_g5;TRINITY_DN29960_c0_g1;TRINITY_DN19800_c0_g14;TRINITY_DN11019_c0_g1;TRINITY_DN19800_c0_g13;TRINITY_DN19800_c0_g8;TRINITY_DN18685_c1_g1;TRINITY_DN19800_c0_g6;TRINITY_DN18759_c2_g8;

## Sheet: cluster.3
Term	Category	Observed	Expected	FoldChange	rawP	adjP	Term_Name	GeneList
GO:0005737	1755	8	30.5396	0.261955	5.14978e-06	0.00149344	cellular_component:cytoplasm	TRINITY_DN27068_c0_g4;TRINITY_DN25952_c0_g4;TRINITY_DN25219_c0_g11;TRINITY_DN24310_c0_g4;TRINITY_DN18270_c0_g5;TRINITY_DN17644_c0_g5;TRINITY_DN26965_c0_g5;TRINITY_DN24255_c0_g16;
GO:0005634	1579	8	27.4769	0.291154	4.7618e-05	0.00690461	cellular_component:nucleus	TRINITY_DN18039_c0_g1;TRINITY_DN26461_c1_g1;TRINITY_DN1202_c0_g1;TRINITY_DN17644_c0_g5;TRINITY_DN20387_c2_g11;TRINITY_DN22821_c2_g10;TRINITY_DN24255_c0_g16;TRINITY_DN26459_c1_g1;
GO:0034719	13	4	0.226219	17.682	0.000172839	0.0158907	cellular_component:SMN-Sm protein complex	TRINITY_DN28600_c0_g1;TRINITY_DN25023_c0_g3;TRINITY_DN28756_c2_g4;TRINITY_DN29741_c0_g1;
GO:0005687	14	4	0.24362	16.419	0.000219181	0.0158907	cellular_component:U4 snRNP	TRINITY_DN28600_c0_g1;TRINITY_DN25023_c0_g3;TRINITY_DN28756_c2_g4;TRINITY_DN29741_c0_g1;
GO:0034709	7	3	0.12181	24.6285	0.000553546	0.0267547	cellular_component:methylosome	TRINITY_DN22961_c0_g3;TRINITY_DN28600_c0_g1;TRINITY_DN29741_c0_g1;
GO:0034715	7	3	0.12181	24.6285	0.000553546	0.0267547	cellular_component:pICln-Sm protein complex	TRINITY_DN28756_c2_g4;TRINITY_DN28600_c0_g1;TRINITY_DN29741_c0_g1;
GO:0005524	535	1	9.30978	0.107414	0.00196746	0.0770661	molecular_function:ATP binding	TRINITY_DN25182_c1_g2;
GO:0005685	28	4	0.487241	8.20949	0.00212596	0.0770661	cellular_component:U1 snRNP	TRINITY_DN28756_c2_g4;TRINITY_DN25023_c0_g3;TRINITY_DN28600_c0_g1;TRINITY_DN29741_c0_g1;

## Sheet: cluster.4
Term	Category	Observed	Expected	FoldChange	rawP	adjP	Term_Name	GeneList
GO:0032502	310	30	7.60049	3.94711	2.00584e-09	1.97575e-06	biological_process:developmental process	TRINITY_DN18463_c0_g1;TRINITY_DN21261_c0_g4;TRINITY_DN26894_c0_g1;TRINITY_DN21261_c0_g2;TRINITY_DN29390_c8_g2;TRINITY_DN21278_c0_g1;TRINITY_DN29325_c1_g3;TRINITY_DN29413_c2_g2;TRINITY_DN20788_c0_g1;TRINITY_DN29294_c2_g1;TRINITY_DN19224_c0_g1;TRINITY_DN29380_c0_g1;TRINITY_DN22479_c0_g2;TRINITY_DN24815_c0_g1;TRINITY_DN21278_c0_g3;TRINITY_DN20491_c4_g1;TRINITY_DN28063_c1_g1;TRINITY_DN20503_c0_g2;TRI…
GO:0005634	1579	79	38.7135	2.04063	4.72573e-08	2.32742e-05	cellular_component:nucleus	TRINITY_DN24332_c0_g4;TRINITY_DN26286_c0_g6;TRINITY_DN28304_c0_g1;TRINITY_DN22969_c0_g7;TRINITY_DN18286_c0_g1;TRINITY_DN18884_c1_g1;TRINITY_DN21648_c0_g1;TRINITY_DN23025_c0_g1;TRINITY_DN23174_c0_g5;TRINITY_DN26654_c1_g3;TRINITY_DN17152_c0_g1;TRINITY_DN23462_c0_g1;TRINITY_DN17629_c1_g1;TRINITY_DN27067_c0_g5;TRINITY_DN16575_c0_g3;TRINITY_DN21211_c0_g8;TRINITY_DN22775_c0_g10;TRINITY_DN19729_c0_g8;TR…
GO:0005654	526	36	12.8963	2.79149	2.23086e-07	7.32466e-05	cellular_component:nucleoplasm	TRINITY_DN18203_c0_g7;TRINITY_DN26286_c0_g6;TRINITY_DN28304_c0_g1;TRINITY_DN25853_c0_g4;TRINITY_DN13995_c0_g1;TRINITY_DN22969_c0_g7;TRINITY_DN18884_c1_g1;TRINITY_DN17213_c0_g1;TRINITY_DN27921_c0_g6;TRINITY_DN17505_c0_g4;TRINITY_DN24184_c0_g5;TRINITY_DN28986_c3_g6;TRINITY_DN28405_c1_g4;TRINITY_DN18255_c0_g5;TRINITY_DN25558_c1_g1;TRINITY_DN19454_c0_g1;TRINITY_DN26406_c1_g5;TRINITY_DN24309_c3_g1;TRI…
GO:0005730	266	20	6.52171	3.06668	2.70583e-05	0.00666309	cellular_component:nucleolus	TRINITY_DN16860_c0_g1;TRINITY_DN20606_c1_g5;TRINITY_DN13995_c0_g1;TRINITY_DN29066_c2_g7;TRINITY_DN20120_c0_g4;TRINITY_DN3492_c0_g1;TRINITY_DN29476_c0_g1;TRINITY_DN17213_c0_g1;TRINITY_DN3478_c0_g1;TRINITY_DN17411_c0_g1;TRINITY_DN27360_c1_g11;TRINITY_DN26415_c1_g1;TRINITY_DN21482_c0_g2;TRINITY_DN24309_c3_g1;TRINITY_DN17781_c2_g10;TRINITY_DN20584_c2_g2;TRINITY_DN27401_c1_g1;TRINITY_DN21705_c1_g4;TRI…
GO:0033186	8	4	0.196142	20.3934	0.000140576	0.0276934	cellular_component:CAF-1 complex	TRINITY_DN20013_c0_g4;TRINITY_DN21648_c0_g1;TRINITY_DN17629_c1_g1;TRINITY_DN24332_c0_g4;
GO:0004004	59	8	1.44654	5.53042	0.000205126	0.0336748	molecular_function:ATP-dependent RNA helicase activity	TRINITY_DN18686_c1_g2;TRINITY_DN28365_c0_g7;TRINITY_DN18884_c1_g1;TRINITY_DN27820_c0_g2;TRINITY_DN20700_c0_g2;TRINITY_DN24143_c0_g3;TRINITY_DN19477_c1_g3;TRINITY_DN21055_c0_g5;
GO:0005737	1755	70	43.0286	1.62683	0.000259125	0.0364626	cellular_component:cytoplasm	TRINITY_DN18203_c0_g7;TRINITY_DN26286_c0_g6;TRINITY_DN20277_c2_g4;TRINITY_DN23994_c0_g5;TRINITY_DN18046_c2_g2;TRINITY_DN23221_c1_g3;TRINITY_DN17505_c0_g4;TRINITY_DN22582_c1_g8;TRINITY_DN26202_c0_g4;TRINITY_DN20105_c0_g5;TRINITY_DN17152_c0_g1;TRINITY_DN23462_c0_g1;TRINITY_DN27815_c2_g1;TRINITY_DN21865_c2_g2;TRINITY_DN21623_c0_g10;TRINITY_DN16575_c0_g3;TRINITY_DN22775_c0_g10;TRINITY_DN19729_c0_g8;T…

## Sheet: cluster.5
Term	Category	Observed	Expected	FoldChange	rawP	adjP	Term_Name	GeneList
GO:0006097	6	3	0.03636	82.5083	1.83495e-05	0.00251388	biological_process:glyoxylate cycle	TRINITY_DN95_c0_g1;TRINITY_DN13957_c0_g1;TRINITY_DN3988_c0_g1;
GO:0004474	2	2	0.01212	165.017	0.000218884	0.0149936	molecular_function:malate synthase activity	TRINITY_DN95_c0_g1;TRINITY_DN13957_c0_g1;
GO:0000788	5	2	0.0303	66.0066	0.000756793	0.0345602	cellular_component:nuclear nucleosome	TRINITY_DN17435_c1_g4;TRINITY_DN18926_c2_g1;
GO:0005761	8	2	0.048479	41.255	0.00160204	0.0476799	cellular_component:mitochondrial ribosome	TRINITY_DN20321_c1_g8;TRINITY_DN1134_c0_g1;
GO:0006334	36	3	0.218158	13.7515	0.00174014	0.0476799	biological_process:nucleosome assembly	TRINITY_DN17435_c1_g4;TRINITY_DN18151_c0_g1;TRINITY_DN18926_c2_g1;

## Sheet: cluster.6
Term	Category	Observed	Expected	FoldChange	rawP	adjP	Term_Name	GeneList
GO:0003735	405	5	42.1054	0.11875	8.45208e-12	2.50604e-08	molecular_function:structural constituent of ribosome	TRINITY_DN20776_c1_g2;TRINITY_DN28856_c1_g5;TRINITY_DN282_c0_g1;TRINITY_DN11227_c0_g1;TRINITY_DN17946_c2_g9;
GO:0006412	305	3	31.709	0.09461	7.39015e-10	1.09559e-06	biological_process:translation	TRINITY_DN24352_c0_g2;TRINITY_DN282_c0_g1;TRINITY_DN23982_c1_g4;
GO:0005739	614	20	63.8339	0.313313	1.38053e-09	1.36443e-06	cellular_component:mitochondrion	TRINITY_DN26595_c0_g1;TRINITY_DN28264_c1_g2;TRINITY_DN5594_c0_g1;TRINITY_DN22993_c0_g2;TRINITY_DN27388_c0_g7;TRINITY_DN28102_c1_g10;TRINITY_DN20526_c0_g2;TRINITY_DN18653_c1_g3;TRINITY_DN18655_c0_g7;TRINITY_DN26881_c0_g3;TRINITY_DN15323_c0_g1;TRINITY_DN26362_c0_g3;TRINITY_DN12282_c0_g1;TRINITY_DN22595_c0_g8;TRINITY_DN19279_c0_g5;TRINITY_DN23437_c1_g5;TRINITY_DN24352_c0_g2;TRINITY_DN30024_c0_g1;TRI…
GO:0032502	310	7	32.2288	0.217197	5.13389e-07	0.000380549	biological_process:developmental process	TRINITY_DN29130_c6_g1;TRINITY_DN28853_c1_g1;TRINITY_DN19535_c1_g4;TRINITY_DN27152_c0_g4;TRINITY_DN25728_c1_g5;TRINITY_DN18885_c1_g1;TRINITY_DN19612_c0_g2;
GO:0022625	211	3	21.9364	0.136759	2.73578e-06	0.00162232	cellular_component:cytosolic large ribosomal subunit	TRINITY_DN282_c0_g1;TRINITY_DN17946_c2_g9;TRINITY_DN13632_c0_g1;
GO:0005743	170	2	17.6739	0.113161	1.68887e-05	0.00834583	cellular_component:mitochondrial inner membrane	TRINITY_DN635_c0_g1;TRINITY_DN27709_c3_g5;
GO:0008392	17	11	1.76739	6.22387	2.44096e-05	0.0087274	molecular_function:arachidonic acid epoxygenase activity	TRINITY_DN19997_c1_g5;TRINITY_DN24381_c1_g2;TRINITY_DN25562_c1_g3;TRINITY_DN25562_c1_g6;TRINITY_DN20742_c0_g1;TRINITY_DN27953_c1_g1;TRINITY_DN25725_c1_g2;TRINITY_DN18276_c0_g2;TRINITY_DN24249_c0_g2;TRINITY_DN18276_c0_g4;TRINITY_DN18276_c0_g5;
GO:0019373	17	11	1.76739	6.22387	2.44096e-05	0.0087274	biological_process:epoxygenase P450 pathway	TRINITY_DN19997_c1_g5;TRINITY_DN24381_c1_g2;TRINITY_DN25562_c1_g3;TRINITY_DN25562_c1_g6;TRINITY_DN20742_c0_g1;TRINITY_DN27953_c1_g1;TRINITY_DN25725_c1_g2;TRINITY_DN18276_c0_g2;TRINITY_DN24249_c0_g2;TRINITY_DN18276_c0_g4;TRINITY_DN18276_c0_g5;
GO:0005198	74	23	7.69333	2.9896	2.81508e-05	0.0087274	molecular_function:structural molecule activity	TRINITY_DN20086_c0_g4;TRINITY_DN23746_c0_g8;TRINITY_DN20086_c0_g1;TRINITY_DN17580_c3_g5;TRINITY_DN17038_c0_g2;TRINITY_DN18061_c0_g2;TRINITY_DN25549_c2_g8;TRINITY_DN27313_c0_g5;TRINITY_DN28731_c1_g1;TRINITY_DN25549_c2_g13;TRINITY_DN24949_c2_g2;TRINITY_DN18421_c3_g2;TRINITY_DN24733_c0_g3;TRINITY_DN22738_c0_g7;TRINITY_DN26406_c1_g3;TRINITY_DN18526_c0_g8;TRINITY_DN23771_c2_g1;TRINITY_DN22443_c1_g13;T…
GO:0022627	139	1	14.451	0.069199	2.94348e-05	0.0087274	cellular_component:cytosolic small ribosomal subunit	TRINITY_DN11227_c0_g1;
GO:0002181	134	1	13.9312	0.071781	4.28362e-05	0.0115463	biological_process:cytoplasmic translation	TRINITY_DN17946_c2_g9;
GO:0008395	23	12	2.39117	5.01846	5.15303e-05	0.0127323	molecular_function:steroid hydroxylase activity	TRINITY_DN19997_c1_g5;TRINITY_DN24381_c1_g2;TRINITY_DN25562_c1_g3;TRINITY_DN25562_c1_g6;TRINITY_DN27953_c1_g1;TRINITY_DN20742_c0_g1;TRINITY_DN25725_c1_g2;TRINITY_DN23663_c0_g1;TRINITY_DN18276_c0_g2;TRINITY_DN24249_c0_g2;TRINITY_DN18276_c0_g4;TRINITY_DN18276_c0_g5;
GO:0005882	31	13	3.22288	4.03366	0.000144774	0.0330196	cellular_component:intermediate filament	TRINITY_DN18421_c3_g2;TRINITY_DN27313_c0_g5;TRINITY_DN20086_c0_g4;TRINITY_DN28731_c1_g1;TRINITY_DN20086_c0_g1;TRINITY_DN17580_c3_g5;TRINITY_DN26406_c1_g3;TRINITY_DN24545_c1_g10;TRINITY_DN23771_c2_g1;TRINITY_DN18061_c0_g2;TRINITY_DN17580_c3_g1;TRINITY_DN22443_c1_g13;TRINITY_DN22443_c1_g9;
GO:0000922	23	11	2.39117	4.60026	0.000190495	0.0403441	cellular_component:spindle pole	TRINITY_DN25828_c0_g1;TRINITY_DN21071_c0_g8;TRINITY_DN27517_c0_g2;TRINITY_DN28408_c1_g1;TRINITY_DN27948_c0_g1;TRINITY_DN14893_c0_g2;TRINITY_DN23929_c0_g4;TRINITY_DN20897_c2_g4;TRINITY_DN22396_c0_g4;TRINITY_DN29076_c0_g1;TRINITY_DN20401_c1_g3;
GO:0035115	8	7	0.831712	8.41638	0.000214407	0.0423811	biological_process:embryonic forelimb morphogenesis	TRINITY_DN27272_c1_g8;TRINITY_DN29923_c0_g1;TRINITY_DN25479_c0_g7;TRINITY_DN19100_c0_g9;TRINITY_DN22396_c0_g4;TRINITY_DN23426_c0_g5;TRINITY_DN18142_c0_g4;

## Sheet: cluster.7
Term	Category	Observed	Expected	FoldChange	rawP	adjP	Term_Name	GeneList
GO:0003735	405	6	29.8903	0.200734	5.58691e-07	0.00108218	molecular_function:structural constituent of ribosome	TRINITY_DN23279_c0_g6;TRINITY_DN20703_c1_g2;TRINITY_DN23240_c0_g1;TRINITY_DN26762_c1_g1;TRINITY_DN20564_c0_g4;TRINITY_DN21110_c0_g3;
GO:0030433	46	15	3.39495	4.41833	1.24681e-05	0.0120753	biological_process:ubiquitin-dependent ERAD pathway	TRINITY_DN23260_c0_g2;TRINITY_DN21604_c0_g5;TRINITY_DN21046_c1_g2;TRINITY_DN24366_c0_g2;TRINITY_DN18704_c0_g3;TRINITY_DN23940_c0_g3;TRINITY_DN21372_c0_g3;TRINITY_DN25359_c1_g3;TRINITY_DN22405_c0_g3;TRINITY_DN24909_c1_g13;TRINITY_DN18647_c1_g1;TRINITY_DN18704_c0_g4;TRINITY_DN21527_c0_g6;TRINITY_DN24267_c1_g2;TRINITY_DN18569_c2_g2;
GO:0043161	66	17	4.87102	3.49003	4.42139e-05	0.0285475	biological_process:proteasome-mediated ubiquitin-dependent protein catabolic process	TRINITY_DN19494_c2_g1;TRINITY_DN17860_c1_g6;TRINITY_DN23622_c1_g3;TRINITY_DN18481_c0_g3;TRINITY_DN24443_c0_g4;TRINITY_DN28605_c1_g2;TRINITY_DN19729_c0_g9;TRINITY_DN17979_c5_g2;TRINITY_DN23192_c0_g2;TRINITY_DN18688_c0_g2;TRINITY_DN28301_c1_g5;TRINITY_DN24366_c0_g2;TRINITY_DN21086_c0_g8;TRINITY_DN19686_c2_g3;TRINITY_DN17997_c0_g6;TRINITY_DN28736_c1_g6;TRINITY_DN3765_c0_g1;
