# Supplementary material for: Dynamic transcriptome and histomorphology analysis of developmental traits of hindlimb thigh muscle from Odorrana tormota and its adaptability to different life history stages
Source: BMC Genomics. 2021 May 20;22:369. doi: 10.1186/s12864-021-07677-0 (PMC8138932; doi:10.1186/s12864-021-07677-0)
Supplement: Supplementary file 7 — Additional file 7: Table S3. DEGs in seven comparable groups [file 12864_2021_7677_MOESM7_ESM.xlsx]

## Sheet: OTMM36_vs_OTMM40
DEGs in the G36 vs G40 group
Gene_ID	Length	Trans_ID	Annotation	Name	swissprot_description	GO_Term	NOG	KOEntry	KODescription	EC	KEGG_Pathway	Pfam_description	OTMM36_mean_TPM	OTMM40_mean_TPM	log2FC	regulation	pvalue	FDR	significant
TRINITY_DN27717_c0_g2	1021	TRINITY_DN27717_c0_g2_i1;TRINITY_DN27717_c0_g2_i10;TRINITY_DN27717_c0_g2_i11;TRINITY_DN27717_c0_g2_i12;TRINITY_DN27717_c0_g2_i13;TRINITY_DN27717_c0_g2_i14;TRINITY_DN27717_c0_g2_i2;TRINITY_DN27717_c0_g2_i3;TRINITY_DN27717_c0_g2_i4;TRINITY_DN27717_c0_g2_i5;TRINITY_DN27717_c0_g2_i6;TRINITY_DN27717_c0_g2_i7;TRINITY_DN27717_c0_g2_i8;TRINITY_DN27717_c0_g2_i9	hypothetical protein TTRE_0000973901 [Trichuris trichiura]	ART2	Putative uncharacterized protein ART2 OS=Saccharomyces cerevisiae (strain ATCC 204508 / S288c) GN=ART2 PE=5 SV=1	GO:0003674(molecular_function);GO:0005575(cellular_component);GO:0006351(transcription, DNA-templated);GO:0006355(regulation of transcription, DNA-templated);GO:0008150(biological_process)	ENOG4111SG9(Reverse transcriptase (RNA-dependent DNA polymerase))	NA	NA	NA	NA(NA)	-	690.2	15229.5	-6.11141	down	0	0	yes
TRINITY_DN27430_c0_g3	1109	TRINITY_DN27430_c0_g3_i1	PREDICTED: uncharacterized protein LOC108933837 [Scleropages formosus]	-	-	-	-	-	-	-	-	-	71.13	0.08	8.00537	up	0	0	yes
TRINITY_DN24257_c0_g3	1720	TRINITY_DN24257_c0_g3_i1;TRINITY_DN24257_c0_g3_i2;TRINITY_DN24257_c0_g3_i3	Isocitrate dehydrogenase [NADP], mitochondrial [Rana catesbeiana]	IDH2	Isocitrate dehydrogenase [NADP], mitochondrial OS=Homo sapiens GN=IDH2 PE=1 SV=2	GO:0000287(magnesium ion binding);GO:0004450(isocitrate dehydrogenase (NADP+) activity);GO:0006099(tricarboxylic acid cycle);GO:0006102(isocitrate metabolic process);GO:0016491(oxidoreductase activity);GO:0016616(oxidoreductase activity, acting on the CH-OH group of donors, NAD or NADP as acceptor);GO:0046872(metal ion binding);GO:0051287(NAD binding);GO:0055114(oxidation-reduction process)	COG0538(isocitrate dehydrogenase (NADp))	K00031	isocitrate dehydrogenase	EC:1.1.1.42	npr00020(Citrate cycle (TCA cycle));npr00480(Glutathione metabolism);npr04146(Peroxisome)	Q6GLF0.1 PF00180.18;Iso_dh;	234.53	295.5	-2.03011	down	0	0	yes
TRINITY_DN26481_c2_g1	2188	TRINITY_DN26481_c2_g1_i1;TRINITY_DN26481_c2_g1_i2;TRINITY_DN26481_c2_g1_i3;TRINITY_DN26481_c2_g1_i4;TRINITY_DN26481_c2_g1_i5;TRINITY_DN26481_c2_g1_i6;TRINITY_DN26481_c2_g1_i7;TRINITY_DN26481_c2_g1_i8	PREDICTED: alpha-sarcoglycan [Nanorana parkeri]	SGCA	Alpha-sarcoglycan OS=Oryctolagus cuniculus GN=SGCA PE=1 SV=1	GO:0003012(muscle system process);GO:0016012(sarcoglycan complex);GO:0061024(membrane organization)	ENOG4110FPC(Sarcoglycan)	K12565	alpha-sarcoglycan	-	csab05410(Hypertrophic cardiomyopathy (HCM));csab05412(Arrhythmogenic right ventricular cardiomyopathy (ARVC));csab05414(Dilated cardiomyopathy (DCM));csab05416(Viral myocarditis)	F6X475.1 PF05510.11;Sarcoglycan_2;	9.81	47.85	-3.99561	down	0	0	yes
TRINITY_DN25082_c0_g2	2067	TRINITY_DN25082_c0_g2_i1;TRINITY_DN25082_c0_g2_i2;TRINITY_DN25082_c0_g2_i3;TRINITY_DN25082_c0_g2_i4;TRINITY_DN25082_c0_g2_i5	Pyruvate kinase PKM [Rana catesbeiana]	pkm	Pyruvate kinase PKM OS=Xenopus laevis GN=pkm PE=2 SV=1	GO:0000287(magnesium ion binding);GO:0004743(pyruvate kinase activity);GO:0005524(ATP binding);GO:0005829(cytosol);GO:0006096(glycolytic process);GO:0016301(kinase activity);GO:0030955(potassium ion binding)	COG0469(Pyruvate kinase)	K00873	pyruvate kinase	EC:2.7.1.40	xla00010(Glycolysis / Gluconeogenesis);xla00620(Pyruvate metabolism);xla00230(Purine metabolism)	W5QC41.1 PF00224.19;PK;	44.84	333.25	-4.53009	down	0	0	yes
TRINITY_DN25339_c0_g7	482	TRINITY_DN25339_c0_g7_i1	PREDICTED: LOW QUALITY PROTEIN: NADH dehydrogenase [ubiquinone] 1 beta subcomplex subunit 11, mitochondrial [Nanorana parkeri]	NDUFB11	NADH dehydrogenase [ubiquinone] 1 beta subcomplex subunit 11, mitochondrial OS=Bos taurus GN=NDUFB11 PE=1 SV=2	GO:0005747(mitochondrial respiratory chain complex I);GO:0016021(integral component of membrane);GO:0055114(oxidation-reduction process)	ENOG41120A5(NADH dehydrogenase (ubiquinone) 1 beta subcomplex)	K11351	NADH dehydrogenase (ubiquinone) 1 beta subcomplex subunit 11	-	npr00190(Oxidative phosphorylation)	G3WLX8.1 PF10183.7;ESSS;	102.03	370.73	-3.77228	down	0	0	yes
TRINITY_DN19890_c0_g4	352	TRINITY_DN19890_c0_g4_i1	hypothetical protein XENTR_v90003438mg [Xenopus tropicalis]	Cox7c	Cytochrome c oxidase subunit 7C, mitochondrial OS=Mus musculus GN=Cox7c PE=1 SV=1	GO:0004129(cytochrome-c oxidase activity);GO:0005739(mitochondrion);GO:0005743(mitochondrial inner membrane);GO:0005751(mitochondrial respiratory chain complex IV);GO:0006123(mitochondrial electron transport, cytochrome c to oxygen);GO:0016020(membrane);GO:0016021(integral component of membrane)	ENOG4112B97(cytochrome C oxidase (Subunit)	K02272	cytochrome c oxidase subunit 7c	-	xtr00190(Oxidative phosphorylation);xtr04260(Cardiac muscle contraction)	F7A932.1 PF02935.14;COX7C;	239.55	617.42	-3.25503	down	0	0	yes
TRINITY_DN28279_c1_g2	2056	TRINITY_DN28279_c1_g2_i1;TRINITY_DN28279_c1_g2_i2;TRINITY_DN28279_c1_g2_i3;TRINITY_DN28279_c1_g2_i4	PREDICTED: troponin T type 3 (skeletal, fast) L homeolog isoform X13 [Xenopus laevis]	TNNT3	Troponin T, fast skeletal muscle isoforms OS=Coturnix coturnix japonica GN=TNNT3 PE=2 SV=4	GO:0005861(troponin complex);GO:0006942(regulation of striated muscle contraction)	ENOG410XS6A(Troponin T type)	NA	NA	NA	NA(NA)	A0A0R4J1B1.1 PF00992.18;Troponin;	284.04	676.41	-3.1484	down	0	0	yes
TRINITY_DN20580_c0_g2	1423	TRINITY_DN20580_c0_g2_i1	PREDICTED: myeloid leukemia factor 1 [Nanorana parkeri]	MLF1	Myeloid leukemia factor 1 OS=Homo sapiens GN=MLF1 PE=1 SV=1	GO:0005634(nucleus);GO:0005737(cytoplasm);GO:0007050(cell cycle arrest);GO:0019904(protein domain specific binding)	ENOG4111J7M(Myeloid leukemia factor)	K15622	myeloid leukemia factor 1	-	ssc05202(Transcriptional misregulation in cancers)	W5M841.1 PF10248.7;Mlf1IP;	4.84	17.76	-3.75549	down	0	0	yes
TRINITY_DN3511_c0_g1	202	TRINITY_DN3511_c0_g1_i1	-	-	-	-	-	-	-	-	-	-	19.69	452.63	-6.23563	down	0	0	yes
TRINITY_DN25903_c0_g1	354	TRINITY_DN25903_c0_g1_i1;TRINITY_DN25903_c0_g1_i10;TRINITY_DN25903_c0_g1_i11;TRINITY_DN25903_c0_g1_i12;TRINITY_DN25903_c0_g1_i13;TRINITY_DN25903_c0_g1_i14;TRINITY_DN25903_c0_g1_i15;TRINITY_DN25903_c0_g1_i2;TRINITY_DN25903_c0_g1_i3;TRINITY_DN25903_c0_g1_i4;TRINITY_DN25903_c0_g1_i5;TRINITY_DN25903_c0_g1_i6;TRINITY_DN25903_c0_g1_i7;TRINITY_DN25903_c0_g1_i8;TRINITY_DN25903_c0_g1_i9	-	-	-	-	-	-	-	-	-	-	48.28	631.41	-5.3673	down	0	0	yes
TRINITY_DN21464_c0_g4	2400	TRINITY_DN21464_c0_g4_i1	PREDICTED: transketolase-like protein 2 isoform X2 [Nanorana parkeri]	Tktl2	Transketolase-like protein 2 OS=Mus musculus GN=Tktl2 PE=1 SV=1	GO:0003824(catalytic activity);GO:0004802(transketolase activity);GO:0008152(metabolic process);GO:0016740(transferase activity)	COG0021(Transketolase)	K00615	transketolase	EC:2.2.1.1	npr00030(Pentose phosphate pathway);npr01051(Biosynthesis of ansamycins)	F6T084.1 PF00456.19;Transketolase_N;	96.84	140.95	-2.41869	down	0	0	yes
TRINITY_DN26484_c0_g9	617	TRINITY_DN26484_c0_g9_i1	PREDICTED: G0/G1 switch protein 2 [Nanorana parkeri]	G0s2	G0/G1 switch protein 2 OS=Rattus norvegicus GN=G0s2 PE=3 SV=1	GO:0005739(mitochondrion);GO:0097191(extrinsic apoptotic signaling pathway);GO:2001238(positive regulation of extrinsic apoptotic signaling pathway)	ENOG410YZQR(G0 G1switch 2)	NA	NA	NA	NA(NA)	D9IU67.1 PF15103.4;G0-G1_switch_2;	20.5	97.68	-4.15316	down	0	0	yes
TRINITY_DN23343_c1_g1	631	TRINITY_DN23343_c1_g1_i1	PREDICTED: succinate dehydrogenase [ubiquinone] cytochrome b small subunit, mitochondrial [Nanorana parkeri]	sdhd-a	Succinate dehydrogenase [ubiquinone] cytochrome b small subunit A, mitochondrial OS=Xenopus laevis GN=sdhd-a PE=2 SV=1	GO:0005743(mitochondrial inner membrane);GO:0005749(mitochondrial respiratory chain complex II, succinate dehydrogenase complex (ubiquinone));GO:0020037(heme binding);GO:0048039(ubiquinone binding)	ENOG4111RTW(succinate dehydrogenase)	K00237	succinate dehydrogenase (ubiquinone) membrane anchor subunit	-	npr00020(Citrate cycle (TCA cycle));npr00190(Oxidative phosphorylation)	Q6P355.1 PF05328.10;CybS;	39.39	79.69	-2.91513	down	0	0	yes
TRINITY_DN21695_c0_g3	1619	TRINITY_DN21695_c0_g3_i1;TRINITY_DN21695_c0_g3_i2;TRINITY_DN21695_c0_g3_i3;TRINITY_DN21695_c0_g3_i4	aspartate aminotransferase, mitochondrial precursor [Xenopus tropicalis]	got2	Aspartate aminotransferase, mitochondrial OS=Xenopus tropicalis GN=got2 PE=2 SV=1	GO:0004069(L-aspartate:2-oxoglutarate aminotransferase activity);GO:0005739(mitochondrion);GO:0006103(2-oxoglutarate metabolic process);GO:0006531(aspartate metabolic process);GO:0006533(aspartate catabolic process);GO:0006536(glutamate metabolic process);GO:0030170(pyridoxal phosphate binding);GO:0042802(identical protein binding)	COG1448(aminotransferase)	K14455	aspartate aminotransferase, mitochondrial	EC:2.6.1.1	xtr00250(Alanine, aspartate and glutamate metabolism);xtr00270(Cysteine and methionine metabolism);xtr00220(Arginine biosynthesis);xtr00330(Arginine and proline metabolism);xtr00350(Tyrosine metabolism);xtr00360(Phenylalanine metabolism);xtr00400(Phenylalanine, tyrosine and tryptophan biosynthesis)	Q28F67.1 PF00155.19;Aminotran_1_2;	156.62	470.04	-3.9433	down	0	0	yes
TRINITY_DN19500_c0_g3	669	TRINITY_DN19500_c0_g3_i1;TRINITY_DN19500_c0_g3_i2	RecName: Full=Prostamide/prostaglandin F synthase; Short=Prostamide/PG F synthase; Short=Prostamide/PGF synthase; AltName: Full=Peroxiredoxin-like 2B	fam213b	Prostamide/prostaglandin F synthase OS=Lithobates catesbeiana GN=fam213b PE=2 SV=1	GO:0001516(prostaglandin biosynthetic process);GO:0016616(oxidoreductase activity, acting on the CH-OH group of donors, NAD or NADP as acceptor)	ENOG410YFY9(family with sequence similarity 213, member)	K15717	prostamide/prostaglandin F2alpha synthase	EC:1.11.1.20	npr00590(Arachidonic acid metabolism)	Q28IJ3.1 PF13911.4;AhpC-TSA_2;	24.93	59.59	-3.1564	down	0	0	yes
TRINITY_DN29298_c2_g7	959	TRINITY_DN29298_c2_g7_i1	hypothetical protein AB205_0051910 [Rana catesbeiana]	Myh8	Myosin-8 OS=Mus musculus GN=Myh8 PE=2 SV=2	GO:0000146(microfilament motor activity);GO:0000166(nucleotide binding);GO:0003009(skeletal muscle contraction);GO:0003774(motor activity);GO:0003779(actin binding);GO:0005515(protein binding);GO:0005524(ATP binding);GO:0005737(cytoplasm);GO:0016459(myosin complex);GO:0016887(ATPase activity);GO:0030049(muscle filament sliding);GO:0032982(myosin filament);GO:0046034(ATP metabolic process);GO:0051…	COG5022(myosin heavy chain)	K10352	myosin heavy chain	-	npr04530(Tight junction)	F7BBZ5.1 PF00063.19;Myosin_head;	17.29	49.95	-3.41682	down	0	0	yes
TRINITY_DN22872_c1_g1	1990	TRINITY_DN22872_c1_g1_i1	protein-cysteine N-palmitoyltransferase HHAT-like protein [Xenopus tropicalis]	Hhatl	Protein-cysteine N-palmitoyltransferase HHAT-like protein OS=Mus musculus GN=Hhatl PE=1 SV=2	GO:0005783(endoplasmic reticulum);GO:0016021(integral component of membrane);GO:0048471(perinuclear region of cytoplasm);GO:0060262(negative regulation of N-terminal protein palmitoylation)	COG1696(Membrane bOund o-acyl transferase mboat family protein)	-	-	-	-	F6W9J7.1 PF03062.17;MBOAT;	6.27	119.16	-6.12572	down	0	0	yes
TRINITY_DN25757_c0_g8	1129	TRINITY_DN25757_c0_g8_i1	PREDICTED: trifunctional enzyme subunit beta, mitochondrial [Nanorana parkeri]	HADHB	Trifunctional enzyme subunit beta, mitochondrial OS=Macaca fascicularis GN=HADHB PE=2 SV=1	GO:0003988(acetyl-CoA C-acyltransferase activity);GO:0005741(mitochondrial outer membrane);GO:0005743(mitochondrial inner membrane);GO:0005783(endoplasmic reticulum);GO:0016509(long-chain-3-hydroxyacyl-CoA dehydrogenase activity);GO:0042645(mitochondrial nucleoid);GO:0055114(oxidation-reduction process);GO:0070062(extracellular exosome)	COG0183(acetyl-coa acetyltransferase)	K07509	acetyl-CoA acyltransferase	EC:2.3.1.16	npr00062(Fatty acid elongation);npr00071(Fatty acid degradation);npr00280(Valine, leucine and isoleucine degradation)	Q6P8B9.1 PF00108.21;Thiolase_N;	34.15	79.64	-3.10562	down	0	0	yes
TRINITY_DN27819_c0_g1	2020	TRINITY_DN27819_c0_g1_i1;TRINITY_DN27819_c0_g1_i2;TRINITY_DN27819_c0_g1_i3;TRINITY_DN27819_c0_g1_i4;TRINITY_DN27819_c0_g1_i5;TRINITY_DN27819_c0_g1_i6	PREDICTED: beta-enolase isoform X1 [Nanorana parkeri]	Eno3	Beta-enolase OS=Rattus norvegicus GN=Eno3 PE=1 SV=3	GO:0000015(phosphopyruvate hydratase complex);GO:0000287(magnesium ion binding);GO:0004634(phosphopyruvate hydratase activity);GO:0006096(glycolytic process);GO:0046872(metal ion binding)	COG0148(Catalyzes the reversible conversion of 2- phosphoglycerate into phosphoenolpyruvate. It is essential for the degradation of carbohydrates via glycolysis (By similarity))	K01689	enolase	EC:4.2.1.11	npr00010(Glycolysis / Gluconeogenesis);npr03018(RNA degradation)	W5LLK3.1 PF00113.20;Enolase_C;	44.98	908.57	-6.09226	down	0	0	yes
TRINITY_DN14289_c0_g1	2530	TRINITY_DN14289_c0_g1_i1	PREDICTED: trimeric intracellular cation channel type A [Nanorana parkeri]	tmem38a	Trimeric intracellular cation channel type A OS=Xenopus laevis GN=tmem38a PE=2 SV=1	GO:0005261(cation channel activity);GO:0015672(monovalent inorganic cation transport);GO:0016021(integral component of membrane);GO:0070062(extracellular exosome);GO:0098655(cation transmembrane transport)	ENOG410XQ0P(Transmembrane protein 38B)	-	-	-	-	Q6P8F8.1 PF05197.11;TRIC;	12.66	39.53	-3.51746	down	0	0	yes
TRINITY_DN25730_c0_g1	3375	TRINITY_DN25730_c0_g1_i1;TRINITY_DN25730_c0_g1_i2;TRINITY_DN25730_c0_g1_i3;TRINITY_DN25730_c0_g1_i4;TRINITY_DN25730_c0_g1_i5;TRINITY_DN25730_c0_g1_i6	hypothetical protein XENTR_v90019273mg [Xenopus tropicalis]	-	Integumentary mucin B.1 (Fragment) OS=Xenopus laevis PE=2 SV=1	-	ENOG410XNSK(oligomeric mucus gel-forming)	-	-	-	-	-	33.84	0.21	6.0918	up	0	0	yes
TRINITY_DN28172_c0_g2	379	TRINITY_DN28172_c0_g2_i1	-	-	-	-	-	-	-	-	-	-	3.27	308.5	-8.45322	down	0	0	yes
TRINITY_DN18402_c0_g4	1689	TRINITY_DN18402_c0_g4_i1;TRINITY_DN18402_c0_g4_i2;TRINITY_DN18402_c0_g4_i3	PREDICTED: ATP synthase subunit beta, mitochondrial [Nanorana parkeri]	atp5b	ATP synthase subunit beta, mitochondrial OS=Cyprinus carpio GN=atp5b PE=2 SV=1	GO:0001525(angiogenesis);GO:0001649(osteoblast differentiation);GO:0005515(protein binding);GO:0005524(ATP binding);GO:0005634(nucleus);GO:0005753(mitochondrial proton-transporting ATP synthase complex);GO:0005886(plasma membrane);GO:0006629(lipid metabolic process);GO:0006933(negative regulation of cell adhesion involved in substrate-bound cell migration);GO:0009986(cell surface);GO:0015986(ATP …	COG0055(Produces ATP from ADP in the presence of a proton gradient across the membrane. The catalytic sites are hosted primarily by the beta subunits (By similarity))	K02133	F-type H+-transporting ATPase subunit beta	EC:3.6.3.14	npr00190(Oxidative phosphorylation)	F6U187.1 PF00006.23;ATP-synt_ab;	371.32	434.96	-2.12396	down	0	0	yes
TRINITY_DN25037_c1_g4	1035	TRINITY_DN25037_c1_g4_i1;TRINITY_DN25037_c1_g4_i2;TRINITY_DN25037_c1_g4_i3	beta-actin [Callorhinchus milii]	-	Actin, cytoplasmic type 5 OS=Xenopus laevis PE=3 SV=1	GO:0005524(ATP binding);GO:0005615(extracellular space);GO:0008217(regulation of blood pressure);GO:0009615(response to virus);GO:0014829(vascular smooth muscle contraction);GO:0015629(actin cytoskeleton);GO:0019901(protein kinase binding);GO:0030485(smooth muscle contractile fiber);GO:0070062(extracellular exosome);GO:0072144(glomerular mesangial cell development)	COG5277(Actin-related protein)	K05692	actin beta/gamma 1	-	umr04015(Rap1 signaling pathway);umr04390(Hippo signaling pathway);umr04145(Phagosome);umr04210(Apoptosis);umr04510(Focal adhesion);umr04520(Adherens junction);umr04530(Tight junction);umr04810(Regulation of actin cytoskeleton);umr04611(Platelet activation);umr04670(Leukocyte transendothelial migration);umr04921(Oxytocin signaling pathway);umr04919(Thyroid hormone signaling pathway);umr04714(Ther…	H2ZUX4.1 PF00022.17;Actin;	28.96	504.21	-5.60926	down	0	0	yes
TRINITY_DN19369_c0_g1	646	TRINITY_DN19369_c0_g1_i1;TRINITY_DN19369_c0_g1_i2;TRINITY_DN19369_c0_g1_i3;TRINITY_DN19369_c0_g1_i4;TRINITY_DN19369_c0_g1_i5;TRINITY_DN19369_c0_g1_i6;TRINITY_DN19369_c0_g1_i7	Hemoglobin subunit alpha-3 [Rana catesbeiana]	-	Hemoglobin subunit alpha-3 OS=Lithobates catesbeiana PE=1 SV=1	GO:0005344(oxygen carrier activity);GO:0005506(iron ion binding);GO:0005833(hemoglobin complex);GO:0015671(oxygen transport);GO:0019825(oxygen binding);GO:0020037(heme binding)	COG1018(Is involved in NO detoxification in an aerobic process, termed nitric oxide dioxygenase (NOD) reaction that utilizes O(2) and NAD(P)H to convert NO to nitrate, which protects the bacterium from various noxious nitrogen compounds. Therefore, plays a central role in the inducible response to nitrosative stress (By similarity))	NA	NA	NA	NA(NA)	P08422.2 PF00042.20;Globin;	817.73	1361.45	-2.63039	down	0	0	yes
TRINITY_DN28265_c0_g12	503	TRINITY_DN28265_c0_g12_i1	PREDICTED: hemoglobin subunit alpha-5-like [Nanorana parkeri]	hba5	Hemoglobin subunit alpha-5 OS=Xenopus laevis GN=hba5 PE=2 SV=2	GO:0005344(oxygen carrier activity);GO:0005506(iron ion binding);GO:0005515(protein binding);GO:0005833(hemoglobin complex);GO:0015671(oxygen transport);GO:0019825(oxygen binding);GO:0020037(heme binding)	COG1018(Is involved in NO detoxification in an aerobic process, termed nitric oxide dioxygenase (NOD) reaction that utilizes O(2) and NAD(P)H to convert NO to nitrate, which protects the bacterium from various noxious nitrogen compounds. Therefore, plays a central role in the inducible response to nitrosative stress (By similarity))	NA	NA	NA	NA(NA)	Q38IV9.1 PF00042.20;Globin;	423.79	757.6	-2.7471	down	0	0	yes
TRINITY_DN17589_c1_g12	640	TRINITY_DN17589_c1_g12_i1	PREDICTED: heterogeneous nuclear ribonucleoprotein A1 isoform X2 [Nanorana parkeri]	Hnrnpa1	Heterogeneous nuclear ribonucleoprotein A1 OS=Rattus norvegicus GN=Hnrnpa1 PE=1 SV=3	GO:0000380(alternative mRNA splicing, via spliceosome);GO:0000381(regulation of alternative mRNA splicing, via spliceosome);GO:0000733(DNA strand renaturation);GO:0003697(single-stranded DNA binding);GO:0003723(RNA binding);GO:0003727(single-stranded RNA binding);GO:0003729(mRNA binding);GO:0003730(mRNA 3'-UTR binding);GO:0005515(protein binding);GO:0005634(nucleus);GO:0005654(nucleoplasm);GO:000…	COG0724(Rna-binding protein)	K12741	heterogeneous nuclear ribonucleoprotein A1/A3	-	npr03040(Spliceosome)	H3B152.1 PF00076.20;RRM_1;	517.4	22.37	2.63465	up	0	0	yes
TRINITY_DN29355_c2_g3	1067	TRINITY_DN29355_c2_g3_i1	-	-	-	-	-	-	-	-	-	-	90.64	0.08	8.28575	up	0	0	yes
TRINITY_DN18230_c2_g2	1978	TRINITY_DN18230_c2_g2_i1;TRINITY_DN18230_c2_g2_i2;TRINITY_DN18230_c2_g2_i3;TRINITY_DN18230_c2_g2_i4	PREDICTED: very-long-chain enoyl-CoA reductase [Nanorana parkeri]	TECR	Very-long-chain enoyl-CoA reductase OS=Bos taurus GN=TECR PE=2 SV=1	GO:0005634(nucleus);GO:0016627(oxidoreductase activity, acting on the CH-CH group of donors);GO:0030176(integral component of endoplasmic reticulum membrane);GO:0030497(fatty acid elongation);GO:0042761(very long-chain fatty acid biosynthetic process);GO:0055114(oxidation-reduction process)	ENOG410XR2S(Trans-2,3-enoyl-CoA)	K10258	very-long-chain enoyl-CoA reductase	EC:1.3.1.93	npr00062(Fatty acid elongation);npr01040(Biosynthesis of unsaturated fatty acids)	F7DUF0.1 PF02544.14;Steroid_dh;	49.95	123.44	-3.15774	down	0	0	yes
TRINITY_DN18875_c2_g3	1187	TRINITY_DN18875_c2_g3_i1	Phosphatidylethanolamine-binding protein 1 [Rana catesbeiana]	PEBP1	Phosphatidylethanolamine-binding protein 1 OS=Macaca fascicularis GN=PEBP1 PE=2 SV=2	GO:0004867(serine-type endopeptidase inhibitor activity);GO:0005524(ATP binding);GO:0005634(nucleus);GO:0005737(cytoplasm);GO:0008289(lipid binding);GO:0010951(negative regulation of endopeptidase activity);GO:0019901(protein kinase binding);GO:0070062(extracellular exosome)	COG1881(phosphatidylethanolamine-binding protein)	NA	NA	NA	NA(NA)	H3BB15.1 PF01161.18;PBP;	49.27	85.84	-2.68409	down	0	0	yes
TRINITY_DN20352_c0_g6	1394	TRINITY_DN20352_c0_g6_i1;TRINITY_DN20352_c0_g6_i2	hypothetical protein AB205_0063400, partial [Rana catesbeiana]	MYH2	Myosin-2 OS=Equus caballus GN=MYH2 PE=2 SV=1	GO:0001778(plasma membrane repair);GO:0003674(molecular_function);GO:0005524(ATP binding);GO:0005575(cellular_component);GO:0005794(Golgi apparatus);GO:0005826(actomyosin contractile ring);GO:0005911(cell-cell junction);GO:0006936(muscle contraction);GO:0014823(response to activity);GO:0030016(myofibril);GO:0031034(myosin filament assembly);GO:0031672(A band);GO:0051015(actin filament binding);GO…	COG5022(myosin heavy chain)	K10352	myosin heavy chain	-	xla04530(Tight junction)	U3KB47.1 PF00063.19;Myosin_head;	19.11	33.69	-2.70033	down	0	0	yes
TRINITY_DN28119_c0_g4	621	TRINITY_DN28119_c0_g4_i1	Brain protein 44 [Rana catesbeiana]	MPC2	Mitochondrial pyruvate carrier 2 OS=Homo sapiens GN=MPC2 PE=1 SV=1	GO:0005634(nucleus);GO:0005743(mitochondrial inner membrane);GO:0035774(positive regulation of insulin secretion involved in cellular response to glucose stimulus);GO:0050833(pyruvate transmembrane transporter activity);GO:0061732(mitochondrial acetyl-CoA biosynthetic process from pyruvate)	ENOG4111UER(mitochondrial pyruvate carrier 2)	NA	NA	NA	NA(NA)	H3ARZ6.2 PF03650.11;MPC;	62.69	114.89	-2.77268	down	0	0	yes
TRINITY_DN28261_c1_g4	1112	TRINITY_DN28261_c1_g4_i1;TRINITY_DN28261_c1_g4_i2	Actin, alpha skeletal muscle [Tupaia chinensis]	-	Actin, alpha cardiac muscle 2 OS=Xenopus tropicalis PE=2 SV=1	GO:0005737(cytoplasm);GO:0010628(positive regulation of gene expression);GO:0030027(lamellipodium);GO:0030175(filopodium);GO:0044297(cell body);GO:0090131(mesenchyme migration)	COG5277(Actin-related protein)	K12314	actin, alpha cardiac muscle	-	hsa04260(Cardiac muscle contraction);hsa04261(Adrenergic signaling in cardiomyocytes);hsa05410(Hypertrophic cardiomyopathy (HCM));hsa05414(Dilated cardiomyopathy (DCM))	A0A0B2VWK9.1 PF00022.17;Actin;	215.93	403.85	-2.74188	down	0	0	yes
TRINITY_DN21830_c2_g7	1609	TRINITY_DN21830_c2_g7_i1;TRINITY_DN21830_c2_g7_i2	-	-	-	-	-	-	-	-	-	-	68.06	1.21	4.21446	up	0	0	yes
TRINITY_DN24698_c1_g3	828	TRINITY_DN24698_c1_g3_i1;TRINITY_DN24698_c1_g3_i2;TRINITY_DN24698_c1_g3_i3;TRINITY_DN24698_c1_g3_i4;TRINITY_DN24698_c1_g3_i5	hypothetical protein C7M84_001333 [Penaeus vannamei]	TAR1-A	Protein TAR1 OS=Kluyveromyces lactis (strain ATCC 8585 / CBS 2359 / DSM 70799 / NBRC 1267 / NRRL Y-1140 / WM37) GN=TAR1-A PE=4 SV=2	GO:0003674(molecular_function);GO:0005739(mitochondrion);GO:0043457(regulation of cellular respiration)	-	K19720	collagen, type III, alpha	-	chx04611(Platelet activation);chx04926(Relaxin signaling pathway);chx04974(Protein digestion and absorption);chx04933(AGE-RAGE signaling pathway in diabetic complications);chx05146(Amoebiasis)	-	198.62	3657.57	-5.10441	down	0	0	yes
TRINITY_DN23574_c1_g3	794	TRINITY_DN23574_c1_g3_i1	PREDICTED: 14 kDa phosphohistidine phosphatase-like [Nanorana parkeri]	PHPT1	14 kDa phosphohistidine phosphatase OS=Oryctolagus cuniculus GN=PHPT1 PE=1 SV=1	GO:0005829(cytosol);GO:0035971(peptidyl-histidine dephosphorylation)	ENOG4111SA6(phosphohistidine phosphatase 1)	NA	NA	NA	NA(NA)	F6ZQF8.1 PF05005.13;Ocnus;	30.13	59.22	-2.86534	down	0	0	yes
TRINITY_DN20045_c3_g5	1055	TRINITY_DN20045_c3_g5_i1;TRINITY_DN20045_c3_g5_i2;TRINITY_DN20045_c3_g5_i3;TRINITY_DN20045_c3_g5_i4	PREDICTED: 60S ribosomal protein L10, partial [Calidris pugnax]	RPL10	60S ribosomal protein L10 (Fragment) OS=Gallus gallus GN=RPL10 PE=2 SV=1	GO:0000027(ribosomal large subunit assembly);GO:0003735(structural constituent of ribosome);GO:0005634(nucleus);GO:0006412(translation);GO:0022625(cytosolic large ribosomal subunit)	COG0197(Binds 23S rRNA and is also seen to make contacts with the A and possibly P site tRNAs (By similarity))	K02866	large subunit ribosomal protein L10e	-	ngi03010(Ribosome)	G3PI88.1 PF00252.16;Ribosomal_L16;	2358.49	3216.94	-2.3425	down	0	0	yes
TRINITY_DN18859_c1_g8	3995	TRINITY_DN18859_c1_g8_i1;TRINITY_DN18859_c1_g8_i2	PREDICTED: LOW QUALITY PROTEIN: titin [Nanorana parkeri]	Ttn	Titin OS=Mus musculus GN=Ttn PE=1 SV=1	GO:0005859(muscle myosin complex);GO:0005865(striated muscle thin filament);GO:0006941(striated muscle contraction);GO:0008307(structural constituent of muscle);GO:0030018(Z disc);GO:0030240(skeletal muscle thin filament assembly);GO:0030241(skeletal muscle myosin thick filament assembly);GO:0031430(M band);GO:0045214(sarcomere organization);GO:0048739(cardiac muscle fiber development);GO:0051015…	ENOG410XQFD(myosin light chain kinase)	NA	NA	NA	NA(NA)	A0A0D9RKL7.1 PF07679.14;I-set;	130.04	206.25	-2.53985	down	0	0	yes
TRINITY_DN20135_c0_g3	866	TRINITY_DN20135_c0_g3_i1	-	-	-	-	-	-	-	-	-	-	6.34	101.18	-5.88342	down	0	0	yes
TRINITY_DN20418_c1_g12	2079	TRINITY_DN20418_c1_g12_i1;TRINITY_DN20418_c1_g12_i2	PREDICTED: apolipoprotein E [Nanorana parkeri]	apoeb	Apolipoprotein Eb OS=Danio rerio GN=apoeb PE=2 SV=1	GO:0001540(amyloid-beta binding);GO:0005543(phospholipid binding);GO:0006695(cholesterol biosynthetic process);GO:0006707(cholesterol catabolic process);GO:0010873(positive regulation of cholesterol esterification);GO:0015485(cholesterol binding);GO:0017127(cholesterol transporter activity);GO:0019433(triglyceride catabolic process);GO:0030516(regulation of axon extension);GO:0031102(neuron proje…	ENOG4111MYC(Mediates the binding, internalization, and catabolism of lipoprotein particles. It can serve as a ligand for the LDL (apo B E) receptor and for the specific apo-E receptor (chylomicron remnant) of hepatic tissues)	NA	NA	NA	NA(NA)	F6V8D1.1 PF01442.16;Apolipoprotein;	99.41	0.02	11.9956	up	0	0	yes
TRINITY_DN25706_c3_g5	1153	TRINITY_DN25706_c3_g5_i1	-	-	-	-	-	-	-	-	-	-	3.94	18.27	-4.09138	down	0	0	yes
TRINITY_DN20549_c2_g4	1419	TRINITY_DN20549_c2_g4_i1;TRINITY_DN20549_c2_g4_i2	PREDICTED: tropomodulin-4 [Nanorana parkeri]	Tmod4	Tropomodulin-4 OS=Mus musculus GN=Tmod4 PE=2 SV=1	GO:0005523(tropomyosin binding);GO:0005865(striated muscle thin filament);GO:0006936(muscle contraction);GO:0007015(actin filament organization);GO:0030239(myofibril assembly)	ENOG410YAHM(tropomyosin binding)	NA	NA	NA	NA(NA)	H9GLJ3.1 PF03250.12;Tropomodulin;	4.51	43.65	-5.15267	down	0	0	yes
TRINITY_DN25924_c0_g2	10285	TRINITY_DN25924_c0_g2_i1	PREDICTED: fibrillin-1 isoform X1 [Nanorana parkeri]	FBN1	Fibrillin-1 OS=Bos taurus GN=FBN1 PE=1 SV=2	GO:0005201(extracellular matrix structural constituent);GO:0009653(anatomical structure morphogenesis);GO:0031012(extracellular matrix);GO:0090287(regulation of cellular response to growth factor stimulus)	ENOG410XSTY(Latent transforming growth factor beta binding protein 2)	NA	NA	NA	NA(NA)	F6ZXW7.1 PF00683.15;TB;	2.86	6.86	-3.13354	down	0	0	yes
TRINITY_DN20027_c0_g3	1183	TRINITY_DN20027_c0_g3_i1;TRINITY_DN20027_c0_g3_i2	coiled-coil-helix-coiled-coil-helix domain-containing protein 2 [Chelonia mydas]	CHCHD2	Coiled-coil-helix-coiled-coil-helix domain-containing protein 2 OS=Homo sapiens GN=CHCHD2 PE=1 SV=1	GO:0005634(nucleus);GO:0005739(mitochondrion);GO:0008134(transcription factor binding);GO:0043565(sequence-specific DNA binding);GO:0045944(positive regulation of transcription by RNA polymerase II);GO:1900037(regulation of cellular response to hypoxia)	ENOG41126E7(coiled-coil-helix-coiled-coil-helix domain containing)	K00871	phosphorylase kinase gamma subunit	EC:2.7.11.19	bpec04020(Calcium signaling pathway);bpec04910(Insulin signaling pathway)	K7E3Y9.1 PF06747.11;CHCH;	187.68	335.49	-2.72174	down	0	0	yes
TRINITY_DN27284_c1_g2	960	TRINITY_DN27284_c1_g2_i1	-	-	-	-	-	-	-	-	-	-	44.59	67.41	-2.48332	down	0	0	yes
TRINITY_DN22866_c0_g4	1946	TRINITY_DN22866_c0_g4_i1;TRINITY_DN22866_c0_g4_i2;TRINITY_DN22866_c0_g4_i3	PREDICTED: glucose-6-phosphate isomerase isoform X1 [Nanorana parkeri]	GPI	Glucose-6-phosphate isomerase OS=Homo sapiens GN=GPI PE=1 SV=4	GO:0001707(mesoderm formation);GO:0004347(glucose-6-phosphate isomerase activity);GO:0005654(nucleoplasm);GO:0005737(cytoplasm);GO:0006094(gluconeogenesis);GO:0006096(glycolytic process);GO:0031625(ubiquitin protein ligase binding);GO:0034101(erythrocyte homeostasis);GO:0042593(glucose homeostasis);GO:0043209(myelin sheath);GO:0060170(ciliary membrane);GO:0070062(extracellular exosome)	COG0166(glucose-6-phosphate isomerase activity)	K01810	glucose-6-phosphate isomerase	EC:5.3.1.9	npr00010(Glycolysis / Gluconeogenesis);npr00030(Pentose phosphate pathway);npr00500(Starch and sucrose metabolism);npr00520(Amino sugar and nucleotide sugar metabolism)	F6ZHL4.1 PF00342.17;PGI;	53.95	116.12	-3.01845	down	0	0	yes
TRINITY_DN24545_c1_g4	1821	TRINITY_DN24545_c1_g4_i1;TRINITY_DN24545_c1_g4_i2	PREDICTED: desmin isoform X2 [Nanorana parkeri]	des	Desmin OS=Xenopus laevis GN=des PE=2 SV=1	GO:0014704(intercalated disc);GO:0030018(Z disc);GO:0045109(intermediate filament organization)	ENOG410XRBS(vimentin)	NA	NA	NA	NA(NA)	W5MX79.1 PF00038.19;Filament;	66	112.02	-2.40563	down	0	0	yes
TRINITY_DN17500_c0_g1	1359	TRINITY_DN17500_c0_g1_i1;TRINITY_DN17500_c0_g1_i2;TRINITY_DN17500_c0_g1_i3;TRINITY_DN17500_c0_g1_i4;TRINITY_DN17500_c0_g1_i5;TRINITY_DN17500_c0_g1_i6;TRINITY_DN17500_c0_g1_i7;TRINITY_DN17500_c0_g1_i8;TRINITY_DN17500_c0_g1_i9	-	-	-	-	-	-	-	-	-	-	18.04	41.07	-3.02078	down	0	0	yes
TRINITY_DN18558_c1_g1	2808	TRINITY_DN18558_c1_g1_i1;TRINITY_DN18558_c1_g1_i2;TRINITY_DN18558_c1_g1_i3;TRINITY_DN18558_c1_g1_i4	-	-	-	-	-	-	-	-	-	-	1.76	12.33	-4.37132	down	0	0	yes
TRINITY_DN21287_c0_g3	1979	TRINITY_DN21287_c0_g3_i1	PREDICTED: elongation factor Tu, mitochondrial isoform X1 [Nanorana parkeri]	Tufm	Elongation factor Tu, mitochondrial OS=Mus musculus GN=Tufm PE=1 SV=1	GO:0003746(translation elongation factor activity);GO:0003924(GTPase activity);GO:0005739(mitochondrion);GO:0070125(mitochondrial translational elongation)	COG0050(This protein promotes the GTP-dependent binding of aminoacyl-tRNA to the A-site of ribosomes during protein biosynthesis (By similarity))	NA	NA	NA	NA(NA)	Q5BJ17.1 PF00009.25;GTP_EFTU;	44.59	59.48	-2.29342	down	0	0	yes
TRINITY_DN18848_c0_g1	2254	TRINITY_DN18848_c0_g1_i1	PREDICTED: titin homolog [Nanorana parkeri]	-	-	-	-	-	-	-	-	-	45.09	0.83	3.88915	up	0	0	yes
TRINITY_DN24758_c1_g2	1249	TRINITY_DN24758_c1_g2_i1;TRINITY_DN24758_c1_g2_i2;TRINITY_DN24758_c1_g2_i3;TRINITY_DN24758_c1_g2_i4;TRINITY_DN24758_c1_g2_i5;TRINITY_DN24758_c1_g2_i6	hypothetical protein AV530_010532 [Patagioenas fasciata monilis]	actc1	Actin, alpha cardiac muscle 1 OS=Xenopus laevis GN=actc1 PE=2 SV=1	GO:0005737(cytoplasm);GO:0010628(positive regulation of gene expression);GO:0030027(lamellipodium);GO:0030175(filopodium);GO:0044297(cell body);GO:0090131(mesenchyme migration)	COG5277(Actin-related protein)	K12314	actin, alpha cardiac muscle	-	acs04260(Cardiac muscle contraction);acs04261(Adrenergic signaling in cardiomyocytes)	A0A0B2VWK9.1 PF00022.17;Actin;	1097.11	9898.06	-5.53222	down	0	0	yes
TRINITY_DN27792_c1_g6	894	TRINITY_DN27792_c1_g6_i1;TRINITY_DN27792_c1_g6_i2;TRINITY_DN27792_c1_g6_i3;TRINITY_DN27792_c1_g6_i4;TRINITY_DN27792_c1_g6_i5	parvalbumin beta [Rana catesbeiana]	-	Parvalbumin beta OS=Pelophylax esculentus PE=1 SV=1	GO:0005509(calcium ion binding)	COG5126(Calcium-binding protein)	-	-	-	-	-	404.69	11860.8	-6.7642	down	0	0	yes
TRINITY_DN20110_c2_g5	475	TRINITY_DN20110_c2_g5_i1	PREDICTED: NADH dehydrogenase [ubiquinone] 1 subunit C2-like [Nanorana parkeri]	NDUFC2	NADH dehydrogenase [ubiquinone] 1 subunit C2 OS=Pongo pygmaeus GN=NDUFC2 PE=3 SV=1	GO:0005739(mitochondrion);GO:0005743(mitochondrial inner membrane);GO:0006120(mitochondrial electron transport, NADH to ubiquinone);GO:0008137(NADH dehydrogenase (ubiquinone) activity);GO:0016020(membrane);GO:0055114(oxidation-reduction process);GO:0070469(respiratory chain)	ENOG410Y341(Accessory subunit of the mitochondrial membrane respiratory chain NADH dehydrogenase (Complex I), that is believed not to be involved in catalysis. Complex I functions in the transfer of electrons from NADH to the respiratory chain. The immediate electron acceptor for the enzyme is believed to be ubiquinone (By similarity))	K03968	NADH dehydrogenase (ubiquinone) 1 subunit C2	-	npr00190(Oxidative phosphorylation)	A0A0R4IVF6.1 PF06374.9;NDUF_C2;	160.81	370.06	-3.11333	down	0	0	yes
TRINITY_DN25642_c2_g8	1185	TRINITY_DN25642_c2_g8_i1	-	-	-	-	-	-	-	-	-	-	23.69	69.91	-3.44349	down	0	0	yes
TRINITY_DN18202_c0_g4	701	TRINITY_DN18202_c0_g4_i1;TRINITY_DN18202_c0_g4_i2;TRINITY_DN18202_c0_g4_i3	PREDICTED: collagen alpha-1(I) chain-like [Capra hircus]	-	-	GO:2001032(regulation of double-strand break repair via nonhomologous end joining)	-	K06236	collagen, type I, alpha	-	chx04151(PI3K-Akt signaling pathway);chx04512(ECM-receptor interaction);chx04510(Focal adhesion);chx04611(Platelet activation);chx04926(Relaxin signaling pathway);chx04974(Protein digestion and absorption);chx04933(AGE-RAGE signaling pathway in diabetic complications);chx05165(Human papillomavirus infection);chx05146(Amoebiasis)	-	2192.73	32307.9	-5.84155	down	0	0	yes
TRINITY_DN20545_c0_g1	1164	TRINITY_DN20545_c0_g1_i1	popeye domain containing 2 S homeolog [Xenopus laevis]	popdc2	Popeye domain-containing 2 OS=Danio rerio GN=popdc2 PE=2 SV=1	GO:0016021(integral component of membrane)	ENOG410ZTIT(Popeye domain containing)	K21108	blood vessel epicardial substance	-	acs04530(Tight junction)	F6W2C9.1 PF04831.11;Popeye;	3.01	21.64	-4.72405	down	0	0	yes
TRINITY_DN27648_c1_g6	401	TRINITY_DN27648_c1_g6_i1	PREDICTED: cytochrome c oxidase subunit 6A, mitochondrial-like [Scleropages formosus]	-	Cytochrome c oxidase subunit 6A, mitochondrial OS=Oncorhynchus mykiss PE=3 SV=1	GO:0004129(cytochrome-c oxidase activity);GO:0005739(mitochondrion);GO:0005743(mitochondrial inner membrane);GO:0005751(mitochondrial respiratory chain complex IV);GO:0006123(mitochondrial electron transport, cytochrome c to oxygen);GO:0009060(aerobic respiration);GO:0016020(membrane);GO:0030234(enzyme regulator activity);GO:0050790(regulation of catalytic activity)	ENOG411253X(Cytochrome c oxidase polypeptide VIa)	K02266	cytochrome c oxidase subunit 6a	-	sfm00190(Oxidative phosphorylation);sfm04260(Cardiac muscle contraction)	A0A0P7V532.1 PF02046.13;COX6A;	11.39	838.37	-8.10807	down	0	0	yes
TRINITY_DN13899_c0_g1	477	TRINITY_DN13899_c0_g1_i1;TRINITY_DN13899_c0_g1_i2	PREDICTED: NADH dehydrogenase [ubiquinone] 1 alpha subcomplex subunit 12 [Nanorana parkeri]	NDUFA12	NADH dehydrogenase [ubiquinone] 1 alpha subcomplex subunit 12 OS=Bos taurus GN=NDUFA12 PE=1 SV=1	GO:0005747(mitochondrial respiratory chain complex I);GO:0006979(response to oxidative stress);GO:0008137(NADH dehydrogenase (ubiquinone) activity);GO:0009055(electron transfer activity);GO:0055114(oxidation-reduction process)	ENOG4111XVR(NADH dehydrogenase (ubiquinone) activity)	K11352	NADH dehydrogenase (ubiquinone) 1 alpha subcomplex subunit 12	-	npr00190(Oxidative phosphorylation)	F1NW95.2 PF05071.14;NDUFA12;	114.26	227.28	-2.90416	down	0	0	yes
TRINITY_DN28908_c0_g1	2727	TRINITY_DN28908_c0_g1_i1;TRINITY_DN28908_c0_g1_i2;TRINITY_DN28908_c0_g1_i3;TRINITY_DN28908_c0_g1_i4;TRINITY_DN28908_c0_g1_i5;TRINITY_DN28908_c0_g1_i6	uncharacterized protein LOC110448106 [Mizuhopecten yessoensis]	-	-	-	COG2801(Retrotransposon protein)	-	-	-	-	-	53.15	0.15	6.219	up	0	0	yes
TRINITY_DN18809_c1_g1	711	TRINITY_DN18809_c1_g1_i1;TRINITY_DN18809_c1_g1_i2	PREDICTED: MGC82833 protein isoform X1 [Xenopus laevis]	ATP5G2	ATP synthase F(0) complex subunit C2, mitochondrial OS=Homo sapiens GN=ATP5G2 PE=2 SV=1	GO:0000276(mitochondrial proton-transporting ATP synthase complex, coupling factor F(o));GO:0006811(ion transport);GO:0008289(lipid binding);GO:0015078(proton transmembrane transporter activity);GO:0015986(ATP synthesis coupled proton transport);GO:0015991(ATP hydrolysis coupled proton transport);GO:0016020(membrane);GO:0016021(integral component of membrane);GO:0033177(proton-transporting two-se…	COG0636(F(1)F(0) ATP synthase produces ATP from ADP in the presence of a proton or sodium gradient. F-type ATPases consist of two structural domains, F(1) containing the extramembraneous catalytic core and F(0) containing the membrane proton channel, linked together by a central stalk and a peripheral stalk. During catalysis, ATP synthesis in the catalytic domain of F(1) is coupled via a rotary m…	K02128	F-type H+-transporting ATPase subunit c	-	xla00190(Oxidative phosphorylation)	B3RIQ7.1 PF00137.19;ATP-synt_C;	399.4	863.28	-3.02131	down	0	0	yes
TRINITY_DN21741_c1_g17	1005	TRINITY_DN21741_c1_g17_i1	PREDICTED: phosphoglucomutase-1 isoform X1 [Nanorana parkeri]	PGM1	Phosphoglucomutase-1 OS=Homo sapiens GN=PGM1 PE=1 SV=3	GO:0004614(phosphoglucomutase activity);GO:0005829(cytosol);GO:0005978(glycogen biosynthetic process);GO:0006006(glucose metabolic process);GO:0019388(galactose catabolic process)	COG0033(phosphoglucomutase)	K01835	phosphoglucomutase	EC:5.4.2.2	npr00010(Glycolysis / Gluconeogenesis);npr00030(Pentose phosphate pathway);npr00052(Galactose metabolism);npr00500(Starch and sucrose metabolism);npr00520(Amino sugar and nucleotide sugar metabolism);npr00230(Purine metabolism)	F1PUL4.2 PF02880.14;PGM_PMM_III;	38.04	139.76	-3.76335	down	0	0	yes
TRINITY_DN23280_c0_g6	1668	TRINITY_DN23280_c0_g6_i1	hypothetical protein AB205_0031270, partial [Rana catesbeiana]	Myh6	Myosin-6 OS=Mus musculus GN=Myh6 PE=1 SV=2	GO:0003774(motor activity);GO:0016459(myosin complex)	COG5022(myosin heavy chain)	K10352	myosin heavy chain	-	tmu04530(Tight junction)	W5N211.1 PF01576.17;Myosin_tail_1;	183.01	1.27	5.29555	up	0	0	yes
TRINITY_DN24478_c0_g2	1043	TRINITY_DN24478_c0_g2_i1;TRINITY_DN24478_c0_g2_i10;TRINITY_DN24478_c0_g2_i2;TRINITY_DN24478_c0_g2_i3;TRINITY_DN24478_c0_g2_i4;TRINITY_DN24478_c0_g2_i5;TRINITY_DN24478_c0_g2_i6;TRINITY_DN24478_c0_g2_i7;TRINITY_DN24478_c0_g2_i8;TRINITY_DN24478_c0_g2_i9	-	-	-	-	-	-	-	-	-	-	30.24	157.25	-4.18701	down	0	0	yes
TRINITY_DN27313_c0_g5	2471	TRINITY_DN27313_c0_g5_i1	larva-specific keratin RLK [Rana catesbeiana]	Krt75	Keratin, type II cytoskeletal 75 OS=Mus musculus GN=Krt75 PE=1 SV=1	GO:0002244(hematopoietic progenitor cell differentiation);GO:0005198(structural molecule activity);GO:0005622(intracellular);GO:0005882(intermediate filament);GO:0045095(keratin filament)	ENOG410YY6B(structural constituent of epidermis)	NA	NA	NA	NA(NA)	-	1128.65	0.67	8.85945	up	0	0	yes
TRINITY_DN21725_c0_g3	976	TRINITY_DN21725_c0_g3_i1;TRINITY_DN21725_c0_g3_i2;TRINITY_DN21725_c0_g3_i3;TRINITY_DN21725_c0_g3_i4	PREDICTED: SH3 domain-binding glutamic acid-rich-like protein [Nanorana parkeri]	SH3BGR	SH3 domain-binding glutamic acid-rich protein OS=Homo sapiens GN=SH3BGR PE=2 SV=3	GO:0005829(cytosol)	ENOG4111N7M(SH3 domain binding glutamic acid-rich protein)	-	-	-	-	F6V8T9.1 PF04908.13;SH3BGR;	33.95	52.38	-2.53313	down	0	0	yes
TRINITY_DN14320_c0_g1	649	TRINITY_DN14320_c0_g1_i1	PREDICTED: DNA-directed RNA polymerase I subunit RPA34 isoform X2 [Xenopus tropicalis]	-	-	-	ENOG4112CGI(CD3e molecule, epsilon associated protein)	-	-	-	-	F7FHG7.2 PF08208.9;RNA_polI_A34;	23.44	58.7	-3.2226	down	0	0	yes
TRINITY_DN18151_c0_g1	399	TRINITY_DN18151_c0_g1_i1;TRINITY_DN18151_c0_g1_i2;TRINITY_DN18151_c0_g1_i3;TRINITY_DN18151_c0_g1_i4;TRINITY_DN18151_c0_g1_i5	PREDICTED: uncharacterized protein LOC101392920 [Ceratotherium simum simum]	H4.1	Histone H4.1 OS=Talaromyces funiculosus GN=H4.1 PE=3 SV=3	GO:0000786(nucleosome);GO:0003677(DNA binding);GO:0005634(nucleus);GO:0006334(nucleosome assembly);GO:0006352(DNA-templated transcription, initiation);GO:0046982(protein heterodimerization activity)	COG2036(Core component of nucleosome. Nucleosomes wrap and compact DNA into chromatin, limiting DNA accessibility to the cellular machineries which require DNA as a template. Histones thereby play a central role in transcription regulation, DNA repair, DNA replication and chromosomal stability. DNA accessibility is regulated via a complex set of post-translational modifications of histones, also …	NA	NA	NA	NA(NA)	A0A0F4GC99.1 PF15511.4;CENP-T_C;	17.71	122.92	-4.66544	down	0	0	yes
TRINITY_DN27284_c1_g7	470	TRINITY_DN27284_c1_g7_i1	-	-	-	-	-	-	-	-	-	-	74.7	245.43	-3.6278	down	0	0	yes
TRINITY_DN20827_c0_g10	626	TRINITY_DN20827_c0_g10_i1	-	-	-	-	-	-	-	-	-	-	587.05	1326.33	-3.07454	down	0	0	yes
TRINITY_DN22038_c0_g1	4092	TRINITY_DN22038_c0_g1_i1	PREDICTED: E3 ubiquitin-protein ligase RNF123 isoform X1 [Xenopus tropicalis]	Rnf123	E3 ubiquitin-protein ligase RNF123 OS=Mus musculus GN=Rnf123 PE=1 SV=1	GO:0005737(cytoplasm);GO:0008270(zinc ion binding)	ENOG410XQ4V(RING finger protein 123)	NA	NA	NA	NA(NA)	G1MTR0.2 PF00622.26;SPRY;	2.09	8.02	-3.81106	down	0	0	yes
TRINITY_DN17580_c3_g1	1664	TRINITY_DN17580_c3_g1_i1;TRINITY_DN17580_c3_g1_i2;TRINITY_DN17580_c3_g1_i3;TRINITY_DN17580_c3_g1_i4;TRINITY_DN17580_c3_g1_i5	Keratin, type I cytoskeletal 47 kDa [Rana catesbeiana]	xk81b2	Keratin, type I cytoskeletal 47 kDa OS=Xenopus laevis GN=xk81b2 PE=2 SV=1	GO:0005198(structural molecule activity);GO:0005829(cytosol);GO:0005882(intermediate filament);GO:0007601(visual perception);GO:0031424(keratinization);GO:0070062(extracellular exosome);GO:0070268(cornification)	ENOG410Y9IV(Keratin, type I cytoskeletal)	NA	NA	NA	NA(NA)	F6RGW5.1 PF00038.19;Filament;	54.81	0.63	6.00523	up	0	0	yes
TRINITY_DN20086_c0_g1	1766	TRINITY_DN20086_c0_g1_i1;TRINITY_DN20086_c0_g1_i2;TRINITY_DN20086_c0_g1_i3;TRINITY_DN20086_c0_g1_i4;TRINITY_DN20086_c0_g1_i5;TRINITY_DN20086_c0_g1_i6;TRINITY_DN20086_c0_g1_i7	Keratin, type I cytoskeletal 47 kDa [Rana catesbeiana]	xk81b2	Keratin, type I cytoskeletal 47 kDa OS=Xenopus laevis GN=xk81b2 PE=2 SV=1	GO:0005198(structural molecule activity);GO:0005882(intermediate filament);GO:0070062(extracellular exosome)	ENOG410Y9IV(Keratin, type I cytoskeletal)	NA	NA	NA	NA(NA)	F6RGW5.1 PF00038.19;Filament;	877.01	4.64	5.92871	up	0	0	yes
TRINITY_DN17976_c1_g3	1823	TRINITY_DN17976_c1_g3_i1;TRINITY_DN17976_c1_g3_i2	ATP synthase subunit alpha, mitochondrial [Xenopus tropicalis]	ATP5A1	ATP synthase subunit alpha, mitochondrial OS=Bos taurus GN=ATP5A1 PE=1 SV=1	GO:0005524(ATP binding);GO:0015986(ATP synthesis coupled proton transport);GO:0015991(ATP hydrolysis coupled proton transport);GO:0045261(proton-transporting ATP synthase complex, catalytic core F(1));GO:0046933(proton-transporting ATP synthase activity, rotational mechanism);GO:0046961(proton-transporting ATPase activity, rotational mechanism)	COG0056(Produces ATP from ADP in the presence of a proton gradient across the membrane. The alpha chain is a regulatory subunit (By similarity))	K02132	F-type H+-transporting ATPase subunit alpha	-	xtr00190(Oxidative phosphorylation)	A0A068XFV1.1 PF00006.23;ATP-synt_ab;	263.65	653.85	-3.07234	down	0	0	yes
TRINITY_DN18687_c0_g2	1138	TRINITY_DN18687_c0_g2_i1;TRINITY_DN18687_c0_g2_i2;TRINITY_DN18687_c0_g2_i3	-	-	-	-	-	-	-	-	-	-	10.51	52.05	-4.27169	down	0	0	yes
TRINITY_DN23456_c1_g5	6053	TRINITY_DN23456_c1_g5_i1	RecName: Full=Voltage-dependent L-type calcium channel subunit alpha-1S; AltName: Full=FGalpha1S; AltName: Full=Voltage-gated calcium channel subunit alpha Cav1.1	-	Voltage-dependent L-type calcium channel subunit alpha-1S OS=Lithobates catesbeiana PE=2 SV=1	GO:0005886(plasma membrane);GO:0008331(high voltage-gated calcium channel activity);GO:0086010(membrane depolarization during action potential)	ENOG410XNP6(Calcium channel)	K04857	voltage-dependent calcium channel L type alpha-1S	-	npr04010(MAPK signaling pathway);npr04020(Calcium signaling pathway);npr04912(GnRH signaling pathway);npr04260(Cardiac muscle contraction);npr04261(Adrenergic signaling in cardiomyocytes);npr04270(Vascular smooth muscle contraction)	W5N0U1.1 PF00520.29;Ion_trans;	4.03	8.07	-2.8738	down	0	0	yes
TRINITY_DN20420_c1_g1	1538	TRINITY_DN20420_c1_g1_i1;TRINITY_DN20420_c1_g1_i2	hypothetical protein AB205_0168910, partial [Rana catesbeiana]	dhrs7c	Dehydrogenase/reductase SDR family member 7C OS=Xenopus tropicalis GN=dhrs7c PE=2 SV=1	GO:0004745(retinol dehydrogenase activity);GO:0010880(regulation of release of sequestered calcium ion into cytosol by sarcoplasmic reticulum);GO:0014801(longitudinal sarcoplasmic reticulum);GO:0033017(sarcoplasmic reticulum membrane);GO:0055114(oxidation-reduction process)	COG1028(Dehydrogenase reductase)	NA	NA	NA	NA(NA)	A9UM79.1 PF00106.23;adh_short;	7.28	20.93	-3.58869	down	0	0	yes
TRINITY_DN23308_c1_g1	574	TRINITY_DN23308_c1_g1_i1;TRINITY_DN23308_c1_g1_i2	PREDICTED: cytochrome c oxidase subunit 6A, mitochondrial [Nanorana parkeri]	COX6A1	Cytochrome c oxidase subunit 6A1, mitochondrial OS=Bos taurus GN=COX6A1 PE=1 SV=3	GO:0004129(cytochrome-c oxidase activity);GO:0005751(mitochondrial respiratory chain complex IV);GO:1902600(proton transmembrane transport)	ENOG411253X(Cytochrome c oxidase polypeptide VIa)	K02266	cytochrome c oxidase subunit 6a	-	npr00190(Oxidative phosphorylation);npr04260(Cardiac muscle contraction)	-	485.3	553.54	-2.10001	down	0	0	yes
TRINITY_DN28261_c1_g5	834	TRINITY_DN28261_c1_g5_i1;TRINITY_DN28261_c1_g5_i2	unnamed protein product [Mus musculus]	ACTA2	Actin, aortic smooth muscle OS=Bos taurus GN=ACTA2 PE=1 SV=1	GO:0005524(ATP binding);GO:0005615(extracellular space);GO:0008217(regulation of blood pressure);GO:0009615(response to virus);GO:0014829(vascular smooth muscle contraction);GO:0019901(protein kinase binding);GO:0030485(smooth muscle contractile fiber);GO:0032982(myosin filament);GO:0070062(extracellular exosome);GO:0072144(glomerular mesangial cell development)	COG5277(Actin-related protein)	K12314	actin, alpha cardiac muscle	-	hsa04260(Cardiac muscle contraction);hsa04261(Adrenergic signaling in cardiomyocytes);hsa05410(Hypertrophic cardiomyopathy (HCM));hsa05414(Dilated cardiomyopathy (DCM))	A0A0B2VWK9.1 PF00022.17;Actin;	147.99	1264.04	-5.01186	down	0	0	yes
TRINITY_DN23065_c1_g1	3283	TRINITY_DN23065_c1_g1_i1;TRINITY_DN23065_c1_g1_i2;TRINITY_DN23065_c1_g1_i3;TRINITY_DN23065_c1_g1_i4	PREDICTED: ectonucleotide pyrophosphatase/phosphodiesterase family member 2 [Nanorana parkeri]	Enpp2	Ectonucleotide pyrophosphatase/phosphodiesterase family member 2 OS=Rattus norvegicus GN=Enpp2 PE=1 SV=2	GO:0003676(nucleic acid binding);GO:0004528(phosphodiesterase I activity);GO:0004551(nucleotide diphosphatase activity);GO:0004622(lysophospholipase activity);GO:0005044(scavenger receptor activity);GO:0005509(calcium ion binding);GO:0005615(extracellular space);GO:0006898(receptor-mediated endocytosis);GO:0006935(chemotaxis);GO:0006955(immune response);GO:0008270(zinc ion binding);GO:0010634(pos…	COG1524(type i phosphodiesterase nucleotide pyrophosphatase)	K01122	ectonucleotide pyrophosphatase/phosphodiesterase family member 2	EC:3.1.4.39	npr00565(Ether lipid metabolism)	B2GU60.1 PF01663.20;Phosphodiest;	91.69	4.2	3.19191	up	0	0	yes
TRINITY_DN23606_c2_g3	469	TRINITY_DN23606_c2_g3_i1;TRINITY_DN23606_c2_g3_i2	PREDICTED: 40S ribosomal protein S16-like [Xenopus laevis]	rps16	40S ribosomal protein S16 OS=Heteropneustes fossilis GN=rps16 PE=2 SV=1	GO:0000462(maturation of SSU-rRNA from tricistronic rRNA transcript (SSU-rRNA, 5.8S rRNA, LSU-rRNA));GO:0003735(structural constituent of ribosome);GO:0006412(translation);GO:0022627(cytosolic small ribosomal subunit)	COG0103(30S ribosomal protein S9)	K02960	small subunit ribosomal protein S16e	-	xla03010(Ribosome)	W5NHJ2.1 PF00380.17;Ribosomal_S9;	2901.39	2935.82	-1.9314	down	0	0	yes
TRINITY_DN20661_c2_g2	2063	TRINITY_DN20661_c2_g2_i1;TRINITY_DN20661_c2_g2_i2;TRINITY_DN20661_c2_g2_i3	-	-	-	-	-	-	-	-	-	-	21.86	29.43	-2.92841	down	0	0	yes
TRINITY_DN24216_c0_g6	691	TRINITY_DN24216_c0_g6_i1	-	-	-	-	-	-	-	-	-	-	15.39	224.86	-5.76401	down	0	0	yes
TRINITY_DN20124_c0_g6	1793	TRINITY_DN20124_c0_g6_i1	PREDICTED: solute carrier family 41 member 3 isoform X1 [Nanorana parkeri]	Slc41a1	Solute carrier family 41 member 1 OS=Mus musculus GN=Slc41a1 PE=2 SV=1	GO:0055085(transmembrane transport)	ENOG410XSTG(solute carrier family 41 member)	NA	NA	NA	NA(NA)	F6UH82.1 PF01769.14;MgtE;	6.19	102.41	-5.9287	down	0	0	yes
TRINITY_DN22256_c0_g1	1571	TRINITY_DN22256_c0_g1_i1;TRINITY_DN22256_c0_g1_i2;TRINITY_DN22256_c0_g1_i3;TRINITY_DN22256_c0_g1_i4;TRINITY_DN22256_c0_g1_i5;TRINITY_DN22256_c0_g1_i6	PREDICTED: LOW QUALITY PROTEIN: dihydrolipoyllysine-residue succinyltransferase component of 2-oxoglutarate dehydrogenase complex, mitochondrial [Nanorana parkeri]	DLST	Dihydrolipoyllysine-residue succinyltransferase component of 2-oxoglutarate dehydrogenase complex, mitochondrial OS=Homo sapiens GN=DLST PE=1 SV=4	GO:0004149(dihydrolipoyllysine-residue succinyltransferase activity);GO:0005634(nucleus);GO:0005759(mitochondrial matrix);GO:0005886(plasma membrane);GO:0006091(generation of precursor metabolites and energy);GO:0006099(tricarboxylic acid cycle);GO:0006103(2-oxoglutarate metabolic process);GO:0006554(lysine catabolic process);GO:0006734(NADH metabolic process);GO:0016020(membrane);GO:0031072(heat…	COG0508(Dehydrogenase)	K00658	2-oxoglutarate dehydrogenase E2 component (dihydrolipoamide succinyltransferase)	EC:2.3.1.61	npr00020(Citrate cycle (TCA cycle));npr00310(Lysine degradation)	F6Y6U0.1 PF00198.21;2-oxoacid_dh;	33.71	47.22	-2.43377	down	0	0	yes
TRINITY_DN25176_c2_g3	1021	TRINITY_DN25176_c2_g3_i1;TRINITY_DN25176_c2_g3_i2;TRINITY_DN25176_c2_g3_i3;TRINITY_DN25176_c2_g3_i4	hypothetical protein AB205_0092700 [Rana catesbeiana]	-	-	-	-	-	-	-	-	-	28.07	131.46	-4.53625	down	0	0	yes
TRINITY_DN19203_c1_g1	2213	TRINITY_DN19203_c1_g1_i1;TRINITY_DN19203_c1_g1_i2;TRINITY_DN19203_c1_g1_i3;TRINITY_DN19203_c1_g1_i4;TRINITY_DN19203_c1_g1_i5;TRINITY_DN19203_c1_g1_i6;TRINITY_DN19203_c1_g1_i7	PREDICTED: myelin expression factor 2 isoform X2 [Nanorana parkeri]	Myef2	Myelin expression factor 2 OS=Mus musculus GN=Myef2 PE=1 SV=1	GO:0000122(negative regulation of transcription by RNA polymerase II);GO:0000978(RNA polymerase II proximal promoter sequence-specific DNA binding);GO:0003729(mRNA binding);GO:0005634(nucleus);GO:0005737(cytoplasm)	ENOG4110PAX(Myelin expression factor 2)	K12887	heterogeneous nuclear ribonucleoprotein M	-	ccw03040(Spliceosome)	V8PAA0.1 PF00076.20;RRM_1;	158.53	8.53	2.47101	up	0	0	yes
TRINITY_DN15446_c0_g1	815	TRINITY_DN15446_c0_g1_i1	PREDICTED: otospiralin [Nanorana parkeri]	OTOS	Otospiralin OS=Homo sapiens GN=OTOS PE=2 SV=1	GO:0005576(extracellular region);GO:0007605(sensory perception of sound)	ENOG41122J4(otospiralin)	-	-	-	-	A4IIA9.1 PF15182.4;OTOS;	14.97	57.88	-3.8413	down	0	0	yes
TRINITY_DN21845_c0_g1	345	TRINITY_DN21845_c0_g1_i1	hypothetical protein AB205_0183360, partial [Rana catesbeiana]	NDUFV3	NADH dehydrogenase [ubiquinone] flavoprotein 3, mitochondrial OS=Bos taurus GN=NDUFV3 PE=1 SV=1	GO:0005747(mitochondrial respiratory chain complex I)	ENOG410YVZC(NADH dehydrogenase (Ubiquinone) flavoprotein 3, 10kDa)	K03944	NADH dehydrogenase (ubiquinone) flavoprotein 3	-	cfa00190(Oxidative phosphorylation);cfa04723(Retrograde endocannabinoid signaling);cfa04714(Thermogenesis);cfa05010(Alzheimer disease);cfa05012(Parkinson disease);cfa05016(Huntington disease);cfa04932(Non-alcoholic fatty liver disease (NAFLD))	W5M8D3.1 PF15880.3;NDUFV3;	146.19	843.25	-4.40984	down	0	0	yes
TRINITY_DN17864_c0_g3	2071	TRINITY_DN17864_c0_g3_i1;TRINITY_DN17864_c0_g3_i2	-	-	-	-	-	-	-	-	-	-	3.06	58.5	-6.2424	down	0	0	yes
TRINITY_DN20054_c2_g1	562	TRINITY_DN20054_c2_g1_i1	PREDICTED: N-alpha-acetyltransferase 38, NatC auxiliary subunit [Nanorana parkeri]	naa38-a	N-alpha-acetyltransferase 38-A, NatC auxiliary subunit OS=Xenopus laevis GN=naa38-a PE=3 SV=1	GO:0005634(nucleus);GO:0005737(cytoplasm);GO:0005844(polysome);GO:0031417(NatC complex);GO:0043066(negative regulation of apoptotic process)	ENOG4111XHR(LSM domain containing 1)	NA	NA	NA	NA(NA)	F7ANE3.1 PF01423.20;LSM;	44.27	108.02	-3.18921	down	0	0	yes
TRINITY_DN22527_c1_g2	1376	TRINITY_DN22527_c1_g2_i1;TRINITY_DN22527_c1_g2_i2;TRINITY_DN22527_c1_g2_i3;TRINITY_DN22527_c1_g2_i4	PREDICTED: pancreatic progenitor cell differentiation and proliferation factor [Nanorana parkeri]	ppdpf-b	Pancreatic progenitor cell differentiation and proliferation factor B OS=Xenopus laevis GN=ppdpf-b PE=3 SV=1	GO:0001708(cell fate specification);GO:0031017(exocrine pancreas development)	ENOG4111Z27(Pancreatic progenitor cell differentiation and proliferation factor homolog (Zebrafish))	-	-	-	-	A4IGU9.1 PF15060.4;PPDFL;	872.39	1345.02	-2.52695	down	0	0	yes
TRINITY_DN22577_c0_g1	655	TRINITY_DN22577_c0_g1_i1;TRINITY_DN22577_c0_g1_i2;TRINITY_DN22577_c0_g1_i3	PREDICTED: ATP synthase-coupling factor 6, mitochondrial [Nanorana parkeri]	Atp5j	ATP synthase-coupling factor 6, mitochondrial OS=Mus musculus GN=Atp5j PE=1 SV=1	GO:0000276(mitochondrial proton-transporting ATP synthase complex, coupling factor F(o));GO:0015078(proton transmembrane transporter activity);GO:0015986(ATP synthesis coupled proton transport);GO:0016887(ATPase activity);GO:0021762(substantia nigra development)	ENOG41122G1(Mitochondrial membrane ATP synthase (F(1)F(0) ATP synthase or Complex V) produces ATP from ADP in the presence of a proton gradient across the membrane which is generated by electron transport complexes of the respiratory chain)	K02131	F-type H+-transporting ATPase subunit 6	-	npr00190(Oxidative phosphorylation)	A4IH97.1 PF05511.9;ATP-synt_F6;	239.47	519.25	-3.02708	down	0	0	yes
TRINITY_DN26544_c1_g1	3101	TRINITY_DN26544_c1_g1_i1;TRINITY_DN26544_c1_g1_i2;TRINITY_DN26544_c1_g1_i3	PREDICTED: myosin light chain 1/3, skeletal muscle isoform isoform X1 [Nanorana parkeri]	-	Myosin light chain 1, skeletal muscle isoform OS=Gallus gallus PE=1 SV=3	GO:0005509(calcium ion binding);GO:0006936(muscle contraction);GO:0030016(myofibril)	COG5126(Calcium-binding protein)	NA	NA	NA	NA(NA)	B3S9B3.1 PF13499.4;EF-hand_7;	447.25	7211.17	-6.12553	down	0	0	yes
TRINITY_DN23452_c1_g4	1470	TRINITY_DN23452_c1_g4_i1;TRINITY_DN23452_c1_g4_i2	hypothetical protein llap_15783 [Limosa lapponica baueri]	-	-	-	-	-	-	-	-	-	7.67	56.56	-4.61103	down	0	0	yes
TRINITY_DN24548_c1_g1	705	TRINITY_DN24548_c1_g1_i1	NADH dehydrogenase iron-sulfur protein 7, mitochondrial precursor [Rana catesbeiana]	NDUFS7	NADH dehydrogenase [ubiquinone] iron-sulfur protein 7, mitochondrial OS=Bos taurus GN=NDUFS7 PE=1 SV=1	GO:0005747(mitochondrial respiratory chain complex I);GO:0008137(NADH dehydrogenase (ubiquinone) activity);GO:0032981(mitochondrial respiratory chain complex I assembly);GO:0046872(metal ion binding);GO:0048038(quinone binding);GO:0051539(4 iron, 4 sulfur cluster binding);GO:0055114(oxidation-reduction process)	COG0377(NDH-1 shuttles electrons from NADH, via FMN and iron- sulfur (Fe-S) centers, to quinones in the respiratory chain. The immediate electron acceptor for the enzyme in this species is believed to be ubiquinone. Couples the redox reaction to proton translocation (for every two electrons transferred, four hydrogen ions are translocated across the cytoplasmic membrane), and thus conserves the r…	K03940	NADH dehydrogenase (ubiquinone) Fe-S protein 7	EC:1.6.5.3 1.6.99.3	npr00190(Oxidative phosphorylation)	G3U8T0.1 PF01058.20;Oxidored_q6;	56	98.72	-2.71177	down	0	0	yes
TRINITY_DN24406_c0_g4	659	TRINITY_DN24406_c0_g4_i1	PREDICTED: NADH dehydrogenase [ubiquinone] 1 beta subcomplex subunit 9 [Peromyscus maniculatus bairdii]	NDUFB9	NADH dehydrogenase [ubiquinone] 1 beta subcomplex subunit 9 OS=Gorilla gorilla gorilla GN=NDUFB9 PE=2 SV=3	GO:0005747(mitochondrial respiratory chain complex I);GO:0006120(mitochondrial electron transport, NADH to ubiquinone);GO:0008137(NADH dehydrogenase (ubiquinone) activity)	ENOG4111PES(NADH dehydrogenase (ubiquinone) 1 beta subcomplex)	K03965	NADH dehydrogenase (ubiquinone) 1 beta subcomplex subunit 9	-	sfm00190(Oxidative phosphorylation)	B4KK58.1 PF13233.4;Complex1_LYR_2;	155.16	211.63	-2.34474	down	0	0	yes
TRINITY_DN10427_c0_g1	204	TRINITY_DN10427_c0_g1_i1	-	-	-	-	-	-	-	-	-	-	16.39	370.34	-6.20465	down	0	0	yes
TRINITY_DN18742_c0_g2	2103	TRINITY_DN18742_c0_g2_i1;TRINITY_DN18742_c0_g2_i2	PREDICTED: acetylcholine receptor subunit epsilon-like [Nanorana parkeri]	chrne	Acetylcholine receptor subunit epsilon OS=Xenopus laevis GN=chrne PE=2 SV=1	GO:0005892(acetylcholine-gated channel complex);GO:0007271(synaptic transmission, cholinergic);GO:0007274(neuromuscular synaptic transmission);GO:0015464(acetylcholine receptor activity);GO:0035094(response to nicotine);GO:0042166(acetylcholine binding);GO:0098655(cation transmembrane transport)	ENOG410XQGR(cholinergic receptor, nicotinic)	K04817	nicotinic acetylcholine receptor epsilon	-	npr04080(Neuroactive ligand-receptor interaction)	F7DHN1.1 PF02932.14;Neur_chan_memb;	4.6	16.23	-3.697	down	0	0	yes
TRINITY_DN18723_c0_g6	778	TRINITY_DN18723_c0_g6_i1	Prostaglandin E synthase 3 [Rana catesbeiana]	Ptges3l	Putative protein PTGES3L OS=Mus musculus GN=Ptges3l PE=2 SV=1	GO:0000049(tRNA binding);GO:0002196(Ser-tRNA(Ala) hydrolase activity);GO:0006450(regulation of translational fidelity)	COG2872(synthetase)	NA	NA	NA	NA(NA)	H3ADV0.1 PF04969.14;CS;	18.97	49.06	-3.26073	down	0	0	yes
TRINITY_DN22231_c0_g1	1417	TRINITY_DN22231_c0_g1_i1;TRINITY_DN22231_c0_g1_i2	PREDICTED: agmatinase, mitochondrial-like [Xenopus laevis]	AGMAT	Agmatinase, mitochondrial OS=Gallus gallus GN=AGMAT PE=2 SV=1	GO:0005739(mitochondrion);GO:0008295(spermidine biosynthetic process);GO:0008783(agmatinase activity);GO:0033388(putrescine biosynthetic process from arginine);GO:0046872(metal ion binding);GO:0070062(extracellular exosome)	COG0010(hydrolase activity, acting on carbon-nitrogen (but not peptide) bonds, in linear amidines)	K01480	agmatinase	EC:3.5.3.11	xla00330(Arginine and proline metabolism)	H3BG15.1 PF00491.19;Arginase;	5.71	52.14	-5.03538	down	0	0	yes
TRINITY_DN22826_c0_g3	455	TRINITY_DN22826_c0_g3_i1;TRINITY_DN22826_c0_g3_i2;TRINITY_DN22826_c0_g3_i3;TRINITY_DN22826_c0_g3_i4;TRINITY_DN22826_c0_g3_i5	PREDICTED: small integral membrane protein 11A-like, partial [Nanorana parkeri]	SMIM11A	Small integral membrane protein 11A OS=Bos taurus GN=SMIM11A PE=3 SV=1	GO:0016021(integral component of membrane)	ENOG410Z6JA(Family with sequence similarity 165, member)	-	-	-	-	H1A154.1 PF14981.4;FAM165;	76.8	351.88	-4.04571	down	0	0	yes
TRINITY_DN27409_c0_g1	1584	TRINITY_DN27409_c0_g1_i1;TRINITY_DN27409_c0_g1_i2;TRINITY_DN27409_c0_g1_i3;TRINITY_DN27409_c0_g1_i4;TRINITY_DN27409_c0_g1_i5	myozenin-1 [Xenopus tropicalis]	MYOZ1	Myozenin-1 OS=Bos taurus GN=MYOZ1 PE=2 SV=1	GO:0005634(nucleus);GO:0031143(pseudopodium)	ENOG4111KTQ(Myozenin 1)	-	-	-	-	Q6DIU0.1 PF05556.9;Calsarcin;	8.29	88.66	-5.29908	down	0	0	yes
TRINITY_DN25917_c1_g2	1048	TRINITY_DN25917_c1_g2_i1	Thioredoxin-dependent peroxide reductase, mitochondrial precursor [Rana catesbeiana]	PRDX3	Thioredoxin-dependent peroxide reductase, mitochondrial OS=Pongo abelii GN=PRDX3 PE=2 SV=1	GO:0001893(maternal placenta development);GO:0003674(molecular_function);GO:0005737(cytoplasm);GO:0005739(mitochondrion);GO:0005769(early endosome);GO:0005829(cytosol);GO:0006915(apoptotic process);GO:0006979(response to oxidative stress);GO:0007005(mitochondrion organization);GO:0008022(protein C-terminus binding);GO:0008284(positive regulation of cell proliferation);GO:0008379(thioredoxin perox…	COG0450(alkyl hydroperoxide reductase)	NA	NA	NA	NA(NA)	G3U6J5.1 PF00578.19;AhpC-TSA;	63.68	92.09	-2.41695	down	0	0	yes
TRINITY_DN732_c0_g1	437	TRINITY_DN732_c0_g1_i1	PREDICTED: uncharacterized protein NCBP2-AS2-like [Nanorana parkeri]	NCBP2-AS2	Uncharacterized protein NCBP2-AS2 OS=Homo sapiens GN=NCBP2-AS2 PE=1 SV=1	-	ENOG410Y802(NA)	-	-	-	-	-	52.69	107.81	-2.94565	down	0	0	yes
TRINITY_DN18987_c2_g3	482	TRINITY_DN18987_c2_g3_i1;TRINITY_DN18987_c2_g3_i2;TRINITY_DN18987_c2_g3_i3	-	-	-	-	-	-	-	-	-	-	9.66	57.3	-4.48654	down	0	0	yes
TRINITY_DN28261_c1_g1	782	TRINITY_DN28261_c1_g1_i1;TRINITY_DN28261_c1_g1_i2;TRINITY_DN28261_c1_g1_i3;TRINITY_DN28261_c1_g1_i4;TRINITY_DN28261_c1_g1_i5;TRINITY_DN28261_c1_g1_i6;TRINITY_DN28261_c1_g1_i7;TRINITY_DN28261_c1_g1_i8	PREDICTED: POTE ankyrin domain family member F isoform X2, partial [Rattus norvegicus]	ACTG1	Actin, cytoplasmic 2 OS=Bos taurus GN=ACTG1 PE=1 SV=1	GO:0005856(cytoskeleton);GO:0005886(plasma membrane);GO:0005925(focal adhesion);GO:0097433(dense body)	COG5277(Actin-related protein)	K05692	actin beta/gamma 1	-	rno04015(Rap1 signaling pathway);rno04390(Hippo signaling pathway);rno04145(Phagosome);rno04210(Apoptosis);rno04510(Focal adhesion);rno04520(Adherens junction);rno04530(Tight junction);rno04810(Regulation of actin cytoskeleton);rno04611(Platelet activation);rno04670(Leukocyte transendothelial migration);rno04921(Oxytocin signaling pathway);rno04919(Thyroid hormone signaling pathway);rno04714(Ther…	A0A0B2VWK9.1 PF00022.17;Actin;	122.58	2543.49	-6.28356	down	0	0	yes
TRINITY_DN28669_c5_g1	74670	TRINITY_DN28669_c5_g1_i1;TRINITY_DN28669_c5_g1_i10;TRINITY_DN28669_c5_g1_i2;TRINITY_DN28669_c5_g1_i3;TRINITY_DN28669_c5_g1_i4;TRINITY_DN28669_c5_g1_i5;TRINITY_DN28669_c5_g1_i6;TRINITY_DN28669_c5_g1_i7;TRINITY_DN28669_c5_g1_i8;TRINITY_DN28669_c5_g1_i9	PREDICTED: titin-like isoform X40 [Xenopus laevis]	TTN	Titin OS=Homo sapiens GN=TTN PE=1 SV=4	GO:0005859(muscle myosin complex);GO:0005865(striated muscle thin filament);GO:0006941(striated muscle contraction);GO:0008307(structural constituent of muscle);GO:0030018(Z disc);GO:0030240(skeletal muscle thin filament assembly);GO:0030241(skeletal muscle myosin thick filament assembly);GO:0031430(M band);GO:0045214(sarcomere organization);GO:0048739(cardiac muscle fiber development);GO:0051015…	ENOG410XQFD(myosin light chain kinase)	NA	NA	NA	NA(NA)	F7EAV6.1 PF07679.14;I-set;	0.82	3.33	-4.81278	down	0	0	yes
TRINITY_DN28372_c1_g1	1199	TRINITY_DN28372_c1_g1_i1;TRINITY_DN28372_c1_g1_i10;TRINITY_DN28372_c1_g1_i11;TRINITY_DN28372_c1_g1_i12;TRINITY_DN28372_c1_g1_i13;TRINITY_DN28372_c1_g1_i2;TRINITY_DN28372_c1_g1_i3;TRINITY_DN28372_c1_g1_i4;TRINITY_DN28372_c1_g1_i5;TRINITY_DN28372_c1_g1_i6;TRINITY_DN28372_c1_g1_i7;TRINITY_DN28372_c1_g1_i8;TRINITY_DN28372_c1_g1_i9	hypothetical protein T02_16311 [Trichinella nativa]	-	-	-	ENOG410ZV8G(NA)	K05692	actin beta/gamma 1	-	ptr04015(Rap1 signaling pathway);ptr04390(Hippo signaling pathway);ptr04145(Phagosome);ptr04210(Apoptosis);ptr04510(Focal adhesion);ptr04520(Adherens junction);ptr04530(Tight junction);ptr04810(Regulation of actin cytoskeleton);ptr04611(Platelet activation);ptr04670(Leukocyte transendothelial migration);ptr04921(Oxytocin signaling pathway);ptr04919(Thyroid hormone signaling pathway);ptr04714(Ther…	-	951.32	20626.8	-6.42775	down	0	0	yes
TRINITY_DN24097_c0_g2	1570	TRINITY_DN24097_c0_g2_i1;TRINITY_DN24097_c0_g2_i2	PREDICTED: cysteine and histidine-rich domain-containing protein 1-like [Nanorana parkeri]	CHORDC1	Cysteine and histidine-rich domain-containing protein 1 OS=Gallus gallus GN=CHORDC1 PE=2 SV=1	GO:0005509(calcium ion binding);GO:0008270(zinc ion binding);GO:0030018(Z disc)	ENOG410XPV6(cysteine and histidine-rich domain (CHORD) containing 1)	NA	NA	NA	NA(NA)	Q08CZ5.1 PF04968.10;CHORD;	3	39.47	-5.5932	down	0	0	yes
TRINITY_DN24445_c0_g1	3408	TRINITY_DN24445_c0_g1_i1;TRINITY_DN24445_c0_g1_i2;TRINITY_DN24445_c0_g1_i3	PREDICTED: myosin-binding protein H-like [Nanorana parkeri]	MYBPH	Myosin-binding protein H OS=Gallus gallus GN=MYBPH PE=1 SV=1	GO:0005623(cell);GO:0031672(A band)	ENOG410YAE6(myosin binding protein)	NA	NA	NA	NA(NA)	F6ZBA2.1 PF00041.19;fn3;	27.37	57.77	-2.91094	down	0	0	yes
TRINITY_DN23593_c0_g1	988	TRINITY_DN23593_c0_g1_i1;TRINITY_DN23593_c0_g1_i2;TRINITY_DN23593_c0_g1_i3	Unknown (protein for IMAGE:8912515), partial [Xenopus tropicalis]	Tmem182	Transmembrane protein 182 OS=Mus musculus GN=Tmem182 PE=1 SV=1	GO:0016021(integral component of membrane)	ENOG410Y9XK(NA)	NA	NA	NA	NA(NA)	F6SR51.1 PF13903.4;Claudin_2;	44.83	278.27	-4.70348	down	0	0	yes
TRINITY_DN23195_c1_g6	452	TRINITY_DN23195_c1_g6_i1	PREDICTED: 60S ribosomal protein L37 [Ornithorhynchus anatinus]	RPL37	60S ribosomal protein L37 OS=Bos taurus GN=RPL37 PE=3 SV=4	GO:0003723(RNA binding);GO:0003735(structural constituent of ribosome);GO:0006412(translation);GO:0022625(cytosolic large ribosomal subunit)	COG2126(Binds to the 23S rRNA (By similarity))	K02922	large subunit ribosomal protein L37e	-	oaa03010(Ribosome)	F7G013.1 PF01907.17;Ribosomal_L37e;	3520.93	4039.91	-2.11132	down	0	0	yes
TRINITY_DN28527_c1_g3	2385	TRINITY_DN28527_c1_g3_i1;TRINITY_DN28527_c1_g3_i2;TRINITY_DN28527_c1_g3_i3;TRINITY_DN28527_c1_g3_i4;TRINITY_DN28527_c1_g3_i5;TRINITY_DN28527_c1_g3_i6;TRINITY_DN28527_c1_g3_i7;TRINITY_DN28527_c1_g3_i8	PREDICTED: vitamin D3 hydroxylase-associated protein-like isoform X1 [Xenopus tropicalis]	Faah	Fatty-acid amide hydrolase 1 OS=Mus musculus GN=Faah PE=1 SV=1	GO:0004040(amidase activity);GO:0016020(membrane);GO:0016021(integral component of membrane)	COG0154(Allows the formation of correctly charged Gln-tRNA(Gln) through the transamidation of misacylated Glu-tRNA(Gln) in organisms which lack glutaminyl-tRNA synthetase. The reaction takes place in the presence of glutamine and ATP through an activated gamma-phospho-Glu-tRNA(Gln) (By similarity))	K15528	fatty acid amide hydrolase	EC:3.5.1.99	eai04723(Retrograde endocannabinoid signaling)	G1KA45.2 PF01425.19;Amidase;	2.06	13.34	-5.70408	down	0	0	yes
TRINITY_DN23185_c0_g9	550	TRINITY_DN23185_c0_g9_i1	PREDICTED: NADH dehydrogenase [ubiquinone] 1 beta subcomplex subunit 4 [Nanorana parkeri]	NDUFB4	NADH dehydrogenase [ubiquinone] 1 beta subcomplex subunit 4 OS=Bos taurus GN=NDUFB4 PE=1 SV=2	GO:0005739(mitochondrion);GO:0008137(NADH dehydrogenase (ubiquinone) activity);GO:0016021(integral component of membrane);GO:0055114(oxidation-reduction process)	ENOG4112CXK(NADH dehydrogenase (ubiquinone) 1 beta subcomplex 4)	K03960	NADH dehydrogenase (ubiquinone) 1 beta subcomplex subunit 4	-	npr00190(Oxidative phosphorylation)	H3B574.1 PF07225.10;NDUF_B4;	196.34	392.52	-2.90389	down	0	0	yes
TRINITY_DN25941_c1_g2	3249	TRINITY_DN25941_c1_g2_i1;TRINITY_DN25941_c1_g2_i2	PREDICTED: thrombospondin-3 [Nanorana parkeri]	THBS3	Thrombospondin-3 OS=Homo sapiens GN=THBS3 PE=1 SV=1	GO:0003417(growth plate cartilage development);GO:0005509(calcium ion binding);GO:0005576(extracellular region);GO:0007160(cell-matrix adhesion);GO:0008201(heparin binding);GO:0043931(ossification involved in bone maturation);GO:0048471(perinuclear region of cytoplasm);GO:0060346(bone trabecula formation)	ENOG410XQKE(thrombospondin)	K04659	thrombospondin 2/3/4/5	-	npr04512(ECM-receptor interaction);npr04145(Phagosome);npr04510(Focal adhesion)	F6SB20.1 PF05735.10;TSP_C;	17.89	26.14	-2.53367	down	0	0	yes
TRINITY_DN26036_c0_g1	1106	TRINITY_DN26036_c0_g1_i1	PREDICTED: cytochrome b-c1 complex subunit Rieske, mitochondrial [Nanorana parkeri]	UQCRFS1	Cytochrome b-c1 complex subunit Rieske, mitochondrial OS=Bos taurus GN=UQCRFS1 PE=1 SV=3	GO:0005739(mitochondrion);GO:0005743(mitochondrial inner membrane);GO:0008121(ubiquinol-cytochrome-c reductase activity);GO:0016021(integral component of membrane);GO:0046872(metal ion binding);GO:0051537(2 iron, 2 sulfur cluster binding);GO:0055114(oxidation-reduction process);GO:0070469(respiratory chain);GO:1902600(proton transmembrane transport)	COG0723(Component of the ubiquinol-cytochrome c reductase complex (complex III or cytochrome b-c1 complex), which is a respiratory chain that generates an electrochemical potential coupled to ATP synthesis (By similarity))	K00411	ubiquinol-cytochrome c reductase iron-sulfur subunit	EC:1.10.2.2	npr00190(Oxidative phosphorylation);npr04260(Cardiac muscle contraction)	G3TP24.1 PF00355.24;Rieske;	41.33	159.35	-3.8313	down	0	0	yes
TRINITY_DN22331_c2_g5	1671	TRINITY_DN22331_c2_g5_i1;TRINITY_DN22331_c2_g5_i2;TRINITY_DN22331_c2_g5_i3;TRINITY_DN22331_c2_g5_i4	fructose-bisphosphate aldolase A [Chrysemys picta bellii]	ALDOA	Fructose-bisphosphate aldolase A OS=Homo sapiens GN=ALDOA PE=1 SV=2	GO:0002576(platelet degranulation);GO:0003779(actin binding);GO:0004332(fructose-bisphosphate aldolase activity);GO:0005515(protein binding);GO:0005576(extracellular region);GO:0005615(extracellular space);GO:0005634(nucleus);GO:0005829(cytosol);GO:0006000(fructose metabolic process);GO:0006094(gluconeogenesis);GO:0006096(glycolytic process);GO:0006754(ATP biosynthetic process);GO:0006941(striate…	COG3588(fructose-bisphosphate aldolase)	K01623	fructose-bisphosphate aldolase, class I	EC:4.1.2.13	cpic00010(Glycolysis / Gluconeogenesis);cpic00030(Pentose phosphate pathway);cpic00051(Fructose and mannose metabolism)	F7E7R1.1 PF00274.17;Glycolytic;	171.07	1934.44	-5.37856	down	0	0	yes
TRINITY_DN16038_c0_g2	674	TRINITY_DN16038_c0_g2_i1	Fatty acid-binding protein, liver [Rana catesbeiana]	FABP1	Fatty acid-binding protein, liver OS=Homo sapiens GN=FABP1 PE=1 SV=1	GO:0002230(positive regulation of defense response to virus by host);GO:0003682(chromatin binding);GO:0005324(long-chain fatty acid transporter activity);GO:0005504(fatty acid binding);GO:0005515(protein binding);GO:0005543(phospholipid binding);GO:0005654(nucleoplasm);GO:0005737(cytoplasm);GO:0005782(peroxisomal matrix);GO:0005829(cytosol);GO:0008144(drug binding);GO:0008284(positive regulation …	ENOG4111US8(acid binding protein)	K08750	fatty acid-binding protein 1, liver	-	npr03320(PPAR signaling pathway)	H0VE21.1 PF14651.4;Lipocalin_7;	117.54	0.05	9.30285	up	0	0	yes
TRINITY_DN22543_c0_g2	1722	TRINITY_DN22543_c0_g2_i1	prohibitin [Nothoprocta perdicaria]	PHB	Prohibitin OS=Gallus gallus GN=PHB PE=1 SV=1	GO:0000122(negative regulation of transcription by RNA polymerase II);GO:0000981(RNA polymerase II transcription factor activity, sequence-specific DNA binding);GO:0001649(osteoblast differentiation);GO:0001850(complement component C3a binding);GO:0001851(complement component C3b binding);GO:0005515(protein binding);GO:0005654(nucleoplasm);GO:0005743(mitochondrial inner membrane);GO:0005769(early…	COG0330(Band 7 protein)	NA	NA	NA	NA(NA)	A0A0D9S405.1 PF01145.23;Band_7;	53.18	64.94	-2.16671	down	0	0	yes
TRINITY_DN27195_c0_g2	1448	TRINITY_DN27195_c0_g2_i1;TRINITY_DN27195_c0_g2_i2	fast troponin I [Rana catesbeiana]	Tnni2	Troponin I, fast skeletal muscle OS=Mus musculus GN=Tnni2 PE=2 SV=2	GO:0003009(skeletal muscle contraction);GO:0005861(troponin complex);GO:0060048(cardiac muscle contraction)	ENOG410Y9IX(Troponin I type)	NA	NA	NA	NA(NA)	F6YGL0.1 PF00992.18;Troponin;	114.31	1361.66	-5.39759	down	0	0	yes
TRINITY_DN28405_c1_g2	986	TRINITY_DN28405_c1_g2_i1	-	-	-	-	-	-	-	-	-	-	3.31	27.76	-4.94996	down	0	0	yes
TRINITY_DN26761_c0_g3	1209	TRINITY_DN26761_c0_g3_i1	PREDICTED: NADH dehydrogenase [ubiquinone] 1 alpha subcomplex subunit 9, mitochondrial [Nanorana parkeri]	NDUFA9	NADH dehydrogenase [ubiquinone] 1 alpha subcomplex subunit 9, mitochondrial OS=Bos taurus GN=NDUFA9 PE=1 SV=1	GO:0003954(NADH dehydrogenase activity);GO:1901006(ubiquinone-6 biosynthetic process)	COG0702(epimerase dehydratase)	K03953	NADH dehydrogenase (ubiquinone) 1 alpha subcomplex subunit 9	-	npr00190(Oxidative phosphorylation)	I3JVR2.1 PF05368.11;NmrA;	39.96	91.2	-3.07321	down	0	0	yes
TRINITY_DN24073_c2_g4	1159	TRINITY_DN24073_c2_g4_i1	LOC398424 protein, partial [Xenopus laevis]	CASQ2	Calsequestrin-2 OS=Gallus gallus GN=CASQ2 PE=1 SV=1	GO:0002027(regulation of heart rate);GO:0005509(calcium ion binding);GO:0010649(regulation of cell communication by electrical coupling);GO:0010881(regulation of cardiac muscle contraction by regulation of the release of sequestered calcium ion);GO:0014802(terminal cisterna);GO:0030018(Z disc);GO:0030314(junctional membrane complex);GO:0033018(sarcoplasmic reticulum lumen);GO:0045214(sarcomere or…	ENOG4111R2M(Calsequestrin is a high-capacity, moderate affinity, calcium-binding protein and thus acts as an internal calcium store in muscle. The release of calcium bound to calsequestrin through a calcium release channel triggers muscle contraction (By similarity))	K01539	sodium/potassium-transporting ATPase subunit alpha	EC:3.6.3.9	fch04260(Cardiac muscle contraction);fch04261(Adrenergic signaling in cardiomyocytes)	H0ZT41.1 PF01216.15;Calsequestrin;	50.64	82.89	-2.59401	down	0	0	yes
TRINITY_DN21817_c3_g6	1168	TRINITY_DN21817_c3_g6_i1;TRINITY_DN21817_c3_g6_i2	cytochrome b (mitochondrion) [Odorrana tormota]	mt-cyb	Cytochrome b OS=Pelophylax nigromaculatus GN=mt-cyb PE=3 SV=1	GO:0005743(mitochondrial inner membrane);GO:0006122(mitochondrial electron transport, ubiquinol to cytochrome c);GO:0008121(ubiquinol-cytochrome-c reductase activity);GO:0009055(electron transfer activity);GO:0045275(respiratory chain complex III);GO:0046872(metal ion binding);GO:1902600(proton transmembrane transport)	COG1290(Component of the ubiquinol-cytochrome c reductase complex (complex III or cytochrome b-c1 complex), which is a respiratory chain that generates an electrochemical potential coupled to ATP synthesis (By similarity))	K00412	ubiquinol-cytochrome c reductase cytochrome b subunit	-	xtr00190(Oxidative phosphorylation);xtr04260(Cardiac muscle contraction)	Q5G7H8.1 PF00033.17;Cytochrome_B;	8568.76	11418.4	-2.29299	down	0	0	yes
TRINITY_DN27779_c0_g6	495	TRINITY_DN27779_c0_g6_i1;TRINITY_DN27779_c0_g6_i2	WD repeat domain 83 opposite strand S homeolog [Xenopus laevis]	WDR83OS	Protein Asterix OS=Gallus gallus GN=WDR83OS PE=2 SV=1	GO:0003674(molecular_function);GO:0008150(biological_process);GO:0016020(membrane);GO:0016021(integral component of membrane)	ENOG4111WDX(WD repeat domain 83 opposite strand)	K00784	ribonuclease Z	EC:3.1.26.11	loa03013(RNA transport)	B0BM15.1 PF03669.11;UPF0139;	120.97	209.55	-2.70351	down	0	0	yes
TRINITY_DN21169_c2_g1	1289	TRINITY_DN21169_c2_g1_i1;TRINITY_DN21169_c2_g1_i2;TRINITY_DN21169_c2_g1_i3;TRINITY_DN21169_c2_g1_i4;TRINITY_DN21169_c2_g1_i5;TRINITY_DN21169_c2_g1_i6	myosin regulatory light chain 2, skeletal muscle isoform [Xenopus tropicalis]	Mylpf	Myosin regulatory light chain 2, skeletal muscle isoform OS=Mus musculus GN=Mylpf PE=1 SV=3	GO:0005509(calcium ion binding);GO:0007519(skeletal muscle tissue development);GO:0008307(structural constituent of muscle);GO:0016459(myosin complex);GO:0046872(metal ion binding)	COG5126(Calcium-binding protein)	K12758	fast skeletal myosin light chain 2	-	xtr04510(Focal adhesion);xtr04810(Regulation of actin cytoskeleton)	L5K5E1.1 PF13499.4;EF-hand_7;	1180.13	12857.7	-5.32568	down	0	0	yes
TRINITY_DN27892_c3_g8	363	TRINITY_DN27892_c3_g8_i1	PREDICTED: creatine kinase M-type [Nanorana parkeri]	tck1	Creatine kinase, testis isozyme OS=Oncorhynchus mykiss GN=tck1 PE=2 SV=1	GO:0005623(cell)	COG3869(ATP guanido phosphotransferase)	K00933	creatine kinase	EC:2.7.3.2	npr00330(Arginine and proline metabolism)	W5NBZ6.1 PF00217.17;ATP-gua_Ptrans;	614.92	11540.7	-6.12581	down	0	0	yes
TRINITY_DN28684_c0_g5	331	TRINITY_DN28684_c0_g5_i1	NADH dehydrogenase subunit 3 (mitochondrion) [Odorrana tormota]	MT-ND3	NADH-ubiquinone oxidoreductase chain 3 OS=Tetraodon nigroviridis GN=MT-ND3 PE=3 SV=1	GO:0005739(mitochondrion);GO:0005747(mitochondrial respiratory chain complex I);GO:0008137(NADH dehydrogenase (ubiquinone) activity);GO:0016020(membrane);GO:0016021(integral component of membrane);GO:0016491(oxidoreductase activity);GO:0055114(oxidation-reduction process);GO:0070469(respiratory chain)	COG0838(NDH-1 shuttles electrons from NADH, via FMN and iron- sulfur (Fe-S) centers, to quinones in the respiratory chain)	K03880	NADH-ubiquinone oxidoreductase chain 3	EC:1.6.5.3	els00190(Oxidative phosphorylation)	B5WZ58.1 PF00507.17;Oxidored_q4;	4027.62	10975.8	-3.31681	down	0	0	yes
TRINITY_DN18061_c0_g6	486	TRINITY_DN18061_c0_g6_i1;TRINITY_DN18061_c0_g6_i2	hypothetical protein AB205_0146000, partial [Rana catesbeiana]	-	-	-	-	NA	NA	NA	NA(NA)	-	365.19	0	14.3761	up	0	0	yes
TRINITY_DN22443_c1_g13	1693	TRINITY_DN22443_c1_g13_i1;TRINITY_DN22443_c1_g13_i2;TRINITY_DN22443_c1_g13_i3	hypothetical protein AB205_0156130, partial [Rana catesbeiana]	KRT13	Keratin, type I cytoskeletal 13 OS=Homo sapiens GN=KRT13 PE=1 SV=4	GO:0005198(structural molecule activity);GO:0005882(intermediate filament)	ENOG410Y9IV(Keratin, type I cytoskeletal)	NA	NA	NA	NA(NA)	R4GAI6.1 PF00038.19;Filament;	40.78	0.1	6.81898	up	0	0	yes
TRINITY_DN20875_c3_g4	321	TRINITY_DN20875_c3_g4_i1;TRINITY_DN20875_c3_g4_i2;TRINITY_DN20875_c3_g4_i3;TRINITY_DN20875_c3_g4_i4;TRINITY_DN20875_c3_g4_i5	-	-	-	-	-	-	-	-	-	-	280	961.02	-3.5025	down	0	0	yes
TRINITY_DN22443_c1_g9	831	TRINITY_DN22443_c1_g9_i1	Keratin, type I cytoskeletal 15 [Rana catesbeiana]	KRT19	Keratin, type I cytoskeletal 19 OS=Potorous tridactylus GN=KRT19 PE=2 SV=1	GO:0005198(structural molecule activity);GO:0005882(intermediate filament)	-	NA	NA	NA	NA(NA)	F7AZ32.1 PF00038.19;Filament;	258.12	0	15.0494	up	0	0	yes
TRINITY_DN22202_c0_g2	767	TRINITY_DN22202_c0_g2_i1;TRINITY_DN22202_c0_g2_i2	PREDICTED: protein deglycase DJ-1 isoform X1 [Nanorana parkeri]	PARK7	Protein deglycase DJ-1 OS=Gallus gallus GN=PARK7 PE=2 SV=1	GO:0003713(transcription coactivator activity);GO:0005634(nucleus);GO:0005739(mitochondrion);GO:0005829(cytosol);GO:0006357(regulation of transcription by RNA polymerase II);GO:0019172(glyoxalase III activity);GO:0019243(methylglyoxal catabolic process to D-lactate via S-lactoyl-glutathione);GO:0070301(cellular response to hydrogen peroxide)	COG0693(PfpI family)	NA	NA	NA	NA(NA)	H9GP96.1 PF01965.22;DJ-1_PfpI;	88.03	250.56	-2.8702	down	0	0	yes
TRINITY_DN25757_c0_g6	720	TRINITY_DN25757_c0_g6_i1	Trifunctional enzyme subunit beta, mitochondrial, partial [Rana catesbeiana]	HADHB	Trifunctional enzyme subunit beta, mitochondrial OS=Homo sapiens GN=HADHB PE=1 SV=3	GO:0003988(acetyl-CoA C-acyltransferase activity);GO:0005741(mitochondrial outer membrane);GO:0005743(mitochondrial inner membrane);GO:0005783(endoplasmic reticulum);GO:0016509(long-chain-3-hydroxyacyl-CoA dehydrogenase activity);GO:0042645(mitochondrial nucleoid);GO:0055114(oxidation-reduction process);GO:0070062(extracellular exosome)	COG0183(acetyl-coa acetyltransferase)	K07509	acetyl-CoA acyltransferase	EC:2.3.1.16	aam00062(Fatty acid elongation);aam00071(Fatty acid degradation);aam00280(Valine, leucine and isoleucine degradation)	Q6P8B9.1 PF02803.16;Thiolase_C;	46.33	94.78	-2.92623	down	0	0	yes
TRINITY_DN26167_c0_g2	664	TRINITY_DN26167_c0_g2_i1	PREDICTED: CDGSH iron-sulfur domain-containing protein 1 [Nanorana parkeri]	CISD1	CDGSH iron-sulfur domain-containing protein 1 OS=Homo sapiens GN=CISD1 PE=1 SV=1	GO:0005739(mitochondrion);GO:0005741(mitochondrial outer membrane);GO:0016021(integral component of membrane);GO:0043457(regulation of cellular respiration);GO:0046872(metal ion binding);GO:0051537(2 iron, 2 sulfur cluster binding);GO:0070062(extracellular exosome)	ENOG41122II(CDGSH iron sulfur domain)	NA	NA	NA	NA(NA)	H0X4H9.1 PF09360.8;zf-CDGSH;	59.05	99.75	-2.65231	down	0	0	yes
TRINITY_DN21301_c2_g3	462	TRINITY_DN21301_c2_g3_i1;TRINITY_DN21301_c2_g3_i2	cytochrome b-c1 complex subunit 6, mitochondrial, partial [Terrapene mexicana triunguis]	Uqcrh	Cytochrome b-c1 complex subunit 6, mitochondrial OS=Mus musculus GN=Uqcrh PE=1 SV=2	GO:0005743(mitochondrial inner membrane);GO:0006122(mitochondrial electron transport, ubiquinol to cytochrome c);GO:0008121(ubiquinol-cytochrome-c reductase activity);GO:0070469(respiratory chain);GO:1902600(proton transmembrane transport)	ENOG411247S(This is a component of the ubiquinol-cytochrome c reductase complex (complex III or cytochrome b-c1 complex), which is part of the mitochondrial respiratory chain. This protein may mediate formation of the complex between cytochromes c and c1 (By similarity))	K00416	ubiquinol-cytochrome c reductase subunit 6	-	pss00190(Oxidative phosphorylation);pss04260(Cardiac muscle contraction)	G1NDX4.1 PF02320.14;UCR_hinge;	437.4	652.26	-2.48852	down	0	0	yes
TRINITY_DN22762_c0_g13	1007	TRINITY_DN22762_c0_g13_i1	PREDICTED: ATP synthase subunit f, mitochondrial isoform X1 [Lepisosteus oculatus]	ATP5J2	ATP synthase subunit f, mitochondrial OS=Sus scrofa GN=ATP5J2 PE=3 SV=4	GO:0003674(molecular_function);GO:0008150(biological_process);GO:0016020(membrane);GO:0016021(integral component of membrane)	ENOG4111PBN(ATP synthase, H transporting, mitochondrial Fo complex, subunit F2)	K02130	F-type H+-transporting ATPase subunit f	-	xla00190(Oxidative phosphorylation)	F6P873.1 PF10206.7;WRW;	78.12	142.74	-2.75509	down	0	0	yes
TRINITY_DN19641_c1_g7	463	TRINITY_DN19641_c1_g7_i1	hypothetical protein XENTR_v90010505mg [Xenopus tropicalis]	-	-	-	ENOG4111DTJ(This protein is one of the nuclear-coded polypeptide chains of cytochrome c oxidase, the terminal oxidase in mitochondrial electron transport)	K02273	cytochrome c oxidase subunit 8	-	sfm00190(Oxidative phosphorylation);sfm04260(Cardiac muscle contraction)	-	63.98	457.87	-4.75007	down	0	0	yes
TRINITY_DN28372_c0_g1	699	TRINITY_DN28372_c0_g1_i1;TRINITY_DN28372_c0_g1_i2;TRINITY_DN28372_c0_g1_i3;TRINITY_DN28372_c0_g1_i4;TRINITY_DN28372_c0_g1_i5;TRINITY_DN28372_c0_g1_i6	TPA: hypothetical protein BOS_23170 [Bos taurus]	Nlrc3	Protein NLRC3 OS=Mus musculus GN=Nlrc3 PE=2 SV=2	GO:0000166(nucleotide binding);GO:0005515(protein binding);GO:0005524(ATP binding);GO:0005737(cytoplasm);GO:0005815(microtubule organizing center);GO:0005829(cytosol);GO:0007249(I-kappaB kinase/NF-kappaB signaling);GO:0014067(negative regulation of phosphatidylinositol 3-kinase signaling);GO:0023052(signaling);GO:0031396(regulation of protein ubiquitination);GO:0032088(negative regulation of NF-k…	ENOG4112C4M(NA)	-	-	-	-	-	1651.25	31409.5	-6.15688	down	0	0	yes
TRINITY_DN23535_c0_g4	2315	TRINITY_DN23535_c0_g4_i1;TRINITY_DN23535_c0_g4_i2	PREDICTED: protein ATP1B4 [Nanorana parkeri]	atp1b4	Protein ATP1B4 OS=Xenopus laevis GN=atp1b4 PE=1 SV=1	GO:0005637(nuclear inner membrane);GO:0005890(sodium:potassium-exchanging ATPase complex);GO:0006355(regulation of transcription, DNA-templated);GO:0006813(potassium ion transport);GO:0006814(sodium ion transport)	ENOG411150A(ATPase, Na K transporting, beta)	K01540	sodium/potassium-transporting ATPase subunit beta	-	npr04260(Cardiac muscle contraction);npr04261(Adrenergic signaling in cardiomyocytes)	F7D2B3.1 PF00287.16;Na_K-ATPase;	1.69	9.44	-4.34357	down	0	0	yes
TRINITY_DN23417_c0_g10	863	TRINITY_DN23417_c0_g10_i1	Galectin-1 [Rana catesbeiana]	-	Galectin-1 OS=Rhinella arenarum PE=1 SV=2	GO:0002317(plasma cell differentiation);GO:0003723(RNA binding);GO:0005515(protein binding);GO:0005576(extracellular region);GO:0005615(extracellular space);GO:0005622(intracellular);GO:0005634(nucleus);GO:0005737(cytoplasm);GO:0005829(cytosol);GO:0006915(apoptotic process);GO:0007165(signal transduction);GO:0009986(cell surface);GO:0010812(negative regulation of cell-substrate adhesion);GO:00109…	ENOG4111EA0(Lectin, galactoside-binding, soluble)	NA	NA	NA	NA(NA)	F6XH86.1 PF00337.20;Gal-bind_lectin;	304.19	400.88	-2.2869	down	0	0	yes
TRINITY_DN21559_c2_g6	1611	TRINITY_DN21559_c2_g6_i1	-	-	-	-	-	-	-	-	-	-	1.22	10.56	-4.9902	down	0	0	yes
TRINITY_DN21832_c1_g1	2531	TRINITY_DN21832_c1_g1_i1;TRINITY_DN21832_c1_g1_i2;TRINITY_DN21832_c1_g1_i3;TRINITY_DN21832_c1_g1_i4;TRINITY_DN21832_c1_g1_i5;TRINITY_DN21832_c1_g1_i6;TRINITY_DN21832_c1_g1_i7;TRINITY_DN21832_c1_g1_i8	PREDICTED: polyadenylate-binding protein 4 isoform X1 [Nanorana parkeri]	PABPC4	Polyadenylate-binding protein 4 OS=Homo sapiens GN=PABPC4 PE=1 SV=1	GO:0000166(nucleotide binding);GO:0003723(RNA binding);GO:0005737(cytoplasm)	ENOG410XR5X(poly(A) binding protein, cytoplasmic)	K13126	polyadenylate-binding protein	-	npr03013(RNA transport);npr03015(mRNA surveillance pathway);npr03018(RNA degradation)	G5C4Y5.1 PF00076.20;RRM_1;	21.81	47.27	-3.15161	down	0	0	yes
TRINITY_DN1102_c0_g1	707	TRINITY_DN1102_c0_g1_i1	PREDICTED: glutaredoxin-related protein 5, mitochondrial [Nanorana parkeri]	glrx5	Glutaredoxin-related protein 5, mitochondrial OS=Danio rerio GN=glrx5 PE=2 SV=1	GO:0005759(mitochondrial matrix);GO:0009055(electron transfer activity);GO:0015035(protein disulfide oxidoreductase activity);GO:0045454(cell redox homeostasis);GO:0055114(oxidation-reduction process)	COG0278(Glutaredoxin)	NA	NA	NA	NA(NA)	H2SQ00.1 PF00462.22;Glutaredoxin;	42.08	72.27	-2.67446	down	0	0	yes
TRINITY_DN26662_c1_g3	1207	TRINITY_DN26662_c1_g3_i1	-	-	-	-	-	-	-	-	-	-	4.9	31.2	-4.55368	down	0	0	yes
TRINITY_DN24758_c1_g10	1362	TRINITY_DN24758_c1_g10_i1	PREDICTED: LOW QUALITY PROTEIN: actin, muscle-like [Haliaeetus albicilla]	ACTA2	Actin, aortic smooth muscle OS=Bos taurus GN=ACTA2 PE=1 SV=1	GO:0005524(ATP binding);GO:0005615(extracellular space);GO:0008217(regulation of blood pressure);GO:0009615(response to virus);GO:0014829(vascular smooth muscle contraction);GO:0015629(actin cytoskeleton);GO:0019901(protein kinase binding);GO:0030485(smooth muscle contractile fiber);GO:0070062(extracellular exosome);GO:0072144(glomerular mesangial cell development)	COG5277(Actin-related protein)	K05692	actin beta/gamma 1	-	epz04015(Rap1 signaling pathway);epz04390(Hippo signaling pathway);epz04145(Phagosome);epz04210(Apoptosis);epz04510(Focal adhesion);epz04520(Adherens junction);epz04530(Tight junction);epz04810(Regulation of actin cytoskeleton);epz04611(Platelet activation);epz04670(Leukocyte transendothelial migration);epz04921(Oxytocin signaling pathway);epz04919(Thyroid hormone signaling pathway);epz04714(Ther…	G3QF51.1 PF00022.17;Actin;	1654.56	3361.83	-2.90486	down	0	0	yes
TRINITY_DN19498_c0_g3	437	TRINITY_DN19498_c0_g3_i1;TRINITY_DN19498_c0_g3_i2	hypothetical protein XELAEV_18023939mg [Xenopus laevis]	RPL32	60S ribosomal protein L32 OS=Canis lupus familiaris GN=RPL32 PE=1 SV=1	GO:0022625(cytosolic large ribosomal subunit)	COG1717((ribosomal) protein)	K02912	large subunit ribosomal protein L32e	-	npr03010(Ribosome)	U3KGV4.1 PF01655.16;Ribosomal_L32e;	5698.42	5963.59	-1.97894	down	0	0	yes
TRINITY_DN25602_c0_g4	834	TRINITY_DN25602_c0_g4_i1	Cytochrome c [Rana catesbeiana]	-	Cytochrome c OS=Lithobates catesbeiana PE=1 SV=2	GO:0005829(cytosol);GO:0045155(electron transporter, transferring electrons from CoQH2-cytochrome c reductase complex and cytochrome c oxidase complex activity)	COG3474(Electron carrier protein. The oxidized form of the cytochrome c heme group can accept an electron from the heme group of the cytochrome c1 subunit of cytochrome reductase. Cytochrome c then transfers this electron to the cytochrome oxidase complex, the final protein carrier in the mitochondrial electron-transport chain)	K08738	cytochrome c	-	npr04210(Apoptosis);npr04115(p53 signaling pathway);npr05168(Herpes simplex infection)	G1KN67.2 PF00034.19;Cytochrom_C;	97.1	172.26	-2.71613	down	0	0	yes
TRINITY_DN23049_c2_g2	2455	TRINITY_DN23049_c2_g2_i1;TRINITY_DN23049_c2_g2_i2	PREDICTED: heat shock cognate 71 kDa protein-like [Xenopus tropicalis]	Hspa8	Heat shock cognate 71 kDa protein OS=Mus musculus GN=Hspa8 PE=1 SV=1	GO:0000151(ubiquitin ligase complex);GO:0000974(Prp19 complex);GO:0001664(G-protein coupled receptor binding);GO:0001786(phosphatidylserine binding);GO:0005524(ATP binding);GO:0005634(nucleus);GO:0005770(late endosome);GO:0005829(cytosol);GO:0005925(focal adhesion);GO:0016020(membrane);GO:0023026(MHC class II protein complex binding);GO:0031072(heat shock protein binding);GO:0031625(ubiquitin pro…	COG0443(Heat shock protein)	K03283	heat shock 70kDa protein 1/2/6/8	-	xtr03040(Spliceosome);xtr04141(Protein processing in endoplasmic reticulum);xtr04010(MAPK signaling pathway);xtr04144(Endocytosis)	F7AUW2.1 PF00012.18;HSP70;	1.18	6.7	-4.34822	down	0	0	yes
TRINITY_DN25641_c1_g8	489	TRINITY_DN25641_c1_g8_i1	PREDICTED: protein MGARP-like [Nanorana parkeri]	-	-	GO:0010821(regulation of mitochondrion organization);GO:0031307(integral component of mitochondrial outer membrane)	ENOG410ZP4D(NA)	-	-	-	-	F7AKX3.1 PF14962.4;AIF-MLS;	79.19	441.22	-4.38788	down	0	0	yes
TRINITY_DN26791_c0_g1	1817	TRINITY_DN26791_c0_g1_i1;TRINITY_DN26791_c0_g1_i10;TRINITY_DN26791_c0_g1_i11;TRINITY_DN26791_c0_g1_i2;TRINITY_DN26791_c0_g1_i3;TRINITY_DN26791_c0_g1_i4;TRINITY_DN26791_c0_g1_i5;TRINITY_DN26791_c0_g1_i6;TRINITY_DN26791_c0_g1_i7;TRINITY_DN26791_c0_g1_i8;TRINITY_DN26791_c0_g1_i9	hypothetical protein XELAEV_18026396mg [Xenopus laevis]	-	Histone H1B OS=Xenopus laevis PE=3 SV=2	GO:0000122(negative regulation of transcription by RNA polymerase II);GO:0000786(nucleosome);GO:0000790(nuclear chromatin);GO:0003682(chromatin binding);GO:0005719(nuclear euchromatin);GO:0006334(nucleosome assembly);GO:0016584(nucleosome positioning);GO:0031490(chromatin DNA binding);GO:0080182(histone H3-K4 trimethylation);GO:0098532(histone H3-K27 trimethylation)	ENOG4112541(Histone cluster 1)	NA	NA	NA	NA(NA)	F6VYH5.1 PF00538.17;Linker_histone;	11.6	54.22	-4.04902	down	0	0	yes
TRINITY_DN26726_c1_g1	553	TRINITY_DN26726_c1_g1_i1;TRINITY_DN26726_c1_g1_i2;TRINITY_DN26726_c1_g1_i3	NADH dehydrogenase (ubiquinone) 1 alpha subcomplex, 4 b [Xenopus laevis]	NDUFA4	Cytochrome c oxidase subunit NDUFA4 OS=Gorilla gorilla gorilla GN=NDUFA4 PE=3 SV=1	GO:0004129(cytochrome-c oxidase activity);GO:0005747(mitochondrial respiratory chain complex I);GO:0005751(mitochondrial respiratory chain complex IV);GO:0016021(integral component of membrane);GO:0070062(extracellular exosome);GO:1902600(proton transmembrane transport)	ENOG410XWHY(NADH dehydrogenase (ubiquinone) 1 alpha subcomplex, 4-like 2)	K03948	NADH dehydrogenase (ubiquinone) 1 alpha subcomplex subunit 4	-	xla00190(Oxidative phosphorylation)	F7AIT3.1 PF06522.9;B12D;	579.23	774.02	-2.32207	down	0	0	yes
TRINITY_DN24733_c0_g3	1228	TRINITY_DN24733_c0_g3_i1;TRINITY_DN24733_c0_g3_i2;TRINITY_DN24733_c0_g3_i3	PREDICTED: annexin A1-like [Nanorana parkeri]	CP37	Annexin A1 isoform p37 OS=Columba livia GN=CP37 PE=1 SV=1	GO:0001533(cornified envelope);GO:0002548(monocyte chemotaxis);GO:0002685(regulation of leukocyte migration);GO:0005198(structural molecule activity);GO:0005509(calcium ion binding);GO:0005544(calcium-dependent phospholipid binding);GO:0005615(extracellular space);GO:0005654(nucleoplasm);GO:0005768(endosome);GO:0005925(focal adhesion);GO:0006909(phagocytosis);GO:0006954(inflammatory response);GO:…	ENOG410XPUN(annexin A7)	NA	NA	NA	NA(NA)	F6T0E5.1 PF00191.18;Annexin;	411.03	22.49	3.10275	up	0	0	yes
TRINITY_DN28735_c0_g2	461	TRINITY_DN28735_c0_g2_i1	PREDICTED: cytochrome b-c1 complex subunit 7 [Nanorana parkeri]	UQCRB	Cytochrome b-c1 complex subunit 7 OS=Homo sapiens GN=UQCRB PE=1 SV=2	GO:0005750(mitochondrial respiratory chain complex III);GO:0006122(mitochondrial electron transport, ubiquinol to cytochrome c);GO:0008121(ubiquinol-cytochrome-c reductase activity);GO:0009060(aerobic respiration);GO:0034551(mitochondrial respiratory chain complex III assembly)	ENOG4111V1G(component of the ubiquinol-cytochrome c reductase complex (complex III or cytochrome b-c1 complex), which is part of the mitochondrial respiratory chain (By similarity))	K00417	ubiquinol-cytochrome c reductase subunit 7	-	npr00190(Oxidative phosphorylation);npr04260(Cardiac muscle contraction)	A0A0P7V5E9.1 PF02271.14;UCR_14kD;	249.74	442.81	-2.73883	down	0	0	yes
TRINITY_DN28732_c0_g1	496	TRINITY_DN28732_c0_g1_i1;TRINITY_DN28732_c0_g1_i10;TRINITY_DN28732_c0_g1_i11;TRINITY_DN28732_c0_g1_i12;TRINITY_DN28732_c0_g1_i13;TRINITY_DN28732_c0_g1_i14;TRINITY_DN28732_c0_g1_i2;TRINITY_DN28732_c0_g1_i3;TRINITY_DN28732_c0_g1_i4;TRINITY_DN28732_c0_g1_i5;TRINITY_DN28732_c0_g1_i6;TRINITY_DN28732_c0_g1_i7;TRINITY_DN28732_c0_g1_i8;TRINITY_DN28732_c0_g1_i9	uncharacterized protein LOC111255160, partial [Varroa destructor]	-	-	GO:0003674(molecular_function);GO:0005575(cellular_component);GO:0008150(biological_process)	ENOG41129JI(NA)	K19720	collagen, type III, alpha	-	chx04611(Platelet activation);chx04926(Relaxin signaling pathway);chx04974(Protein digestion and absorption);chx04933(AGE-RAGE signaling pathway in diabetic complications);chx05146(Amoebiasis)	-	2874.11	71892	-6.41189	down	0	0	yes
TRINITY_DN21638_c2_g3	1522	TRINITY_DN21638_c2_g3_i1;TRINITY_DN21638_c2_g3_i2;TRINITY_DN21638_c2_g3_i3;TRINITY_DN21638_c2_g3_i4;TRINITY_DN21638_c2_g3_i5	hypothetical protein AB205_0109630 [Rana catesbeiana]	coq6	Ubiquinone biosynthesis monooxygenase COQ6, mitochondrial OS=Xenopus tropicalis GN=coq6 PE=2 SV=1	GO:0004497(monooxygenase activity);GO:0005739(mitochondrion);GO:0006744(ubiquinone biosynthetic process);GO:0044550(secondary metabolite biosynthetic process)	COG0654(oxidoreductase activity, acting on paired donors, with incorporation or reduction of molecular oxygen, NAD(P)H as one donor, and incorporation of one atom of oxygen)	K06126	ubiquinone biosynthesis monooxygenase Coq6	EC:1.14.13.-	npr00130(Ubiquinone and other terpenoid-quinone biosynthesis)	Q6DF46.1 PF01494.17;FAD_binding_3;	11.41	30.21	-3.28334	down	0	0	yes
TRINITY_DN27161_c2_g3	475	TRINITY_DN27161_c2_g3_i1	PREDICTED: cytochrome c oxidase copper chaperone [Nanorana parkeri]	COX17	Cytochrome c oxidase copper chaperone OS=Canis lupus familiaris GN=COX17 PE=3 SV=3	GO:0005758(mitochondrial intermembrane space);GO:0006825(copper ion transport);GO:0016531(copper chaperone activity)	ENOG410XVYQ(cytochrome C oxidase)	K02260	cytochrome c oxidase assembly protein subunit 17	-	npr00190(Oxidative phosphorylation)	Q76MV3.1 PF05051.11;COX17;	86.77	396.99	-4.10518	down	0	0	yes
TRINITY_DN18926_c2_g1	414	TRINITY_DN18926_c2_g1_i1	PREDICTED: histone H2B 7 [Parus major]	-	Histone H2B 1.2 OS=Xenopus laevis PE=1 SV=2	GO:0000788(nuclear nucleosome);GO:0002227(innate immune response in mucosa);GO:0003677(DNA binding);GO:0005615(extracellular space);GO:0005654(nucleoplasm);GO:0005737(cytoplasm);GO:0006334(nucleosome assembly);GO:0019731(antibacterial humoral response);GO:0046982(protein heterodimerization activity);GO:0050830(defense response to Gram-positive bacterium)	ENOG4111NV5(Core component of nucleosome. Nucleosomes wrap and compact DNA into chromatin, limiting DNA accessibility to the cellular machineries which require DNA as a template. Histones thereby play a central role in transcription regulation, DNA repair, DNA replication and chromosomal stability. DNA accessibility is regulated via a complex set of post-translational modifications of histones, a…	NA	NA	NA	NA(NA)	A0A096NLJ2.1 PF00125.22;Histone;	29.68	101.27	-3.68161	down	0	0	yes
TRINITY_DN29355_c2_g4	6543	TRINITY_DN29355_c2_g4_i1;TRINITY_DN29355_c2_g4_i2	PREDICTED: collagen alpha-1(XVII) chain [Nanorana parkeri]	COL17A1	Collagen alpha-1(XVII) chain OS=Homo sapiens GN=COL17A1 PE=1 SV=3	GO:0005515(protein binding);GO:0005576(extracellular region);GO:0005581(collagen trimer);GO:0005604(basement membrane);GO:0005788(endoplasmic reticulum lumen);GO:0005886(plasma membrane);GO:0005887(integral component of plasma membrane);GO:0005911(cell-cell junction);GO:0007160(cell-matrix adhesion);GO:0008544(epidermis development);GO:0030056(hemidesmosome);GO:0031581(hemidesmosome assembly);GO:…	ENOG41103C3(Collagen, type XVII, alpha 1)	K07603	collagen, type XVII, alpha	-	mdo04974(Protein digestion and absorption)	-	16.07	0	11.1216	up	0	0	yes
TRINITY_DN17145_c1_g2	371	TRINITY_DN17145_c1_g2_i1	PREDICTED: cytochrome c oxidase subunit 7B, mitochondrial [Nanorana parkeri]	COX7B	Cytochrome c oxidase subunit 7B, mitochondrial OS=Homo sapiens GN=COX7B PE=1 SV=2	GO:0005739(mitochondrion);GO:0045277(respiratory chain complex IV);GO:1902600(proton transmembrane transport)	ENOG4112BN9(cytoChrome c oxidase subunit)	K02271	cytochrome c oxidase subunit 7b	-	npr00190(Oxidative phosphorylation);npr04260(Cardiac muscle contraction)	Q0VFB5.1 PF05392.9;COX7B;	977.84	1757.28	-2.74551	down	0	0	yes
TRINITY_DN28765_c1_g5	969	TRINITY_DN28765_c1_g5_i1;TRINITY_DN28765_c1_g5_i2	hypothetical protein XENTR_v900197572mg, partial [Xenopus tropicalis]	AK1	Adenylate kinase isoenzyme 1 OS=Gallus gallus GN=AK1 PE=1 SV=1	GO:0004017(adenylate kinase activity);GO:0004550(nucleoside diphosphate kinase activity);GO:0005524(ATP binding);GO:0005737(cytoplasm);GO:0005886(plasma membrane);GO:0006165(nucleoside diphosphate phosphorylation);GO:0006172(ADP biosynthetic process);GO:0007050(cell cycle arrest);GO:0009142(nucleoside triphosphate biosynthetic process);GO:0036126(sperm flagellum);GO:0046033(AMP metabolic process)…	COG0563(Catalyzes the reversible transfer of the terminal phosphate group between ATP and AMP. Plays an important role in cellular energy homeostasis and in adenine nucleotide metabolism (By similarity))	K00939	adenylate kinase	EC:2.7.4.3	npr00230(Purine metabolism);npr00730(Thiamine metabolism)	F6TK54.1 PF00406.20;ADK;	46.58	587.22	-5.54232	down	0	0	yes
TRINITY_DN24481_c0_g8	1468	TRINITY_DN24481_c0_g8_i1	PREDICTED: elongation factor 1-alpha, oocyte form [Nanorana parkeri]	-	Elongation factor 1-alpha, oocyte form OS=Xenopus laevis PE=1 SV=2	GO:0070062(extracellular exosome)	COG5256(This protein promotes the GTP-dependent binding of aminoacyl-tRNA to the A-site of ribosomes during protein biosynthesis (By similarity))	K03231	elongation factor 1-alpha	-	npr03013(RNA transport)	L5K105.1 PF00009.25;GTP_EFTU;	116.44	2.1	3.91267	up	0	0	yes
TRINITY_DN18068_c0_g3	1127	TRINITY_DN18068_c0_g3_i1	PREDICTED: uncharacterized protein LOC108803126 [Nanorana parkeri]	CAPNS1	Calpain small subunit 1 OS=Bos taurus GN=CAPNS1 PE=2 SV=1	GO:0004198(calcium-dependent cysteine-type endopeptidase activity);GO:0005737(cytoplasm);GO:0006508(proteolysis)	ENOG410YKQK(grancalcin, EF-hand calcium binding protein)	NA	NA	NA	NA(NA)	F7DGI8.1 PF13833.4;EF-hand_8;	63.53	110.59	-2.68376	down	0	0	yes
TRINITY_DN25002_c0_g2	360	TRINITY_DN25002_c0_g2_i1	-	-	-	-	-	-	-	-	-	-	199.15	318.74	-2.57284	down	0	0	yes
TRINITY_DN19548_c1_g6	614	TRINITY_DN19548_c1_g6_i1	Acyl carrier protein, mitochondrial precursor [Rana catesbeiana]	Ndufab1	Acyl carrier protein, mitochondrial OS=Mus musculus GN=Ndufab1 PE=1 SV=1	GO:0000035(acyl binding);GO:0000036(acyl carrier activity);GO:0005654(nucleoplasm);GO:0005739(mitochondrion);GO:0005747(mitochondrial respiratory chain complex I);GO:0005829(cytosol);GO:0006629(lipid metabolic process);GO:0006631(fatty acid metabolic process);GO:0006633(fatty acid biosynthetic process);GO:0009245(lipid A biosynthetic process);GO:0009249(protein lipoylation);GO:0031177(phosphopant…	COG0236(Carrier of the growing fatty acid chain in fatty acid biosynthesis (By similarity))	K03955	NADH dehydrogenase (ubiquinone) 1 alpha/beta subcomplex 1	-	npr00190(Oxidative phosphorylation)	M7BIB4.1 PF00550.23;PP-binding;	86.24	208.39	-3.17259	down	0	0	yes
TRINITY_DN22711_c0_g4	3885	TRINITY_DN22711_c0_g4_i1;TRINITY_DN22711_c0_g4_i2;TRINITY_DN22711_c0_g4_i3;TRINITY_DN22711_c0_g4_i4;TRINITY_DN22711_c0_g4_i5;TRINITY_DN22711_c0_g4_i6	PREDICTED: eukaryotic translation initiation factor 4 gamma 2-like [Nanorana parkeri]	EIF4G2	Eukaryotic translation initiation factor 4 gamma 2 OS=Bos taurus GN=EIF4G2 PE=2 SV=2	GO:0003723(RNA binding)	ENOG410ZIZB(Eukaryotic translation initiation factor 4 gamma)	K03260	translation initiation factor 4G	-	npr03013(RNA transport)	G7PQQ4.1 PF02854.17;MIF4G;	74.03	4.18	2.40436	up	0	0	yes
TRINITY_DN23608_c0_g2	793	TRINITY_DN23608_c0_g2_i1;TRINITY_DN23608_c0_g2_i2	PREDICTED: cytochrome c oxidase subunit 4 isoform 1, mitochondrial [Nanorana parkeri]	COX4I1	Cytochrome c oxidase subunit 4 isoform 1, mitochondrial OS=Homo sapiens GN=COX4I1 PE=1 SV=1	GO:0004129(cytochrome-c oxidase activity);GO:0005515(protein binding);GO:0005634(nucleus);GO:0005739(mitochondrion);GO:0005743(mitochondrial inner membrane);GO:0005751(mitochondrial respiratory chain complex IV);GO:0006091(generation of precursor metabolites and energy);GO:0006123(mitochondrial electron transport, cytochrome c to oxygen);GO:0007584(response to nutrient);GO:0016020(membrane);GO:00…	ENOG4111T97(Cytochrome c oxidase subunit)	K02263	cytochrome c oxidase subunit 4	-	npr00190(Oxidative phosphorylation);npr04260(Cardiac muscle contraction)	M7BVY9.1 PF02936.12;COX4;	260.81	492.76	-2.80923	down	0	0	yes
TRINITY_DN23462_c0_g5	925	TRINITY_DN23462_c0_g5_i1	-	-	-	-	-	-	-	-	-	-	12.21	159.78	-5.59723	down	0	0	yes
TRINITY_DN17630_c0_g9	331	TRINITY_DN17630_c0_g9_i1	PREDICTED: NADH dehydrogenase [ubiquinone] 1 beta subcomplex subunit 1 [Gekko japonicus]	-	-	-	ENOG410XXU1(NADH dehydrogenase (ubiquinone) 1 beta subcomplex, 1, 7kDa)	K03957	NADH dehydrogenase (ubiquinone) 1 beta subcomplex subunit 1	-	gja00190(Oxidative phosphorylation)	V8NQV5.1 PF08040.9;NADH_oxidored;	168.69	436.12	-3.24125	down	0	0	yes
TRINITY_DN25793_c0_g1	404	TRINITY_DN25793_c0_g1_i1;TRINITY_DN25793_c0_g1_i2	uncharacterized protein LOC113490913 [Athene cunicularia]	-	-	GO:0003674(molecular_function);GO:0005575(cellular_component);GO:0008150(biological_process)	ENOG41129JI(NA)	K19720	collagen, type III, alpha	-	chx04611(Platelet activation);chx04926(Relaxin signaling pathway);chx04974(Protein digestion and absorption);chx04933(AGE-RAGE signaling pathway in diabetic complications);chx05146(Amoebiasis)	-	1597.44	50064.3	-6.88197	down	0	0	yes
TRINITY_DN29260_c1_g5	274	TRINITY_DN29260_c1_g5_i1	PREDICTED: cytochrome b-c1 complex subunit 10 [Nanorana parkeri]	UQCR11	Cytochrome b-c1 complex subunit 10 OS=Homo sapiens GN=UQCR11 PE=3 SV=1	GO:0005743(mitochondrial inner membrane);GO:0006091(generation of precursor metabolites and energy);GO:0006122(mitochondrial electron transport, ubiquinol to cytochrome c);GO:0008121(ubiquinol-cytochrome-c reductase activity);GO:0009055(electron transfer activity);GO:0016021(integral component of membrane);GO:0070469(respiratory chain);GO:1902600(proton transmembrane transport)	ENOG410XVMI(ubiquinol-cytochrome c reductase, complex III subunit XI)	K00420	ubiquinol-cytochrome c reductase subunit 10	-	npr00190(Oxidative phosphorylation);npr04260(Cardiac muscle contraction)	A0A0A0MU43.1 PF08997.8;UCR_6-4kD;	402.93	1629.87	-3.80955	down	0	0	yes
TRINITY_DN18383_c0_g3	546	TRINITY_DN18383_c0_g3_i1	Mitochondrial import inner membrane translocase subunit TIM14 [Rana catesbeiana]	DNAJC19	Mitochondrial import inner membrane translocase subunit TIM14 OS=Homo sapiens GN=DNAJC19 PE=1 SV=3	GO:0005515(protein binding);GO:0005739(mitochondrion);GO:0005743(mitochondrial inner membrane);GO:0006457(protein folding);GO:0006626(protein targeting to mitochondrion);GO:0007601(visual perception);GO:0016021(integral component of membrane);GO:0048806(genitalia development)	COG2214(DNAj domain protein)	NA	NA	NA	NA(NA)	E9J1W2.1 PF03656.11;Pam16;	101.59	157.58	-2.53788	down	0	0	yes
TRINITY_DN28177_c2_g1	1177	TRINITY_DN28177_c2_g1_i1	PREDICTED: inactive phospholipid phosphatase 7 [Nanorana parkeri]	Plpp7	Inactive phospholipid phosphatase 7 OS=Mus musculus GN=Plpp7 PE=1 SV=1	GO:0005634(nucleus);GO:0005635(nuclear envelope);GO:0005783(endoplasmic reticulum);GO:0010832(negative regulation of myotube differentiation);GO:0016020(membrane);GO:0016021(integral component of membrane);GO:0042577(lipid phosphatase activity)	ENOG4111VXU(phosphatidic acid phosphatase type 2 domain containing 3)	NA	NA	NA	NA(NA)	F6YEI4.1 PF01569.19;PAP2;	4.24	22.26	-4.27202	down	0	0	yes
TRINITY_DN22903_c0_g6	1834	TRINITY_DN22903_c0_g6_i1	PREDICTED: alpha-1-syntrophin [Nanorana parkeri]	SNTA1	Alpha-1-syntrophin OS=Homo sapiens GN=SNTA1 PE=1 SV=1	GO:0002027(regulation of heart rate);GO:0003779(actin binding);GO:0005198(structural molecule activity);GO:0005515(protein binding);GO:0005516(calmodulin binding);GO:0005622(intracellular);GO:0005737(cytoplasm);GO:0005856(cytoskeleton);GO:0006936(muscle contraction);GO:0016013(syntrophin complex);GO:0016328(lateral plasma membrane);GO:0017080(sodium channel regulator activity);GO:0030054(cell jun…	ENOG410XS4Y(syntrophin, alpha 1)	K12196	vacuolar protein-sorting-associated protein 4	-	pps04144(Endocytosis);pps04217(Necroptosis)	M7BJV4.1 PF00169.27;PH;	11.94	30.64	-3.23756	down	0	0	yes
TRINITY_DN10362_c0_g1	1745	TRINITY_DN10362_c0_g1_i1	PREDICTED: protein misato homolog 1 [Nanorana parkeri]	MSTO1	Protein misato homolog 1 OS=Bos taurus GN=MSTO1 PE=2 SV=2	GO:0003924(GTPase activity);GO:0005737(cytoplasm);GO:0005739(mitochondrion);GO:0005741(mitochondrial outer membrane);GO:0007005(mitochondrion organization);GO:0048311(mitochondrion distribution)	ENOG410XPM0(Misato homolog 1 (Drosophila))	NA	NA	NA	NA(NA)	U3JJJ4.1 PF14881.4;Tubulin_3;	12.11	24.89	-2.91742	down	0	0	yes
TRINITY_DN25549_c2_g13	839	TRINITY_DN25549_c2_g13_i1	PREDICTED: keratin, type II cytoskeletal 5-like isoform X1 [Nanorana parkeri]	KRT7	Keratin, type II cytoskeletal 7 OS=Bos taurus GN=KRT7 PE=2 SV=1	GO:0005198(structural molecule activity);GO:0045095(keratin filament)	ENOG410YY6B(structural constituent of epidermis)	NA	NA	NA	NA(NA)	-	119.08	0.22	7.13168	up	0	0	yes
TRINITY_DN26798_c0_g1	1176	TRINITY_DN26798_c0_g1_i1;TRINITY_DN26798_c0_g1_i2;TRINITY_DN26798_c0_g1_i3;TRINITY_DN26798_c0_g1_i4	hypothetical protein T09_8305 [Trichinella sp. T9]	-	-	GO:0003674(molecular_function);GO:0005575(cellular_component);GO:0008150(biological_process)	ENOG410Y4XS(NA)	K19720	collagen, type III, alpha	-	bom04611(Platelet activation);bom04926(Relaxin signaling pathway);bom04974(Protein digestion and absorption);bom04933(AGE-RAGE signaling pathway in diabetic complications);bom05146(Amoebiasis)	-	15.13	118.94	-4.85287	down	0	0	yes
TRINITY_DN19027_c2_g4	1433	TRINITY_DN19027_c2_g4_i1;TRINITY_DN19027_c2_g4_i2	-	-	-	-	-	-	-	-	-	-	24.16	95.33	-3.83948	down	0	0	yes
TRINITY_DN18101_c0_g2	650	TRINITY_DN18101_c0_g2_i1;TRINITY_DN18101_c0_g2_i2;TRINITY_DN18101_c0_g2_i3;TRINITY_DN18101_c0_g2_i4;TRINITY_DN18101_c0_g2_i5	Hemoglobin subunit beta-3 [Rana catesbeiana]	-	Hemoglobin subunit beta-3 OS=Lithobates catesbeiana PE=1 SV=2	GO:0005344(oxygen carrier activity);GO:0005506(iron ion binding);GO:0005833(hemoglobin complex);GO:0015671(oxygen transport);GO:0019825(oxygen binding);GO:0020037(heme binding)	COG1018(Is involved in NO detoxification in an aerobic process, termed nitric oxide dioxygenase (NOD) reaction that utilizes O(2) and NAD(P)H to convert NO to nitrate, which protects the bacterium from various noxious nitrogen compounds. Therefore, plays a central role in the inducible response to nitrosative stress (By similarity))	NA	NA	NA	NA(NA)	A4IGT0.1 PF00042.20;Globin;	1500.47	1688.79	-2.13047	down	0	0	yes
TRINITY_DN18809_c1_g7	951	TRINITY_DN18809_c1_g7_i1;TRINITY_DN18809_c1_g7_i2	hypothetical protein AB205_0008660 [Rana catesbeiana]	ATP5G3	ATP synthase F(0) complex subunit C3, mitochondrial OS=Bos taurus GN=ATP5G3 PE=2 SV=1	GO:0005739(mitochondrion);GO:0015078(proton transmembrane transporter activity);GO:0015986(ATP synthesis coupled proton transport);GO:0015991(ATP hydrolysis coupled proton transport);GO:0016021(integral component of membrane);GO:0045263(proton-transporting ATP synthase complex, coupling factor F(o))	COG0636(F(1)F(0) ATP synthase produces ATP from ADP in the presence of a proton or sodium gradient. F-type ATPases consist of two structural domains, F(1) containing the extramembraneous catalytic core and F(0) containing the membrane proton channel, linked together by a central stalk and a peripheral stalk. During catalysis, ATP synthesis in the catalytic domain of F(1) is coupled via a rotary m…	K02128	F-type H+-transporting ATPase subunit c	-	npr00190(Oxidative phosphorylation)	B3RIQ7.1 PF00137.19;ATP-synt_C;	320.55	1009.98	-3.54786	down	0	0	yes
TRINITY_DN18054_c2_g1	776	TRINITY_DN18054_c2_g1_i1;TRINITY_DN18054_c2_g1_i2	high mobility group protein B1 [Xenopus tropicalis]	HMGB1P1	Putative high mobility group protein B1-like 1 OS=Homo sapiens GN=HMGB1P1 PE=5 SV=1	GO:0005623(cell);GO:0044378(non-sequence-specific DNA binding, bending);GO:0051103(DNA ligation involved in DNA repair)	COG5648(high mobility group)	K10802	high mobility group protein B1	-	xtr03410(Base excision repair);xtr04140(Autophagy - animal);xtr04217(Necroptosis)	Q6P4N5.1 PF00505.17;HMG_box;	654.1	27.74	2.66363	up	0	0	yes
TRINITY_DN27981_c0_g7	1048	TRINITY_DN27981_c0_g7_i1	hypothetical protein AB205_0205390 [Rana catesbeiana]	-	-	-	-	-	-	-	-	-	2.33	24.94	-5.30303	down	0	0	yes
TRINITY_DN19892_c0_g3	600	TRINITY_DN19892_c0_g3_i1;TRINITY_DN19892_c0_g3_i2	hypothetical protein AB205_0090020 [Rana catesbeiana]	PMP2	Myelin P2 protein OS=Oryctolagus cuniculus GN=PMP2 PE=1 SV=3	GO:0005504(fatty acid binding);GO:0015485(cholesterol binding)	ENOG4111US8(acid binding protein)	K08753	fatty acid-binding protein 4, adipocyte	-	fab03320(PPAR signaling pathway)	F6YY42.1 PF00061.21;Lipocalin;	43.39	138.29	-3.58549	down	0	0	yes
TRINITY_DN19469_c3_g6	935	TRINITY_DN19469_c3_g6_i1	-	-	-	-	-	-	-	-	-	-	0.98	19.29	-6.1784	down	0	0	yes
TRINITY_DN23503_c3_g7	3923	TRINITY_DN23503_c3_g7_i1;TRINITY_DN23503_c3_g7_i2	PREDICTED: glycogen phosphorylase, muscle form [Xenopus tropicalis]	PYGM	Glycogen phosphorylase, muscle form OS=Homo sapiens GN=PYGM PE=1 SV=6	GO:0005737(cytoplasm);GO:0005980(glycogen catabolic process);GO:0008184(glycogen phosphorylase activity);GO:0030170(pyridoxal phosphate binding)	COG0058(Phosphorylase is an important allosteric enzyme in carbohydrate metabolism. Enzymes from different sources differ in their regulatory mechanisms and in their natural substrates. However, all known phosphorylases share catalytic and structural properties (By similarity))	K00688	glycogen phosphorylase	EC:2.4.1.1	xtr00500(Starch and sucrose metabolism);xtr04217(Necroptosis);xtr04910(Insulin signaling pathway)	F6XQY8.1 PF00343.18;Phosphorylase;	1.83	10.32	-4.35719	down	0	0	yes
TRINITY_DN18374_c0_g1	435	TRINITY_DN18374_c0_g1_i1;TRINITY_DN18374_c0_g1_i2	PREDICTED: cytochrome c oxidase subunit 6C [Nanorana parkeri]	COX6C	Cytochrome c oxidase subunit 6C OS=Tarsius syrichta GN=COX6C PE=3 SV=1	GO:0004129(cytochrome-c oxidase activity);GO:0005739(mitochondrion);GO:0005743(mitochondrial inner membrane);GO:0005751(mitochondrial respiratory chain complex IV);GO:0008150(biological_process);GO:0016021(integral component of membrane);GO:0022900(electron transport chain);GO:1902600(proton transmembrane transport)	ENOG41124VH(cytochrome C oxidase subunit)	K02268	cytochrome c oxidase subunit 6c	-	npr00190(Oxidative phosphorylation);npr04260(Cardiac muscle contraction)	Q5U402.1 PF02937.13;COX6C;	366.72	725.47	-2.89562	down	0	0	yes
TRINITY_DN18926_c2_g2	467	TRINITY_DN18926_c2_g2_i1;TRINITY_DN18926_c2_g2_i2	PREDICTED: histone H2A type 1-like [Nanorana parkeri]	-	Histone H2A type 1 OS=Xenopus laevis PE=1 SV=2	GO:0000790(nuclear chromatin);GO:0003677(DNA binding);GO:0006342(chromatin silencing)	COG5262(histone h2a)	K11251	histone H2A	-	npr04217(Necroptosis)	I3N7H2.1 PF00125.22;Histone;	7.63	56.98	-4.81915	down	0	0	yes
TRINITY_DN21580_c1_g1	1004	TRINITY_DN21580_c1_g1_i1;TRINITY_DN21580_c1_g1_i2;TRINITY_DN21580_c1_g1_i3	uncharacterized protein LOC734509 [Xenopus laevis]	RPS15A	40S ribosomal protein S15a OS=Bos taurus GN=RPS15A PE=2 SV=1	GO:0003735(structural constituent of ribosome);GO:0005739(mitochondrion);GO:0006412(translation);GO:0008284(positive regulation of cell proliferation);GO:0009615(response to virus);GO:0016020(membrane);GO:0022627(cytosolic small ribosomal subunit);GO:0045787(positive regulation of cell cycle);GO:0070062(extracellular exosome)	COG0096(One of the primary rRNA binding proteins, it binds directly to 16S rRNA central domain where it helps coordinate assembly of the platform of the 30S subunit (By similarity))	K02957	small subunit ribosomal protein S15Ae	-	gga03010(Ribosome)	F6S192.1 PF00410.17;Ribosomal_S8;	3078.36	3283.96	-2.0056	down	0	0	yes
TRINITY_DN19087_c1_g4	1233	TRINITY_DN19087_c1_g4_i1;TRINITY_DN19087_c1_g4_i2	PREDICTED: succinate dehydrogenase [ubiquinone] iron-sulfur subunit, mitochondrial-like [Xenopus laevis]	sdhb	Succinate dehydrogenase [ubiquinone] iron-sulfur subunit, mitochondrial OS=Xenopus laevis GN=sdhb PE=2 SV=1	GO:0005743(mitochondrial inner membrane);GO:0005749(mitochondrial respiratory chain complex II, succinate dehydrogenase complex (ubiquinone));GO:0048039(ubiquinone binding);GO:0051537(2 iron, 2 sulfur cluster binding);GO:0051538(3 iron, 4 sulfur cluster binding);GO:0051539(4 iron, 4 sulfur cluster binding)	COG0479(succinate dehydrogenase)	K00235	succinate dehydrogenase (ubiquinone) iron-sulfur subunit	EC:1.3.5.1	xla00020(Citrate cycle (TCA cycle));xla00190(Oxidative phosphorylation)	W5MM14.1 PF13085.4;Fer2_3;	31.46	52.14	-2.8353	down	0	0	yes
TRINITY_DN23422_c0_g2	871	TRINITY_DN23422_c0_g2_i1	ATP synthase F0 subunit 6 (mitochondrion) [Odorrana tormota]	mt-atp6	ATP synthase subunit a OS=Salmo salar GN=mt-atp6 PE=3 SV=3	GO:0005753(mitochondrial proton-transporting ATP synthase complex)	COG0356(it plays a direct role in the translocation of protons across the membrane (By similarity))	K02126	F-type H+-transporting ATPase subunit a	-	bpec00190(Oxidative phosphorylation)	O03169.1 PF00119.18;ATP-synt_A;	5244.83	7199.87	-2.3462	down	0	0	yes
TRINITY_DN15907_c0_g2	777	TRINITY_DN15907_c0_g2_i1	PREDICTED: caveolin-3 [Nanorana parkeri]	CAV3	Caveolin-3 OS=Homo sapiens GN=CAV3 PE=1 SV=1	GO:0000139(Golgi membrane);GO:0001778(plasma membrane repair);GO:0002027(regulation of heart rate);GO:0005246(calcium channel regulator activity);GO:0005783(endoplasmic reticulum);GO:0005901(caveola);GO:0006641(triglyceride metabolic process);GO:0007015(actin filament organization);GO:0007520(myoblast fusion);GO:0008022(protein C-terminus binding);GO:0010614(negative regulation of cardiac muscle …	ENOG41121CB(May act as a scaffolding protein within caveolar membranes. Interacts directly with G-protein alpha subunits and can functionally regulate their activity (By similarity))	K12959	caveolin 3	-	npr04144(Endocytosis);npr04510(Focal adhesion)	A4QNA2.1 PF01146.15;Caveolin;	14.45	132.12	-5.08401	down	0	0	yes
TRINITY_DN27230_c1_g3	2528	TRINITY_DN27230_c1_g3_i1;TRINITY_DN27230_c1_g3_i2;TRINITY_DN27230_c1_g3_i3;TRINITY_DN27230_c1_g3_i4;TRINITY_DN27230_c1_g3_i5;TRINITY_DN27230_c1_g3_i6;TRINITY_DN27230_c1_g3_i7	Troponin C, skeletal muscle, partial [Rana catesbeiana]	-	Troponin C, skeletal muscle OS=Pelophylax esculentus PE=1 SV=1	GO:0003009(skeletal muscle contraction);GO:0003779(actin binding);GO:0005509(calcium ion binding);GO:0005861(troponin complex)	COG5126(Calcium-binding protein)	K12042	troponin C, skeletal muscle	-	npr04020(Calcium signaling pathway)	G3NJM6.1 PF13499.4;EF-hand_7;	911.37	10692.1	-5.34213	down	0	0	yes
TRINITY_DN20067_c0_g3	868	TRINITY_DN20067_c0_g3_i1	-	-	-	-	-	-	-	-	-	-	24.1	71.25	-3.45234	down	0	0	yes
TRINITY_DN25602_c0_g3	463	TRINITY_DN25602_c0_g3_i1;TRINITY_DN25602_c0_g3_i2	-	-	-	-	-	-	-	-	-	-	42.48	125.12	-3.46594	down	0	0	yes
TRINITY_DN26902_c0_g3	1464	TRINITY_DN26902_c0_g3_i1;TRINITY_DN26902_c0_g3_i2	-	-	-	-	-	-	-	-	-	-	7.98	67.03	-4.8123	down	0	0	yes
TRINITY_DN17153_c0_g2	362	TRINITY_DN17153_c0_g2_i1	-	-	-	-	-	-	-	-	-	-	13.84	83.92	-4.4887	down	0	0	yes
TRINITY_DN28409_c0_g11	1800	TRINITY_DN28409_c0_g11_i1;TRINITY_DN28409_c0_g11_i2	hypothetical protein AB205_0014010, partial [Rana catesbeiana]	-	-	-	-	-	-	-	-	-	4.38	16.46	-4.03886	down	0	0	yes
TRINITY_DN26372_c0_g1	2675	TRINITY_DN26372_c0_g1_i1;TRINITY_DN26372_c0_g1_i10;TRINITY_DN26372_c0_g1_i2;TRINITY_DN26372_c0_g1_i3;TRINITY_DN26372_c0_g1_i4;TRINITY_DN26372_c0_g1_i5;TRINITY_DN26372_c0_g1_i6;TRINITY_DN26372_c0_g1_i7;TRINITY_DN26372_c0_g1_i8;TRINITY_DN26372_c0_g1_i9	PREDICTED: mitochondrial 2-oxoglutarate/malate carrier protein isoform X1 [Nanorana parkeri]	SLC25A11	Mitochondrial 2-oxoglutarate/malate carrier protein OS=Homo sapiens GN=SLC25A11 PE=1 SV=3	GO:0005743(mitochondrial inner membrane);GO:0006839(mitochondrial transport);GO:0015367(oxoglutarate:malate antiporter activity);GO:0016020(membrane);GO:0016021(integral component of membrane)	ENOG410XQHU(Mitochondrial)	NA	NA	NA	NA(NA)	H3A233.1 PF00153.25;Mito_carr;	56.1	77.94	-2.36402	down	0	0	yes
TRINITY_DN23322_c1_g3	890	TRINITY_DN23322_c1_g3_i1;TRINITY_DN23322_c1_g3_i2;TRINITY_DN23322_c1_g3_i3	Parvalbumin beta [Rana catesbeiana]	-	Parvalbumin beta OS=Xenopus laevis PE=3 SV=3	GO:0005509(calcium ion binding);GO:0005575(cellular_component);GO:0046872(metal ion binding)	COG5126(Calcium-binding protein)	K02183	calmodulin	-	pbi04371(Apelin signaling pathway);pbi04020(Calcium signaling pathway);pbi04070(Phosphatidylinositol signaling system);pbi04114(Oocyte meiosis);pbi04218(Cellular senescence);pbi04625(C-type lectin receptor signaling pathway);pbi04910(Insulin signaling pathway);pbi04912(GnRH signaling pathway);pbi04916(Melanogenesis);pbi04261(Adrenergic signaling in cardiomyocytes);pbi04270(Vascular smooth muscle …	Q804W0.1 PF13499.4;EF-hand_7;	37.2	1372.55	-7.09337	down	0	0	yes
TRINITY_DN28859_c2_g4	1803	TRINITY_DN28859_c2_g4_i1	PREDICTED: phosphoglycerate mutase 2 [Nanorana parkeri]	PGAM2	Phosphoglycerate mutase 2 OS=Bos taurus GN=PGAM2 PE=2 SV=1	GO:0005829(cytosol);GO:0006094(gluconeogenesis);GO:0006096(glycolytic process);GO:0043456(regulation of pentose-phosphate shunt);GO:0046538(2,3-bisphosphoglycerate-dependent phosphoglycerate mutase activity)	COG0588(Catalyzes the interconversion of 2-phosphoglycerate and 3-phosphoglycerate (By similarity))	K01834	2,3-bisphosphoglycerate-dependent phosphoglycerate mutase	EC:5.4.2.11	npr00010(Glycolysis / Gluconeogenesis);npr00260(Glycine, serine and threonine metabolism)	Q01YD0.1 PF00300.20;His_Phos_1;	26.73	226.56	-4.96125	down	0	0	yes
TRINITY_DN3642_c0_g1	526	TRINITY_DN3642_c0_g1_i1	PREDICTED: dolichyl-diphosphooligosaccharide--protein glycosyltransferase subunit DAD1 [Nanorana parkeri]	dad1	Dolichyl-diphosphooligosaccharide--protein glycosyltransferase subunit dad1 OS=Xenopus laevis GN=dad1 PE=3 SV=1	GO:0004576(oligosaccharyl transferase activity);GO:0006486(protein glycosylation);GO:0008250(oligosaccharyltransferase complex)	ENOG4111Q2I(dolichyl-diphosphooligosaccharide-protein glycotransferase activity)	K12668	oligosaccharyltransferase complex subunit epsilon	-	npr00510(N-Glycan biosynthesis);npr04141(Protein processing in endoplasmic reticulum)	Q28FI0.1 PF02109.14;DAD;	114.56	220.69	-2.85221	down	0	0	yes
TRINITY_DN17852_c2_g4	1002	TRINITY_DN17852_c2_g4_i1	NADH dehydrogenase subunit 2 (mitochondrion) [Odorrana tormota]	MT-ND2	NADH-ubiquinone oxidoreductase chain 2 OS=Lithobates catesbeiana GN=MT-ND2 PE=3 SV=1	GO:0005747(mitochondrial respiratory chain complex I);GO:0006120(mitochondrial electron transport, NADH to ubiquinone);GO:0008137(NADH dehydrogenase (ubiquinone) activity);GO:0016021(integral component of membrane);GO:0072593(reactive oxygen species metabolic process)	COG1009(subunit l)	K03879	NADH-ubiquinone oxidoreductase chain 2	EC:1.6.5.3	npr00190(Oxidative phosphorylation)	S0AU78.1 PF00361.18;Proton_antipo_M;	1074.64	1516.85	-2.38324	down	0	0	yes
TRINITY_DN22738_c0_g7	1896	TRINITY_DN22738_c0_g7_i1;TRINITY_DN22738_c0_g7_i2	Keratin, type II cytoskeletal 75 [Rana catesbeiana]	-	Keratin, type II cytoskeletal cochleal OS=Gallus gallus PE=2 SV=1	GO:0005198(structural molecule activity);GO:0045095(keratin filament)	ENOG410YY6B(structural constituent of epidermis)	NA	NA	NA	NA(NA)	B1H1E8.1 PF00038.19;Filament;	211.22	0.52	6.77395	up	0	0	yes
TRINITY_DN27240_c0_g7	1097	TRINITY_DN27240_c0_g7_i1	-	-	-	-	-	-	-	-	-	-	27.09	111.52	-3.92498	down	0	0	yes
TRINITY_DN27543_c1_g3	449	TRINITY_DN27543_c1_g3_i1;TRINITY_DN27543_c1_g3_i2	PREDICTED: essential MCU regulator, mitochondrial [Nanorana parkeri]	smdt1	Essential MCU regulator, mitochondrial OS=Xenopus tropicalis GN=smdt1 PE=3 SV=1	GO:0006851(mitochondrial calcium ion transmembrane transport);GO:0031305(integral component of mitochondrial inner membrane);GO:0051560(mitochondrial calcium ion homeostasis);GO:1990246(uniplex complex)	ENOG4112ABK(chromosome 22 open reading frame 32)	-	-	-	-	Q28ED6.1 PF10161.7;DDDD;	118.67	349.61	-3.58949	down	0	0	yes
TRINITY_DN25719_c0_g1	4246	TRINITY_DN25719_c0_g1_i1;TRINITY_DN25719_c0_g1_i2;TRINITY_DN25719_c0_g1_i3;TRINITY_DN25719_c0_g1_i4;TRINITY_DN25719_c0_g1_i5	PREDICTED: epiplakin-like [Nanorana parkeri]	Eppk1	Epiplakin OS=Mus musculus GN=Eppk1 PE=1 SV=2	GO:0005737(cytoplasm);GO:0005856(cytoskeleton);GO:0005886(plasma membrane);GO:0005911(cell-cell junction);GO:0005923(bicellular tight junction);GO:0007010(cytoskeleton organization);GO:0008092(cytoskeletal protein binding);GO:0010839(negative regulation of keratinocyte proliferation);GO:0016020(membrane);GO:0016327(apicolateral plasma membrane);GO:0019215(intermediate filament binding);GO:0030054…	ENOG4111KM4(NA)	NA	NA	NA	NA(NA)	A0JM89.1 PF00681.18;Plectin;	82.57	0.06	8.73329	up	0	0	yes
TRINITY_DN28832_c2_g5	837	TRINITY_DN28832_c2_g5_i1	-	-	-	-	-	-	-	-	-	-	218.99	910.97	-3.94569	down	0	0	yes
TRINITY_DN21474_c2_g5	607	TRINITY_DN21474_c2_g5_i1	NADH dehydrogenase [ubiquinone] 1 alpha subcomplex subunit 8 [Chrysemys picta bellii]	NDUFA8	NADH dehydrogenase [ubiquinone] 1 alpha subcomplex subunit 8 OS=Bos taurus GN=NDUFA8 PE=1 SV=2	GO:0005747(mitochondrial respiratory chain complex I);GO:0008137(NADH dehydrogenase (ubiquinone) activity)	ENOG4111IST(NADH dehydrogenase (Ubiquinone) 1 alpha subcomplex)	K03952	NADH dehydrogenase (ubiquinone) 1 alpha subcomplex subunit 8	-	cpic00190(Oxidative phosphorylation)	H9GIW3.1 PF06747.11;CHCH;	105.55	239.23	-3.08027	down	0	0	yes
TRINITY_DN22590_c1_g2	1646	TRINITY_DN22590_c1_g2_i1;TRINITY_DN22590_c1_g2_i2	voltage dependent calcium channel gamma subunit [Rana catesbeiana]	CACNG1	Voltage-dependent calcium channel gamma-1 subunit OS=Sus scrofa GN=CACNG1 PE=2 SV=1	GO:0005245(voltage-gated calcium channel activity);GO:0005622(intracellular);GO:0005891(voltage-gated calcium channel complex);GO:0034765(regulation of ion transmembrane transport);GO:0070296(sarcoplasmic reticulum calcium ion transport);GO:0070588(calcium ion transmembrane transport)	ENOG4111J5G(Calcium channel, voltage-dependent, gamma subunit 1)	K04866	voltage-dependent calcium channel gamma-1	-	npr04010(MAPK signaling pathway);npr04260(Cardiac muscle contraction);npr04261(Adrenergic signaling in cardiomyocytes)	H3AQE6.1 PF13903.4;Claudin_2;	27.92	215.2	-4.82581	down	0	0	yes
TRINITY_DN28684_c0_g4	762	TRINITY_DN28684_c0_g4_i1	cytochrome c oxidase subunit III (mitochondrion) [Odorrana tormota]	mt-co3	Cytochrome c oxidase subunit 3 OS=Cyprinus carpio GN=mt-co3 PE=2 SV=2	GO:0045277(respiratory chain complex IV)	COG1845(Cytochrome C Oxidase, Subunit III)	K02262	cytochrome c oxidase subunit 3	-	npr00190(Oxidative phosphorylation);npr04260(Cardiac muscle contraction)	G5CPH1.1 PF00510.16;COX3;	5113.15	9154.61	-2.73252	down	0	0	yes
TRINITY_DN19189_c1_g4	506	TRINITY_DN19189_c1_g4_i1	S100-A10 [Rana catesbeiana]	S100A10	Protein S100-A10 OS=Gallus gallus GN=S100A10 PE=3 SV=2	GO:0001765(membrane raft assembly);GO:0005509(calcium ion binding);GO:0006900(vesicle budding from membrane);GO:0019897(extrinsic component of plasma membrane);GO:0042803(protein homodimerization activity);GO:0043547(positive regulation of GTPase activity);GO:0044325(ion channel binding);GO:0045121(membrane raft);GO:0051099(positive regulation of binding);GO:0051290(protein heterotetramerization)…	ENOG410YSSI(S100 calcium binding protein A10)	NA	NA	NA	NA(NA)	G1NK73.1 PF01023.17;S_100;	475.52	543.59	-2.10173	down	0	0	yes
TRINITY_DN26312_c1_g1	331	TRINITY_DN26312_c1_g1_i1;TRINITY_DN26312_c1_g1_i2	PREDICTED: NADH dehydrogenase [ubiquinone] 1 beta subcomplex subunit 2, mitochondrial [Nanorana parkeri]	NDUFB2	NADH dehydrogenase [ubiquinone] 1 beta subcomplex subunit 2, mitochondrial OS=Homo sapiens GN=NDUFB2 PE=1 SV=1	GO:0005747(mitochondrial respiratory chain complex I)	ENOG41128HF(NADH dehydrogenase (Ubiquinone) 1 beta subcomplex, 2, 8kDa)	K03958	NADH dehydrogenase (ubiquinone) 1 beta subcomplex subunit 2	-	npr00190(Oxidative phosphorylation)	G1KKX2.1 PF14813.4;NADH_B2;	142.48	319.69	-3.03913	down	0	0	yes
TRINITY_DN26891_c0_g5	1306	TRINITY_DN26891_c0_g5_i1;TRINITY_DN26891_c0_g5_i2	-	-	-	-	-	-	-	-	-	-	304.12	448.5	-2.44684	down	0	0	yes
TRINITY_DN18166_c1_g4	1559	TRINITY_DN18166_c1_g4_i1;TRINITY_DN18166_c1_g4_i2	hypothetical protein CCH79_00010541 [Gambusia affinis]	act2	Actin, alpha skeletal muscle 2 OS=Xenopus laevis GN=act2 PE=2 SV=1	GO:0005737(cytoplasm);GO:0010628(positive regulation of gene expression);GO:0030027(lamellipodium);GO:0030175(filopodium);GO:0044297(cell body);GO:0090131(mesenchyme migration)	ENOG410XNUX(Nuclear pore complex)	K14300	nuclear pore complex protein Nup133	-	tng03013(RNA transport)	M3XIJ4.1 PF00022.17;Actin;	199.5	4123.86	-6.25101	down	0	0	yes
TRINITY_DN20233_c0_g3	1394	TRINITY_DN20233_c0_g3_i1;TRINITY_DN20233_c0_g3_i2;TRINITY_DN20233_c0_g3_i3;TRINITY_DN20233_c0_g3_i4;TRINITY_DN20233_c0_g3_i5	-	-	-	-	-	-	-	-	-	-	379.04	4870.02	-5.39189	down	0	0	yes
TRINITY_DN26639_c1_g3	2008	TRINITY_DN26639_c1_g3_i1	PREDICTED: heat shock protein HSP 90-alpha-like isoform X1 [Nanorana parkeri]	HSP90AA1	Heat shock protein HSP 90-alpha OS=Homo sapiens GN=HSP90AA1 PE=1 SV=5	GO:0005634(nucleus);GO:0005737(cytoplasm);GO:0009408(response to heat);GO:0009409(response to cold);GO:0046677(response to antibiotic)	COG0326(Molecular chaperone. Has ATPase activity (By similarity))	K04079	molecular chaperone HtpG	-	npr04141(Protein processing in endoplasmic reticulum);npr04217(Necroptosis);npr04621(NOD-like receptor signaling pathway);npr04914(Progesterone-mediated oocyte maturation)	F7A8V0.1 PF00183.16;HSP90;	20.7	39.93	-2.8258	down	0	0	yes
TRINITY_DN28614_c1_g8	755	TRINITY_DN28614_c1_g8_i1	PREDICTED: putative peptidyl-tRNA hydrolase PTRHD1 [Nanorana parkeri]	PTRHD1	Putative peptidyl-tRNA hydrolase PTRHD1 OS=Bos taurus GN=PTRHD1 PE=2 SV=2	GO:0004045(aminoacyl-tRNA hydrolase activity);GO:0070062(extracellular exosome)	ENOG4111N6W(peptidyl-tRNA hydrolase domain containing 1)	K14394	low molecular weight phosphotyrosine protein phosphatase	EC:3.1.3.2 3.1.3.48	cbr00730(Thiamine metabolism);cbr00740(Riboflavin metabolism)	F7BUR1.1 PF01981.14;PTH2;	7.83	37.56	-4.15093	down	0	0	yes
TRINITY_DN27772_c0_g1	692	TRINITY_DN27772_c0_g1_i1;TRINITY_DN27772_c0_g1_i10;TRINITY_DN27772_c0_g1_i11;TRINITY_DN27772_c0_g1_i12;TRINITY_DN27772_c0_g1_i13;TRINITY_DN27772_c0_g1_i2;TRINITY_DN27772_c0_g1_i3;TRINITY_DN27772_c0_g1_i4;TRINITY_DN27772_c0_g1_i5;TRINITY_DN27772_c0_g1_i6;TRINITY_DN27772_c0_g1_i7;TRINITY_DN27772_c0_g1_i8;TRINITY_DN27772_c0_g1_i9	-	-	-	-	-	-	-	-	-	-	6.12	39.15	-4.70519	down	0	0	yes
TRINITY_DN19186_c1_g3	449	TRINITY_DN19186_c1_g3_i1	PREDICTED: 39S ribosomal protein L51, mitochondrial isoform X1 [Nanorana parkeri]	mrpl51	39S ribosomal protein L51, mitochondrial OS=Xenopus tropicalis GN=mrpl51 PE=2 SV=1	GO:0003735(structural constituent of ribosome);GO:0005762(mitochondrial large ribosomal subunit);GO:0006412(translation)	ENOG4111M24(mitochondrial ribosomal protein L51)	NA	NA	NA	NA(NA)	Q28GD1.1 PF10244.7;MRP-L51;	172	333.13	-2.8666	down	0	0	yes
TRINITY_DN23845_c0_g1	960	TRINITY_DN23845_c0_g1_i1	-	-	-	-	-	-	-	-	-	-	44.7	99.55	-3.04122	down	0	0	yes
TRINITY_DN21745_c0_g4	678	TRINITY_DN21745_c0_g4_i1	-	-	-	-	-	-	-	-	-	-	10.06	58.38	-4.4309	down	0	0	yes
TRINITY_DN21371_c0_g1	1904	TRINITY_DN21371_c0_g1_i1;TRINITY_DN21371_c0_g1_i2;TRINITY_DN21371_c0_g1_i3;TRINITY_DN21371_c0_g1_i4;TRINITY_DN21371_c0_g1_i5	PREDICTED: L-lactate dehydrogenase A chain [Nanorana parkeri]	LDHA	L-lactate dehydrogenase A chain OS=Sceloporus woodi GN=LDHA PE=2 SV=4	GO:0004459(L-lactate dehydrogenase activity);GO:0005737(cytoplasm);GO:0005975(carbohydrate metabolic process);GO:0019752(carboxylic acid metabolic process);GO:0055114(oxidation-reduction process)	COG0039(Catalyzes the reversible oxidation of malate to oxaloacetate (By similarity))	K00016	L-lactate dehydrogenase	EC:1.1.1.27	npr00010(Glycolysis / Gluconeogenesis);npr00620(Pyruvate metabolism);npr00640(Propanoate metabolism);npr00270(Cysteine and methionine metabolism)	M7AJ90.1 PF02866.16;Ldh_1_C;	17.45	108.92	-4.53173	down	0	0	yes
TRINITY_DN19366_c0_g5	1898	TRINITY_DN19366_c0_g5_i1	PREDICTED: myelin basic protein isoform X1 [Nanorana parkeri]	mbp	Myelin basic protein OS=Xenopus laevis GN=mbp PE=2 SV=3	GO:0007417(central nervous system development);GO:0019911(structural constituent of myelin sheath);GO:0033269(internode region of axon);GO:0042552(myelination);GO:0043025(neuronal cell body);GO:0043218(compact myelin);GO:0071944(cell periphery)	ENOG4111PMJ(myelin basic protein)	NA	NA	NA	NA(NA)	F6QFU6.1 PF01669.15;Myelin_MBP;	8.84	31.6	-3.71639	down	0	0	yes
TRINITY_DN26756_c0_g1	822	TRINITY_DN26756_c0_g1_i1	PREDICTED: caveolin-2-like [Nanorana parkeri]	CAV2	Caveolin-2 OS=Gorilla gorilla gorilla GN=CAV2 PE=3 SV=1	GO:0000139(Golgi membrane);GO:0005794(Golgi apparatus);GO:0005886(plasma membrane);GO:0005901(caveola);GO:0016020(membrane);GO:0016021(integral component of membrane);GO:0070836(caveola assembly)	ENOG4111J36(May act as a scaffolding protein within caveolar membranes. Interacts directly with G-protein alpha subunits and can functionally regulate their activity (By similarity))	K12958	caveolin 2	-	npr04144(Endocytosis);npr04510(Focal adhesion)	F6WPM2.1 PF01146.15;Caveolin;	20.8	58.12	-3.37286	down	0	0	yes
TRINITY_DN25113_c0_g4	1222	TRINITY_DN25113_c0_g4_i1;TRINITY_DN25113_c0_g4_i2	PREDICTED: PDZ and LIM domain protein 7 isoform X4 [Xenopus tropicalis]	-	-	-	-	-	-	-	-	-	30.34	106.73	-3.69711	down	0	0	yes
TRINITY_DN23684_c0_g2	398	TRINITY_DN23684_c0_g2_i1	-	-	-	-	-	-	-	-	-	-	4.62	74.31	-5.90316	down	0	0	yes
TRINITY_DN23688_c0_g3	957	TRINITY_DN23688_c0_g3_i1	PREDICTED: 39S ribosomal protein L12, mitochondrial [Nanorana parkeri]	MRPL12	39S ribosomal protein L12, mitochondrial OS=Bos taurus GN=MRPL12 PE=1 SV=1	GO:0003735(structural constituent of ribosome);GO:0006412(translation)	ENOG410XQHU(Mitochondrial)	K02935	large subunit ribosomal protein L7/L12	-	npr03010(Ribosome)	Q6DDB0.1 PF00542.17;Ribosomal_L12;	46.05	69.41	-2.47831	down	0	0	yes
TRINITY_DN27767_c0_g3	2460	TRINITY_DN27767_c0_g3_i1;TRINITY_DN27767_c0_g3_i2;TRINITY_DN27767_c0_g3_i3;TRINITY_DN27767_c0_g3_i4;TRINITY_DN27767_c0_g3_i5;TRINITY_DN27767_c0_g3_i6;TRINITY_DN27767_c0_g3_i7;TRINITY_DN27767_c0_g3_i8	-	-	-	-	-	-	-	-	-	-	2.31	29.02	-5.30454	down	0	0	yes
TRINITY_DN23838_c2_g2	4610	TRINITY_DN23838_c2_g2_i1;TRINITY_DN23838_c2_g2_i2;TRINITY_DN23838_c2_g2_i3;TRINITY_DN23838_c2_g2_i4;TRINITY_DN23838_c2_g2_i5	PREDICTED: alpha-actinin-3 isoform X2 [Nanorana parkeri]	Actn3	Alpha-actinin-3 OS=Mus musculus GN=Actn3 PE=2 SV=1	GO:0003779(actin binding);GO:0005509(calcium ion binding);GO:0005575(cellular_component)	COG5069(Microtubule associated monoxygenase, calponin and LIM domain containing)	NA	NA	NA	NA(NA)	F7EL30.1 PF00307.29;CH;	50.48	76	-2.38469	down	0	0	yes
TRINITY_DN22661_c0_g4	830	TRINITY_DN22661_c0_g4_i1	-	-	-	-	-	-	-	-	-	-	12.16	35.56	-3.43734	down	0	0	yes
TRINITY_DN25326_c0_g1	596	TRINITY_DN25326_c0_g1_i1;TRINITY_DN25326_c0_g1_i2;TRINITY_DN25326_c0_g1_i3;TRINITY_DN25326_c0_g1_i4;TRINITY_DN25326_c0_g1_i5;TRINITY_DN25326_c0_g1_i6;TRINITY_DN25326_c0_g1_i7;TRINITY_DN25326_c0_g1_i8	hypothetical protein EgrG_000335800 [Echinococcus granulosus]	-	-	-	ENOG410XWUN(protein Sb1211s002020 source)	-	-	-	-	-	890.82	20510.8	-6.35254	down	0	0	yes
TRINITY_DN23977_c0_g3	581	TRINITY_DN23977_c0_g3_i1	-	-	-	-	-	-	-	-	-	-	1.76	49.94	-6.71662	down	0	0	yes
TRINITY_DN20385_c0_g1	1884	TRINITY_DN20385_c0_g1_i1;TRINITY_DN20385_c0_g1_i2;TRINITY_DN20385_c0_g1_i3	MAP kinase-activated protein kinase 3 [Xenopus tropicalis]	MAPKAPK3	MAP kinase-activated protein kinase 3 OS=Bos taurus GN=MAPKAPK3 PE=2 SV=1	GO:0000165(MAPK cascade);GO:0004683(calmodulin-dependent protein kinase activity);GO:0005516(calmodulin binding);GO:0005634(nucleus);GO:0005737(cytoplasm);GO:0007166(cell surface receptor signaling pathway);GO:0009931(calcium-dependent protein serine/threonine kinase activity);GO:0018105(peptidyl-serine phosphorylation);GO:0046777(protein autophosphorylation)	ENOG410XP8F(mitogen-activated protein kinase-activated protein kinase)	K04444	mitogen-activated protein kinase-activated protein kinase 3	EC:2.7.11.1	xtr04010(MAPK signaling pathway);xtr04370(VEGF signaling pathway)	Q0IHL7.1 PF00069.23;Pkinase;	9.79	20.49	-2.94319	down	0	0	yes
TRINITY_DN18419_c0_g2	830	TRINITY_DN18419_c0_g2_i1	hypothetical protein AB205_0088000 [Rana catesbeiana]	D10Jhu81e	ES1 protein homolog, mitochondrial OS=Mus musculus GN=D10Jhu81e PE=1 SV=1	GO:0005739(mitochondrion)	COG3155(Isoprenoid biosynthesis protein with amidotransferase-like domain)	-	-	-	-	U3KCU9.1 PF01965.22;DJ-1_PfpI;	56.7	112.06	-2.87248	down	0	0	yes
TRINITY_DN28347_c0_g3	2369	TRINITY_DN28347_c0_g3_i1;TRINITY_DN28347_c0_g3_i2;TRINITY_DN28347_c0_g3_i3;TRINITY_DN28347_c0_g3_i4;TRINITY_DN28347_c0_g3_i5;TRINITY_DN28347_c0_g3_i6;TRINITY_DN28347_c0_g3_i7	solute carrier family 2 (facilitated glucose transporter), member 4 L homeolog [Xenopus laevis]	SLC2A4	Solute carrier family 2, facilitated glucose transporter member 4 OS=Homo sapiens GN=SLC2A4 PE=1 SV=1	GO:0005355(glucose transmembrane transporter activity);GO:0005768(endosome);GO:0005829(cytosol);GO:0005887(integral component of plasma membrane);GO:0009897(external side of plasma membrane);GO:0010021(amylopectin biosynthetic process);GO:0030140(trans-Golgi network transport vesicle);GO:0030659(cytoplasmic vesicle membrane);GO:0032593(insulin-responsive compartment);GO:0032869(cellular response …	COG0477(major facilitator Superfamily)	K07191	MFS transporter, SP family, solute carrier family 2 (facilitated glucose transporter), member 4	-	xla04068(FoxO signaling pathway);xla04910(Insulin signaling pathway);xla04920(Adipocytokine signaling pathway)	W5N8U2.1 PF00083.22;Sugar_tr;	7.62	22.8	-3.44674	down	0	0	yes
TRINITY_DN22919_c1_g6	437	TRINITY_DN22919_c1_g6_i1	-	-	-	-	-	-	-	-	-	-	11.87	80.51	-4.66935	down	0	0	yes
TRINITY_DN26295_c0_g10	3175	TRINITY_DN26295_c0_g10_i1	PREDICTED: calcium-binding mitochondrial carrier protein Aralar1 [Nanorana parkeri]	SLC25A12	Calcium-binding mitochondrial carrier protein Aralar1 OS=Homo sapiens GN=SLC25A12 PE=1 SV=2	GO:0003735(structural constituent of ribosome);GO:0006412(translation)	ENOG410XNRM(solute carrier family 25 (aspartate glutamate carrier), member)	NA	NA	NA	NA(NA)	F6X4X7.1 PF00153.25;Mito_carr;	2.33	12.84	-4.33973	down	0	0	yes
TRINITY_DN18606_c0_g3	1437	TRINITY_DN18606_c0_g3_i1;TRINITY_DN18606_c0_g3_i2;TRINITY_DN18606_c0_g3_i3;TRINITY_DN18606_c0_g3_i4	-	-	-	-	-	-	-	-	-	-	21.02	81.05	-3.82796	down	0	0	yes
TRINITY_DN24945_c0_g5	1906	TRINITY_DN24945_c0_g5_i1;TRINITY_DN24945_c0_g5_i2	tripartite motif-containing protein 72 [Xenopus laevis]	trim72	Tripartite motif-containing protein 72 OS=Xenopus laevis GN=trim72 PE=2 SV=1	GO:0001778(plasma membrane repair);GO:0001786(phosphatidylserine binding);GO:0003012(muscle system process);GO:0007517(muscle organ development);GO:0030659(cytoplasmic vesicle membrane);GO:0042383(sarcolemma);GO:0051260(protein homooligomerization)	ENOG410Y9CJ(Zinc finger, C3HC4 type (RING finger))	NA	NA	NA	NA(NA)	L7N399.1 PF00622.26;SPRY;	30.52	83.5	-3.3483	down	0	0	yes
TRINITY_DN29239_c0_g2	645	TRINITY_DN29239_c0_g2_i1;TRINITY_DN29239_c0_g2_i2	PREDICTED: sarcolipin-like [Nanorana parkeri]	-	-	-	-	-	-	-	-	-	57.41	616.41	-5.32152	down	0	0	yes
TRINITY_DN19479_c0_g1	953	TRINITY_DN19479_c0_g1_i1;TRINITY_DN19479_c0_g1_i2;TRINITY_DN19479_c0_g1_i3;TRINITY_DN19479_c0_g1_i4	Tubulin alpha-1 chain [Mizuhopecten yessoensis]	TUBA4A	Tubulin alpha-4A chain OS=Bos taurus GN=TUBA4A PE=1 SV=2	GO:0003924(GTPase activity);GO:0005200(structural constituent of cytoskeleton);GO:0005515(protein binding);GO:0005525(GTP binding);GO:0005737(cytoplasm);GO:0005874(microtubule);GO:0007017(microtubule-based process);GO:0019899(enzyme binding);GO:0070062(extracellular exosome)	COG5023(protein polymerization)	K07374	tubulin alpha	-	xla04145(Phagosome);xla04210(Apoptosis);xla04530(Tight junction);xla04540(Gap junction)	G3NT34.1 PF00091.23;Tubulin;	62.86	192.53	-3.54462	down	0	0	yes
TRINITY_DN24977_c2_g2	246	TRINITY_DN24977_c2_g2_i1;TRINITY_DN24977_c2_g2_i2	-	-	-	-	-	-	-	-	-	-	208.64	861.92	-3.74033	down	0	0	yes
TRINITY_DN18946_c0_g6	874	TRINITY_DN18946_c0_g6_i1;TRINITY_DN18946_c0_g6_i2;TRINITY_DN18946_c0_g6_i3	unnamed protein product [Dracunculus medinensis]	-	Kunitz-type serine protease inhibitor homolog delta-dendrotoxin OS=Dendroaspis angusticeps PE=1 SV=1	GO:0004867(serine-type endopeptidase inhibitor activity)	ENOG410XQNP(serine peptidase inhibitor, Kunitz type)	K06238	collagen, type VI, alpha	-	hcq04512(ECM-receptor interaction);hcq04510(Focal adhesion)	D6WTK0.1 PF00014.21;Kunitz_BPTI;	360.34	3.17	4.92497	up	0	0	yes
TRINITY_DN19434_c0_g14	2825	TRINITY_DN19434_c0_g14_i1	PREDICTED: myosin-4 [Xenopus tropicalis]	MYH1B	Myosin-1B OS=Gallus gallus GN=MYH1B PE=2 SV=3	GO:0003774(motor activity);GO:0003779(actin binding);GO:0005524(ATP binding);GO:0016459(myosin complex)	COG5022(myosin heavy chain)	K10352	myosin heavy chain	-	xtr04530(Tight junction)	F7DDS4.1 PF00063.19;Myosin_head;	31.82	0.08	6.74376	up	0	0	yes
TRINITY_DN29200_c1_g5	1636	TRINITY_DN29200_c1_g5_i1	PREDICTED: ATP-sensitive inward rectifier potassium channel 11-like [Nanorana parkeri]	Kcnj11	ATP-sensitive inward rectifier potassium channel 11 OS=Mus musculus GN=Kcnj11 PE=1 SV=1	GO:0005524(ATP binding);GO:0005887(integral component of plasma membrane);GO:0006006(glucose metabolic process);GO:0008076(voltage-gated potassium channel complex);GO:0008282(inward rectifying potassium channel);GO:0015272(ATP-activated inward rectifier potassium channel activity);GO:0030315(T-tubule);GO:0030506(ankyrin binding);GO:0033198(response to ATP);GO:0034765(regulation of ion transmembra…	ENOG410XQ62(Potassium inwardly-rectifying channel, subfamily J, member)	NA	NA	NA	NA(NA)	W5M1T0.1 PF01007.18;IRK;	2.73	56.08	-6.23938	down	0	0	yes
TRINITY_DN25348_c0_g5	3806	TRINITY_DN25348_c0_g5_i1	hypothetical protein XELAEV_18037814mg [Xenopus laevis]	MYBPC2	Myosin-binding protein C, fast-type OS=Homo sapiens GN=MYBPC2 PE=1 SV=2	GO:0003779(actin binding);GO:0005515(protein binding);GO:0005829(cytosol);GO:0007155(cell adhesion);GO:0008307(structural constituent of muscle);GO:0030049(muscle filament sliding);GO:0032982(myosin filament)	ENOG4110AYI(Myosin binding protein C)	NA	NA	NA	NA(NA)	F6WDZ9.1 PF07679.14;I-set;	0.62	4.17	-4.62107	down	0	0	yes
TRINITY_DN23467_c1_g2	2710	TRINITY_DN23467_c1_g2_i1;TRINITY_DN23467_c1_g2_i2;TRINITY_DN23467_c1_g2_i3;TRINITY_DN23467_c1_g2_i4;TRINITY_DN23467_c1_g2_i5;TRINITY_DN23467_c1_g2_i6	-	-	-	-	-	-	-	-	-	-	1161.12	0.29	10.1427	up	0	0	yes
TRINITY_DN28669_c4_g3	6985	TRINITY_DN28669_c4_g3_i1	PREDICTED: LOW QUALITY PROTEIN: titin [Nanorana parkeri]	TTN	Titin OS=Homo sapiens GN=TTN PE=1 SV=4	GO:0005859(muscle myosin complex);GO:0005865(striated muscle thin filament);GO:0006941(striated muscle contraction);GO:0008307(structural constituent of muscle);GO:0030018(Z disc);GO:0030240(skeletal muscle thin filament assembly);GO:0030241(skeletal muscle myosin thick filament assembly);GO:0031430(M band);GO:0045214(sarcomere organization);GO:0048739(cardiac muscle fiber development);GO:0051015…	ENOG410XQFD(myosin light chain kinase)	NA	NA	NA	NA(NA)	M3XTP2.1 PF00041.19;fn3;	0.28	3.34	-5.47419	down	0	0	yes
TRINITY_DN28396_c1_g3	969	TRINITY_DN28396_c1_g3_i1;TRINITY_DN28396_c1_g3_i2;TRINITY_DN28396_c1_g3_i3;TRINITY_DN28396_c1_g3_i4;TRINITY_DN28396_c1_g3_i5;TRINITY_DN28396_c1_g3_i6	Uncharacterized protein T09_6324 [Trichinella sp. T9]	ART2	Putative uncharacterized protein ART2 OS=Saccharomyces cerevisiae (strain ATCC 204508 / S288c) GN=ART2 PE=5 SV=1	GO:0003674(molecular_function);GO:0005575(cellular_component);GO:0006351(transcription, DNA-templated);GO:0006355(regulation of transcription, DNA-templated);GO:0008150(biological_process)	ENOG411258E(NA)	-	-	-	-	-	1012.25	18027.1	-6.05931	down	0	0	yes
TRINITY_DN28766_c1_g3	815	TRINITY_DN28766_c1_g3_i1	-	-	-	-	-	-	-	-	-	-	21.56	236.02	-5.34173	down	0	0	yes
TRINITY_DN29270_c0_g2	1134	TRINITY_DN29270_c0_g2_i1	PREDICTED: transmembrane protein 182 isoform X1 [Nanorana parkeri]	tmem182	Transmembrane protein 182 OS=Xenopus tropicalis GN=tmem182 PE=2 SV=1	GO:0016021(integral component of membrane)	ENOG4111FRX(Transmembrane protein 182)	NA	NA	NA	NA(NA)	Q0V9E0.1 PF13903.4;Claudin_2;	9.85	39.14	-3.87412	down	0	0	yes
TRINITY_DN15553_c0_g2	385	TRINITY_DN15553_c0_g2_i1	NADH dehydrogenase [ubiquinone] 1 beta subcomplex subunit 7 [Xenopus tropicalis]	NDUFB7	NADH dehydrogenase [ubiquinone] 1 beta subcomplex subunit 7 OS=Bos taurus GN=NDUFB7 PE=1 SV=2	GO:0005747(mitochondrial respiratory chain complex I);GO:0005758(mitochondrial intermembrane space);GO:0008137(NADH dehydrogenase (ubiquinone) activity);GO:0055114(oxidation-reduction process)	ENOG411230N(NADH dehydrogenase (ubiquinone) 1 beta subcomplex)	K03963	NADH dehydrogenase (ubiquinone) 1 beta subcomplex subunit 7	-	xtr00190(Oxidative phosphorylation)	A4II52.1 PF05676.11;NDUF_B7;	138.87	410.62	-3.46983	down	0	0	yes
TRINITY_DN22474_c1_g4	1405	TRINITY_DN22474_c1_g4_i1	hypothetical protein AB205_0139130 [Rana catesbeiana]	HSPB1	Heat shock protein beta-1 OS=Sus scrofa GN=HSPB1 PE=2 SV=1	GO:0001895(retina homeostasis);GO:0005080(protein kinase C binding);GO:0005615(extracellular space);GO:0005634(nucleus);GO:0005886(plasma membrane);GO:0005925(focal adhesion);GO:0008426(protein kinase C inhibitor activity);GO:0009615(response to virus);GO:0030018(Z disc);GO:0032731(positive regulation of interleukin-1 beta production);GO:0035556(intracellular signal transduction);GO:0038033(posit…	ENOG410YERS(Heat shock protein)	K04455	heat shock protein beta-1	-	npr04010(MAPK signaling pathway);npr04370(VEGF signaling pathway)	F6TYT7.1 PF00011.19;HSP20;	12.79	42.62	-3.61819	down	0	0	yes
TRINITY_DN27566_c0_g9	2565	TRINITY_DN27566_c0_g9_i1	PREDICTED: endoplasmin [Nanorana parkeri]	HSP90B1	Endoplasmin OS=Bos taurus GN=HSP90B1 PE=2 SV=1	GO:0001666(response to hypoxia);GO:0003723(RNA binding);GO:0005524(ATP binding);GO:0005634(nucleus);GO:0005783(endoplasmic reticulum);GO:0005788(endoplasmic reticulum lumen);GO:0005789(endoplasmic reticulum membrane);GO:0005829(cytosol);GO:0005886(plasma membrane);GO:0005925(focal adhesion);GO:0006457(protein folding);GO:0019903(protein phosphatase binding);GO:0030433(ubiquitin-dependent ERAD pat…	COG0326(Molecular chaperone. Has ATPase activity (By similarity))	K09487	heat shock protein 90kDa beta	-	npr04141(Protein processing in endoplasmic reticulum)	F7DZZ2.1 PF00183.16;HSP90;	55.27	1.44	3.38888	up	0	0	yes
TRINITY_DN25601_c2_g3	943	TRINITY_DN25601_c2_g3_i1	NADH dehydrogenase subunit 1 (mitochondrion) [Odorrana tormota]	MT-ND1	NADH-ubiquinone oxidoreductase chain 1 OS=Lithobates catesbeiana GN=MT-ND1 PE=3 SV=3	GO:0005739(mitochondrion);GO:0005743(mitochondrial inner membrane);GO:0005747(mitochondrial respiratory chain complex I);GO:0008137(NADH dehydrogenase (ubiquinone) activity);GO:0016020(membrane);GO:0016021(integral component of membrane);GO:0016491(oxidoreductase activity);GO:0045333(cellular respiration);GO:0055114(oxidation-reduction process);GO:0070469(respiratory chain)	COG1005(NDH-1 shuttles electrons from NADH, via FMN and iron- sulfur (Fe-S) centers, to quinones in the respiratory chain. The immediate electron acceptor for the enzyme in this species is believed to be ubiquinone. Couples the redox reaction to proton translocation (for every two electrons transferred, four hydrogen ions are translocated across the cytoplasmic membrane), and thus conserves the r…	K03878	NADH-ubiquinone oxidoreductase chain 1	EC:1.6.5.3	npr00190(Oxidative phosphorylation)	Q5G7J0.1 PF00146.19;NADHdh;	1443.37	2864.82	-2.87609	down	0	0	yes
TRINITY_DN2535_c0_g2	336	TRINITY_DN2535_c0_g2_i1	-	-	-	-	-	-	-	-	-	-	443.16	0	13.6513	up	0	0	yes
TRINITY_DN22966_c0_g1	1536	TRINITY_DN22966_c0_g1_i1	PREDICTED: epithelial cell adhesion molecule [Nanorana parkeri]	EPCAM	Epithelial cell adhesion molecule OS=Gallus gallus GN=EPCAM PE=2 SV=1	GO:0005887(integral component of plasma membrane);GO:0098609(cell-cell adhesion)	ENOG4111M3B(Epithelial cell adhesion molecule)	NA	NA	NA	NA(NA)	F6SNX6.1 PF00086.16;Thyroglobulin_1;	100.77	0.05	9.3272	up	0	0	yes
TRINITY_DN21794_c0_g1	469	TRINITY_DN21794_c0_g1_i1	PREDICTED: NADH dehydrogenase [ubiquinone] 1 beta subcomplex subunit 6-like [Xenopus laevis]	NDUFB6	NADH dehydrogenase [ubiquinone] 1 beta subcomplex subunit 6 OS=Gorilla gorilla gorilla GN=NDUFB6 PE=2 SV=3	GO:0005654(nucleoplasm);GO:0005739(mitochondrion);GO:0005743(mitochondrial inner membrane);GO:0005747(mitochondrial respiratory chain complex I);GO:0006120(mitochondrial electron transport, NADH to ubiquinone);GO:0008137(NADH dehydrogenase (ubiquinone) activity);GO:0016021(integral component of membrane);GO:0031966(mitochondrial membrane);GO:0032981(mitochondrial respiratory chain complex I assem…	ENOG4111RT5(NADH dehydrogenase (ubiquinone) 1 beta subcomplex, 6)	K03962	NADH dehydrogenase (ubiquinone) 1 beta subcomplex subunit 6	-	xla00190(Oxidative phosphorylation)	Q28HL5.1 PF09782.7;NDUF_B6;	74.85	222.99	-3.48674	down	0	0	yes
TRINITY_DN27502_c0_g3	621	TRINITY_DN27502_c0_g3_i1;TRINITY_DN27502_c0_g3_i2	-	-	-	-	-	-	-	-	-	-	29.92	96.61	-3.57565	down	0	0	yes
TRINITY_DN25087_c0_g1	3779	TRINITY_DN25087_c0_g1_i1	RecName: Full=Sarcoplasmic/endoplasmic reticulum calcium ATPase 1; Short=SERCA1; Short=SR Ca(2+)-ATPase 1; AltName: Full=Calcium pump 1; AltName: Full=Calcium-transporting ATPase sarcoplasmic reticulum type, fast twitch skeletal muscle isoform; AltName: Full=Endoplasmic reticulum class 1/2 Ca(2+) ATPase	ATP2A1	Sarcoplasmic/endoplasmic reticulum calcium ATPase 1 OS=Pelophylax esculentus GN=ATP2A1 PE=2 SV=1	GO:0005388(calcium-transporting ATPase activity);GO:0005509(calcium ion binding);GO:0005524(ATP binding);GO:0005783(endoplasmic reticulum);GO:0005789(endoplasmic reticulum membrane);GO:0005793(endoplasmic reticulum-Golgi intermediate compartment);GO:0006816(calcium ion transport);GO:0006942(regulation of striated muscle contraction);GO:0016020(membrane);GO:0016529(sarcoplasmic reticulum);GO:00314…	COG0474(P-type atpase)	K05853	Ca2+ transporting ATPase, sarcoplasmic/endoplasmic reticulum	EC:3.6.3.8	xtr04020(Calcium signaling pathway)	G3PJI0.1 PF00702.24;Hydrolase;	94.17	702.28	-4.77375	down	0	0	yes
TRINITY_DN23694_c0_g7	5487	TRINITY_DN23694_c0_g7_i1;TRINITY_DN23694_c0_g7_i2;TRINITY_DN23694_c0_g7_i3;TRINITY_DN23694_c0_g7_i4	hypothetical protein AB205_0217580 [Rana catesbeiana]	FLNC	Filamin-C OS=Homo sapiens GN=FLNC PE=1 SV=3	GO:0051015(actin filament binding)	COG5069(Microtubule associated monoxygenase, calponin and LIM domain containing)	K04437	filamin	-	npr04010(MAPK signaling pathway);npr04510(Focal adhesion);npr05132(Salmonella infection)	A0A0P7UNL3.1 PF00630.17;Filamin;	34.44	54.03	-2.20517	down	0	0	yes
TRINITY_DN12880_c0_g1	393	TRINITY_DN12880_c0_g1_i1	-	-	-	-	-	-	-	-	-	-	3.37	128	-7.14178	down	0	0	yes
TRINITY_DN18661_c2_g4	920	TRINITY_DN18661_c2_g4_i1	PREDICTED: 60S ribosomal protein L13 [Nanorana parkeri]	RPL13	60S ribosomal protein L13 OS=Bos taurus GN=RPL13 PE=2 SV=3	GO:0003723(RNA binding);GO:0003735(structural constituent of ribosome);GO:0006412(translation);GO:0022625(cytosolic large ribosomal subunit)	COG4352(cytoplasmic translation)	K02873	large subunit ribosomal protein L13e	-	npr03010(Ribosome)	Q6P639.1 PF01294.16;Ribosomal_L13e;	1302.45	1826.65	-2.37596	down	0	0	yes
TRINITY_DN24045_c0_g9	483	TRINITY_DN24045_c0_g9_i1;TRINITY_DN24045_c0_g9_i2	PREDICTED: cytochrome c oxidase subunit 5B, mitochondrial [Nanorana parkeri]	Cox5b	Cytochrome c oxidase subunit 5B, mitochondrial OS=Rattus norvegicus GN=Cox5b PE=1 SV=2	GO:0004129(cytochrome-c oxidase activity);GO:0005740(mitochondrial envelope);GO:0005751(mitochondrial respiratory chain complex IV);GO:0006123(mitochondrial electron transport, cytochrome c to oxygen);GO:0042776(mitochondrial ATP synthesis coupled proton transport)	ENOG4111XEM(cytochrome C oxidase)	K02265	cytochrome c oxidase subunit 5b	-	npr00190(Oxidative phosphorylation);npr04260(Cardiac muscle contraction)	Q0VFC3.1 PF01215.17;COX5B;	370.19	834.87	-3.08786	down	0	0	yes
TRINITY_DN19782_c1_g5	4935	TRINITY_DN19782_c1_g5_i1	hypothetical protein AB205_0029490, partial [Rana catesbeiana]	FBN2	Fibrillin-2 OS=Homo sapiens GN=FBN2 PE=1 SV=3	GO:0005201(extracellular matrix structural constituent);GO:0009653(anatomical structure morphogenesis);GO:0031012(extracellular matrix);GO:0090287(regulation of cellular response to growth factor stimulus)	ENOG410XSTY(Latent transforming growth factor beta binding protein 2)	NA	NA	NA	NA(NA)	B2GUN9.1 PF00683.15;TB;	32.58	1.02	3.13281	up	0	0	yes
TRINITY_DN19189_c1_g1	1911	TRINITY_DN19189_c1_g1_i1	PREDICTED: T-complex protein 1 subunit gamma isoform X1 [Nanorana parkeri]	cct3	T-complex protein 1 subunit gamma OS=Xenopus laevis GN=cct3 PE=2 SV=2	GO:0002199(zona pellucida receptor complex);GO:0005524(ATP binding);GO:0005832(chaperonin-containing T-complex);GO:0005874(microtubule);GO:0005886(plasma membrane);GO:0006457(protein folding);GO:0007339(binding of sperm to zona pellucida);GO:0043209(myelin sheath);GO:0044297(cell body);GO:0046931(pore complex assembly);GO:0051082(unfolded protein binding);GO:0070062(extracellular exosome);GO:1901…	COG0459(Prevents misfolding and promotes the refolding and proper assembly of unfolded polypeptides generated under stress conditions (By similarity))	NA	NA	NA	NA(NA)	W5MK41.1 PF00118.22;Cpn60_TCP1;	69.09	114.52	-2.60771	down	0	0	yes
TRINITY_DN18436_c0_g6	1335	TRINITY_DN18436_c0_g6_i1;TRINITY_DN18436_c0_g6_i2;TRINITY_DN18436_c0_g6_i3;TRINITY_DN18436_c0_g6_i4;TRINITY_DN18436_c0_g6_i5	kelch domain containing 3 L homeolog [Xenopus laevis]	Klhdc3	Kelch domain-containing protein 3 OS=Rattus norvegicus GN=Klhdc3 PE=2 SV=1	GO:0000790(nuclear chromatin);GO:0003682(chromatin binding);GO:0005737(cytoplasm)	ENOG410Y5WM(Kelch domain containing)	NA	NA	NA	NA(NA)	H2PJ37.1 PF13964.4;Kelch_6;	52.44	114.04	-3.00583	down	0	0	yes
TRINITY_DN25087_c0_g11	434	TRINITY_DN25087_c0_g11_i1	hypothetical protein AB205_0205990 [Rana catesbeiana]	UQCR10	Cytochrome b-c1 complex subunit 9 OS=Bos taurus GN=UQCR10 PE=1 SV=3	GO:0005750(mitochondrial respiratory chain complex III);GO:0006122(mitochondrial electron transport, ubiquinol to cytochrome c);GO:0008121(ubiquinol-cytochrome-c reductase activity);GO:0009060(aerobic respiration);GO:0034551(mitochondrial respiratory chain complex III assembly)	ENOG410XUZE(mitochondrial electron transport, ubiquinol to cytochrome c)	K00419	ubiquinol-cytochrome c reductase subunit 9	-	xla00190(Oxidative phosphorylation);xla04260(Cardiac muscle contraction)	Q28ID4.1 PF05365.10;UCR_UQCRX_QCR9;	195.46	385.5	-2.89266	down	0	0	yes
TRINITY_DN22459_c1_g2	1616	TRINITY_DN22459_c1_g2_i1;TRINITY_DN22459_c1_g2_i2	hypothetical protein AB205_0111000 [Rana catesbeiana]	Adipoq	Adiponectin OS=Mus musculus GN=Adipoq PE=1 SV=2	GO:0005179(hormone activity);GO:0005581(collagen trimer);GO:0005615(extracellular space);GO:0005783(endoplasmic reticulum);GO:0006006(glucose metabolic process);GO:0006635(fatty acid beta-oxidation);GO:0009749(response to glucose);GO:0009986(cell surface);GO:0010739(positive regulation of protein kinase A signaling);GO:0010745(negative regulation of macrophage derived foam cell differentiation);G…	ENOG4111F5K(adiponectin, C1Q and collagen domain containing)	K07296	adiponectin	-	npr04920(Adipocytokine signaling pathway);npr03320(PPAR signaling pathway)	F7EBM1.1 PF00386.19;C1q;	3.82	39.43	-5.19713	down	0	0	yes
TRINITY_DN23935_c1_g2	700	TRINITY_DN23935_c1_g2_i1	PREDICTED: cytochrome c oxidase subunit 5A, mitochondrial-like [Nanorana parkeri]	Cox5a	Cytochrome c oxidase subunit 5A, mitochondrial OS=Mus musculus GN=Cox5a PE=1 SV=2	GO:0004129(cytochrome-c oxidase activity);GO:0005751(mitochondrial respiratory chain complex IV);GO:0006123(mitochondrial electron transport, cytochrome c to oxygen)	ENOG4111MPD(cytoChrome c oxidase subunit)	K02264	cytochrome c oxidase subunit 5a	-	npr00190(Oxidative phosphorylation);npr04260(Cardiac muscle contraction)	B0VYX8.1 PF02284.14;COX5A;	199.63	401.56	-2.90328	down	0	0	yes
TRINITY_DN17580_c3_g5	978	TRINITY_DN17580_c3_g5_i1	hypothetical protein AB205_0187090 [Rana catesbeiana]	xk81b2	Keratin, type I cytoskeletal 47 kDa OS=Xenopus laevis GN=xk81b2 PE=2 SV=1	GO:0005198(structural molecule activity);GO:0005882(intermediate filament);GO:0070062(extracellular exosome)	ENOG410Y9IV(Keratin, type I cytoskeletal)	NA	NA	NA	NA(NA)	F6RGW5.1 PF00038.19;Filament;	587.27	1.59	6.6283	up	0	0	yes
TRINITY_DN19208_c0_g2	2931	TRINITY_DN19208_c0_g2_i1	PREDICTED: claudin-1 [Nanorana parkeri]	CLDN1	Claudin-1 OS=Homo sapiens GN=CLDN1 PE=1 SV=1	GO:0005198(structural molecule activity);GO:0005887(integral component of plasma membrane);GO:0005923(bicellular tight junction);GO:0016324(apical plasma membrane);GO:0016328(lateral plasma membrane);GO:0016338(calcium-independent cell-cell adhesion via plasma membrane cell-adhesion molecules);GO:0042802(identical protein binding);GO:0051260(protein homooligomerization);GO:0051291(protein heteroo…	ENOG4111GMP(claudin 1)	K06087	claudin	-	npr04514(Cell adhesion molecules (CAMs));npr04530(Tight junction)	Q5FW44.1 PF00822.18;PMP22_Claudin;	77.61	0.62	5.07704	up	0	0	yes
TRINITY_DN24758_c1_g3	608	TRINITY_DN24758_c1_g3_i1	unnamed protein product [Mus musculus]	MA2	Actin, muscle 2/4/4A OS=Halocynthia roretzi GN=MA2 PE=2 SV=1	GO:0005524(ATP binding);GO:0005615(extracellular space);GO:0008217(regulation of blood pressure);GO:0009615(response to virus);GO:0014829(vascular smooth muscle contraction);GO:0019901(protein kinase binding);GO:0030485(smooth muscle contractile fiber);GO:0032982(myosin filament);GO:0070062(extracellular exosome);GO:0072144(glomerular mesangial cell development)	COG5277(Actin-related protein)	K12314	actin, alpha cardiac muscle	-	hsa04260(Cardiac muscle contraction);hsa04261(Adrenergic signaling in cardiomyocytes);hsa05410(Hypertrophic cardiomyopathy (HCM));hsa05414(Dilated cardiomyopathy (DCM))	V8NYT7.1 PF00022.17;Actin;	190.5	695.07	-3.76731	down	0	0	yes
TRINITY_DN24234_c1_g4	727	TRINITY_DN24234_c1_g4_i1;TRINITY_DN24234_c1_g4_i2	RecName: Full=Hemoglobin subunit alpha-C; AltName: Full=Alpha-C-globin; AltName: Full=Hemoglobin alpha-C chain	-	Hemoglobin subunit alpha-C OS=Lithobates catesbeiana PE=1 SV=2	GO:0005344(oxygen carrier activity);GO:0005506(iron ion binding);GO:0005833(hemoglobin complex);GO:0015671(oxygen transport);GO:0019825(oxygen binding);GO:0020037(heme binding)	COG1018(Is involved in NO detoxification in an aerobic process, termed nitric oxide dioxygenase (NOD) reaction that utilizes O(2) and NAD(P)H to convert NO to nitrate, which protects the bacterium from various noxious nitrogen compounds. Therefore, plays a central role in the inducible response to nitrosative stress (By similarity))	NA	NA	NA	NA(NA)	G1K3A4.1 PF00042.20;Globin;	7.09	320.38	-7.40906	down	0	0	yes
TRINITY_DN21735_c0_g3	1295	TRINITY_DN21735_c0_g3_i1;TRINITY_DN21735_c0_g3_i2;TRINITY_DN21735_c0_g3_i3;TRINITY_DN21735_c0_g3_i4	glyceraldehyde-3-phosphate dehydrogenase [Polypedates maculatus]	GAPDH	Glyceraldehyde-3-phosphate dehydrogenase OS=Coturnix coturnix japonica GN=GAPDH PE=2 SV=2	GO:0000226(microtubule cytoskeleton organization);GO:0004365(glyceraldehyde-3-phosphate dehydrogenase (NAD+) (phosphorylating) activity);GO:0005634(nucleus);GO:0005737(cytoplasm);GO:0005829(cytosol);GO:0008017(microtubule binding);GO:0015630(microtubule cytoskeleton);GO:0035605(peptidyl-cysteine S-nitrosylase activity);GO:0035606(peptidyl-cysteine S-trans-nitrosylation);GO:0050821(protein stabili…	COG0057(glyceraldehyde3phosphate dehydrogenase)	K00134	glyceraldehyde 3-phosphate dehydrogenase	EC:1.2.1.12	npr00010(Glycolysis / Gluconeogenesis)	Q28HJ8.1 PF02800.18;Gp_dh_C;	711.97	6128.7	-4.9929	down	0	0	yes
TRINITY_DN25223_c0_g2	2050	TRINITY_DN25223_c0_g2_i1;TRINITY_DN25223_c0_g2_i2	PREDICTED: tripartite motif-containing protein 29 [Nanorana parkeri]	Trim29	Tripartite motif-containing protein 29 OS=Mus musculus GN=Trim29 PE=1 SV=1	GO:0000122(negative regulation of transcription by RNA polymerase II);GO:0002039(p53 binding);GO:0005515(protein binding);GO:0005622(intracellular);GO:0005737(cytoplasm);GO:0005913(cell-cell adherens junction);GO:0008270(zinc ion binding);GO:0042802(identical protein binding);GO:0046872(metal ion binding);GO:0098641(cadherin binding involved in cell-cell adhesion);GO:1900181(negative regulation o…	ENOG410YEFV(tripartite motif containing 29)	NA	NA	NA	NA(NA)	G3X257.1 PF00643.22;zf-B_box;	46.8	0.05	7.98988	up	0	0	yes
TRINITY_DN19508_c0_g2	1902	TRINITY_DN19508_c0_g2_i1;TRINITY_DN19508_c0_g2_i2;TRINITY_DN19508_c0_g2_i3	PREDICTED: creatine kinase M-type [Nanorana parkeri]	CKM	Creatine kinase M-type OS=Canis lupus familiaris GN=CKM PE=1 SV=3	GO:0004111(creatine kinase activity);GO:0005615(extracellular space);GO:0009408(response to heat)	COG3869(ATP guanido phosphotransferase)	K00933	creatine kinase	EC:2.7.3.2	npr00330(Arginine and proline metabolism)	Q6P347.1 PF00217.17;ATP-gua_Ptrans;	644.12	15122.3	-6.43318	down	0	0	yes
TRINITY_DN24698_c1_g6	391	TRINITY_DN24698_c1_g6_i1	unnamed protein product, partial [Protopolystoma xenopodis]	-	-	-	-	-	-	-	-	-	109.53	5274.1	-7.49624	down	0	0	yes
TRINITY_DN9695_c0_g1	291	TRINITY_DN9695_c0_g1_i1;TRINITY_DN9695_c0_g1_i2	Nuclear prelamin A recognition factor [Myotis davidii]	-	-	-	-	K09567	peptidyl-prolyl isomerase H (cyclophilin H)	EC:5.2.1.8	ccan03040(Spliceosome)	-	41.98	424.69	-5.14139	down	0	0	yes
TRINITY_DN20927_c0_g1	844	TRINITY_DN20927_c0_g1_i1	40S ribosomal protein S2 [Xenopus tropicalis]	Rps2	40S ribosomal protein S2 OS=Mus musculus GN=Rps2 PE=1 SV=3	GO:0003735(structural constituent of ribosome);GO:0006412(translation);GO:0022627(cytosolic small ribosomal subunit)	COG0098(Located at the back of the 30S subunit body where it stabilizes the conformation of the head with respect to the body (By similarity))	K02981	small subunit ribosomal protein S2e	-	xtr03010(Ribosome)	M4AKG1.1 PF03719.13;Ribosomal_S5_C;	2274.3	3806.98	-2.63321	down	0	0	yes
TRINITY_DN28172_c0_g7	348	TRINITY_DN28172_c0_g7_i1	-	-	-	-	-	-	-	-	-	-	1.75	138.53	-8.15697	down	0	0	yes
TRINITY_DN24549_c0_g1	1773	TRINITY_DN24549_c0_g1_i1	PREDICTED: fibroblast growth factor-binding protein 2 [Nanorana parkeri]	FGFBP2	Fibroblast growth factor-binding protein 2 OS=Gallus gallus GN=FGFBP2 PE=2 SV=1	GO:0005615(extracellular space);GO:0019838(growth factor binding)	ENOG4111Z5F(fibroblast growth factor binding protein 2)	-	-	-	-	F6WHS4.1 PF06473.10;FGF-BP1;	44.7	0.05	8.13531	up	0	0	yes
TRINITY_DN23029_c2_g1	799	TRINITY_DN23029_c2_g1_i1	hypothetical protein XELAEV_18035842mg [Xenopus laevis]	-	-	-	-	-	-	-	-	-	4.24	35.78	-4.96943	down	0	0	yes
TRINITY_DN17875_c0_g6	567	TRINITY_DN17875_c0_g6_i1	60S ribosomal protein L18a [Rana catesbeiana]	rpl18a	60S ribosomal protein L18a OS=Danio rerio GN=rpl18a PE=2 SV=1	GO:0003735(structural constituent of ribosome);GO:0006412(translation);GO:0022625(cytosolic large ribosomal subunit)	COG2157(ribosomal protein)	K02882	large subunit ribosomal protein L18Ae	-	npr03010(Ribosome)	Q3T003.1 PF01775.15;Ribosomal_L18A;	2767.83	2840.61	-1.94067	down	0	0	yes
TRINITY_DN21689_c0_g2	2461	TRINITY_DN21689_c0_g2_i1;TRINITY_DN21689_c0_g2_i2;TRINITY_DN21689_c0_g2_i3;TRINITY_DN21689_c0_g2_i4;TRINITY_DN21689_c0_g2_i5	PREDICTED: alpha-enolase [Nanorana parkeri]	-	Alpha-enolase OS=Alligator mississippiensis PE=2 SV=3	GO:0000015(phosphopyruvate hydratase complex);GO:0000287(magnesium ion binding);GO:0004634(phosphopyruvate hydratase activity);GO:0005615(extracellular space);GO:0005634(nucleus);GO:0006096(glycolytic process);GO:0009615(response to virus);GO:0019897(extrinsic component of plasma membrane);GO:0030308(negative regulation of cell growth);GO:0043209(myelin sheath);GO:0045892(negative regulation of t…	COG0148(Catalyzes the reversible conversion of 2- phosphoglycerate into phosphoenolpyruvate. It is essential for the degradation of carbohydrates via glycolysis (By similarity))	K01689	enolase	EC:4.2.1.11	npr00010(Glycolysis / Gluconeogenesis);npr03018(RNA degradation)	B0BMH7.1 PF00113.20;Enolase_C;	151.69	243.13	-2.53546	down	0	0	yes
TRINITY_DN20086_c0_g4	1667	TRINITY_DN20086_c0_g4_i1;TRINITY_DN20086_c0_g4_i2;TRINITY_DN20086_c0_g4_i3	Keratin, type I cytoskeletal 47 kDa [Rana catesbeiana]	xk81b2	Keratin, type I cytoskeletal 47 kDa OS=Xenopus laevis GN=xk81b2 PE=2 SV=1	GO:0005198(structural molecule activity);GO:0005829(cytosol);GO:0005882(intermediate filament);GO:0007601(visual perception);GO:0031424(keratinization);GO:0070062(extracellular exosome);GO:0070268(cornification)	ENOG410Y9IV(Keratin, type I cytoskeletal)	NA	NA	NA	NA(NA)	F6RGW5.1 PF00038.19;Filament;	991.39	0.48	9.09041	up	0	0	yes
TRINITY_DN22177_c0_g7	1108	TRINITY_DN22177_c0_g7_i1	-	-	-	-	-	-	-	-	-	-	231.37	1.35	5.53496	up	0	0	yes
TRINITY_DN17950_c1_g5	1355	TRINITY_DN17950_c1_g5_i1	Betaine--homocysteine S-methyltransferase 1 [Rana catesbeiana]	bhmt	Betaine--homocysteine S-methyltransferase 1 OS=Xenopus laevis GN=bhmt PE=2 SV=1	GO:0005829(cytosol);GO:0008898(S-adenosylmethionine-homocysteine S-methyltransferase activity);GO:0047150(betaine-homocysteine S-methyltransferase activity)	COG0646(homocysteine S-methyltransferase activity)	K00544	betaine-homocysteine S-methyltransferase	EC:2.1.1.5	npr00260(Glycine, serine and threonine metabolism);npr00270(Cysteine and methionine metabolism)	Q5M8Z0.1 PF02574.14;S-methyl_trans;	7.55	111.28	-5.76273	down	0	0	yes
TRINITY_DN17216_c0_g1	1148	TRINITY_DN17216_c0_g1_i1	PREDICTED: myeloid-associated differentiation marker-like protein 2 [Nanorana parkeri]	myadml2	Myeloid-associated differentiation marker-like protein 2 OS=Xenopus laevis GN=myadml2 PE=2 SV=1	GO:0003674(molecular_function);GO:0005737(cytoplasm);GO:0008150(biological_process);GO:0016020(membrane);GO:0016021(integral component of membrane)	ENOG4111IAF(CKLF-like MARVEL transmembrane domain containing)	K00286	pyrroline-5-carboxylate reductase	EC:1.5.1.2	bacu00330(Arginine and proline metabolism)	F7D3L4.1 PF01284.21;MARVEL;	2.34	16.32	-4.6798	down	0	0	yes
TRINITY_DN18168_c1_g6	7295	TRINITY_DN18168_c1_g6_i1;TRINITY_DN18168_c1_g6_i2	ryanodine receptor alpha isoform [Rana catesbeiana]	Ryr1	Ryanodine receptor 1 OS=Mus musculus GN=Ryr1 PE=1 SV=1	GO:0005216(ion channel activity);GO:0005219(ryanodine-sensitive calcium-release channel activity);GO:0005262(calcium channel activity);GO:0005509(calcium ion binding);GO:0005886(plasma membrane);GO:0006811(ion transport);GO:0006816(calcium ion transport);GO:0006874(cellular calcium ion homeostasis);GO:0016020(membrane);GO:0016021(integral component of membrane);GO:0051209(release of sequestered c…	ENOG410YCNW(ryanodine receptor)	K04961	ryanodine receptor 1	-	npr04371(Apelin signaling pathway);npr04020(Calcium signaling pathway)	M3ZS96.1 PF00520.29;Ion_trans;	5.58	17.92	-3.54652	down	0	0	yes
TRINITY_DN23714_c2_g3	1579	TRINITY_DN23714_c2_g3_i1;TRINITY_DN23714_c2_g3_i2	RecName: Full=Calsequestrin-1; AltName: Full=Calsequestrin, skeletal muscle isoform; Flags: Precursor	-	Calsequestrin-1 OS=Pelophylax esculentus PE=1 SV=1	GO:0005509(calcium ion binding);GO:0005759(mitochondrial matrix);GO:0014809(regulation of skeletal muscle contraction by regulation of release of sequestered calcium ion);GO:0016529(sarcoplasmic reticulum);GO:0033018(sarcoplasmic reticulum lumen);GO:0045214(sarcomere organization);GO:0051258(protein polymerization)	ENOG4111R2M(Calsequestrin is a high-capacity, moderate affinity, calcium-binding protein and thus acts as an internal calcium store in muscle. The release of calcium bound to calsequestrin through a calcium release channel triggers muscle contraction (By similarity))	K01539	sodium/potassium-transporting ATPase subunit alpha	EC:3.6.3.9	fch04260(Cardiac muscle contraction);fch04261(Adrenergic signaling in cardiomyocytes)	M7AZ25.1 PF01216.15;Calsequestrin;	43.12	95.75	-3.0309	down	0	0	yes
TRINITY_DN25635_c0_g7	1725	TRINITY_DN25635_c0_g7_i1;TRINITY_DN25635_c0_g7_i2	troponin I type 2 (skeletal, fast), partial [Pelobates cultripes]	Tnni2	Troponin I, fast skeletal muscle OS=Mus musculus GN=Tnni2 PE=2 SV=2	GO:0003009(skeletal muscle contraction);GO:0005861(troponin complex);GO:0060048(cardiac muscle contraction)	ENOG410Y9IX(Troponin I type)	NA	NA	NA	NA(NA)	F6YGL0.1 PF00992.18;Troponin;	138.43	2130.55	-5.82528	down	0	0	yes
TRINITY_DN27595_c1_g2	1726	TRINITY_DN27595_c1_g2_i1	-	-	-	-	-	-	-	-	-	-	8.34	30.25	-3.73635	down	0	0	yes
TRINITY_DN22744_c0_g4	922	TRINITY_DN22744_c0_g4_i1	PREDICTED: 60S ribosomal protein L35a [Nanorana parkeri]	Rpl35a	60S ribosomal protein L35a OS=Mus musculus GN=Rpl35a PE=1 SV=2	GO:0002181(cytoplasmic translation);GO:0003735(structural constituent of ribosome);GO:0005622(intracellular);GO:0005739(mitochondrion);GO:0005840(ribosome);GO:0006364(rRNA processing);GO:0006412(translation);GO:0022625(cytosolic large ribosomal subunit);GO:0031012(extracellular matrix);GO:0042273(ribosomal large subunit biogenesis);GO:0043021(ribonucleoprotein complex binding)	COG2451(Ribosomal protein)	K02917	large subunit ribosomal protein L35Ae	-	npr03010(Ribosome)	D4A771.1 PF01247.16;Ribosomal_L35Ae;	736.46	763.29	-1.93899	down	0	0	yes
TRINITY_DN17604_c2_g3	1590	TRINITY_DN17604_c2_g3_i1;TRINITY_DN17604_c2_g3_i2	PREDICTED: ADP/ATP translocase 1 [Nanorana parkeri]	Slc25a4	ADP/ATP translocase 1 OS=Rattus norvegicus GN=Slc25a4 PE=1 SV=3	GO:0001889(liver development);GO:0005471(ATP:ADP antiporter activity);GO:0005515(protein binding);GO:0005634(nucleus);GO:0005739(mitochondrion);GO:0005741(mitochondrial outer membrane);GO:0005743(mitochondrial inner membrane);GO:0006839(mitochondrial transport);GO:0007507(heart development);GO:0007568(aging);GO:0008637(apoptotic mitochondrial changes);GO:0010667(negative regulation of cardiac mus…	ENOG410XNW0(transmembrane transport)	K05863	solute carrier family 25 (mitochondrial adenine nucleotide translocator), member 4/5/6/31	-	npr04020(Calcium signaling pathway);npr04217(Necroptosis);npr04218(Cellular senescence)	L5LZ73.1 PF00153.25;Mito_carr;	31.64	488.85	-5.6773	down	0	0	yes
TRINITY_DN19081_c1_g10	1917	TRINITY_DN19081_c1_g10_i1	PREDICTED: synaptophysin-like protein 2 [Nanorana parkeri]	SYPL2	Synaptophysin-like protein 2 OS=Oryctolagus cuniculus GN=SYPL2 PE=2 SV=1	GO:0030285(integral component of synaptic vesicle membrane)	ENOG4111ZDM(Synaptophysin-like 2)	K14168	cytoplasmic tRNA 2-thiolation protein 1	EC:2.7.7.-	fch04122(Sulfur relay system)	Q6DF52.1 PF01284.21;MARVEL;	12.18	88.38	-4.73618	down	0	0	yes
TRINITY_DN19392_c2_g6	1560	TRINITY_DN19392_c2_g6_i1	glutamate oxaloacetate transaminase [Rugosa rugosa]	GOT1	Aspartate aminotransferase, cytoplasmic OS=Gallus gallus GN=GOT1 PE=1 SV=3	GO:0004069(L-aspartate:2-oxoglutarate aminotransferase activity);GO:0005739(mitochondrion);GO:0005829(cytosol);GO:0006094(gluconeogenesis);GO:0006103(2-oxoglutarate metabolic process);GO:0006114(glycerol biosynthetic process);GO:0006520(cellular amino acid metabolic process);GO:0006531(aspartate metabolic process);GO:0006532(aspartate biosynthetic process);GO:0006536(glutamate metabolic process);…	COG1448(aminotransferase)	K14454	aspartate aminotransferase, cytoplasmic	EC:2.6.1.1	npr00250(Alanine, aspartate and glutamate metabolism);npr00270(Cysteine and methionine metabolism);npr00220(Arginine biosynthesis);npr00330(Arginine and proline metabolism);npr00350(Tyrosine metabolism);npr00360(Phenylalanine metabolism);npr00400(Phenylalanine, tyrosine and tryptophan biosynthesis)	G1KC46.2 PF00155.19;Aminotran_1_2;	10.57	87.47	-4.92903	down	0	0	yes
TRINITY_DN20960_c0_g1	1616	TRINITY_DN20960_c0_g1_i1	hypothetical protein AB205_0069870, partial [Rana catesbeiana]	ddit4	DNA damage-inducible transcript 4 protein OS=Xenopus laevis GN=ddit4 PE=2 SV=1	GO:0005737(cytoplasm)	ENOG4111N0W(negative regulation of peptidyl-threonine phosphorylation)	K08270	DNA-damage-inducible transcript 4	-	npr04150(mTOR signaling pathway);npr04140(Autophagy - animal)	Q6P4J6.1 PF07809.9;RTP801_C;	42.42	105.19	-3.1893	down	0	0	yes
TRINITY_DN25903_c0_g3	434	TRINITY_DN25903_c0_g3_i1	-	-	-	-	-	-	-	-	-	-	3.89	54.5	-5.71408	down	0	0	yes
TRINITY_DN19240_c0_g12	4327	TRINITY_DN19240_c0_g12_i1	PREDICTED: IgGFc-binding protein-like [Xenopus laevis]	FCGBP	IgGFc-binding protein OS=Homo sapiens GN=FCGBP PE=1 SV=3	GO:0070062(extracellular exosome)	ENOG410XNSK(oligomeric mucus gel-forming)	NA	NA	NA	NA(NA)	F7D692.1 PF00094.23;VWD;	18.59	0.06	6.47392	up	0	0	yes
TRINITY_DN17329_c0_g1	793	TRINITY_DN17329_c0_g1_i1;TRINITY_DN17329_c0_g1_i10;TRINITY_DN17329_c0_g1_i2;TRINITY_DN17329_c0_g1_i3;TRINITY_DN17329_c0_g1_i4;TRINITY_DN17329_c0_g1_i5;TRINITY_DN17329_c0_g1_i6;TRINITY_DN17329_c0_g1_i7;TRINITY_DN17329_c0_g1_i8;TRINITY_DN17329_c0_g1_i9	PREDICTED: 28S ribosomal protein S16, mitochondrial [Nanorana parkeri]	MRPS16	28S ribosomal protein S16, mitochondrial OS=Homo sapiens GN=MRPS16 PE=1 SV=1	GO:0003735(structural constituent of ribosome);GO:0005763(mitochondrial small ribosomal subunit);GO:0032543(mitochondrial translation)	COG0228(30s ribosomal protein S16)	K02959	small subunit ribosomal protein S16	-	npr03010(Ribosome)	B0JYT6.1 PF00886.17;Ribosomal_S16;	22.89	95.22	-3.70304	down	0	0	yes
TRINITY_DN16688_c0_g1	541	TRINITY_DN16688_c0_g1_i1	PREDICTED: histidine triad nucleotide-binding protein 1 [Nanorana parkeri]	HINT1	Histidine triad nucleotide-binding protein 1 OS=Oryctolagus cuniculus GN=HINT1 PE=1 SV=2	GO:0005634(nucleus);GO:0005737(cytoplasm)	COG0537(histidine triad (hIT) protein)	NA	NA	NA	NA(NA)	Q28FL4.1 PF01230.21;HIT;	107.09	158.71	-2.47266	down	0	0	yes
TRINITY_DN22679_c0_g1	1841	TRINITY_DN22679_c0_g1_i1;TRINITY_DN22679_c0_g1_i10;TRINITY_DN22679_c0_g1_i11;TRINITY_DN22679_c0_g1_i12;TRINITY_DN22679_c0_g1_i13;TRINITY_DN22679_c0_g1_i14;TRINITY_DN22679_c0_g1_i15;TRINITY_DN22679_c0_g1_i2;TRINITY_DN22679_c0_g1_i3;TRINITY_DN22679_c0_g1_i4;TRINITY_DN22679_c0_g1_i5;TRINITY_DN22679_c0_g1_i6;TRINITY_DN22679_c0_g1_i7;TRINITY_DN22679_c0_g1_i8;TRINITY_DN22679_c0_g1_i9	PREDICTED: acetylcholine receptor subunit beta [Nanorana parkeri]	chrnb1	Acetylcholine receptor subunit beta (Fragment) OS=Xenopus laevis GN=chrnb1 PE=2 SV=1	GO:0001941(postsynaptic membrane organization);GO:0005892(acetylcholine-gated channel complex);GO:0006936(muscle contraction);GO:0007271(synaptic transmission, cholinergic);GO:0007274(neuromuscular synaptic transmission);GO:0015464(acetylcholine receptor activity);GO:0030054(cell junction);GO:0035094(response to nicotine);GO:0035095(behavioral response to nicotine);GO:0042166(acetylcholine bindin…	ENOG410XQGR(cholinergic receptor, nicotinic)	K04812	nicotinic acetylcholine receptor beta-1	-	npr04080(Neuroactive ligand-receptor interaction)	F6W5G0.1 PF02932.14;Neur_chan_memb;	9	53.64	-3.90913	down	0	0	yes
TRINITY_DN18061_c0_g2	2127	TRINITY_DN18061_c0_g2_i1;TRINITY_DN18061_c0_g2_i2;TRINITY_DN18061_c0_g2_i3;TRINITY_DN18061_c0_g2_i4;TRINITY_DN18061_c0_g2_i5	PREDICTED: thread biopolymer filament subunit alpha-like [Nanorana parkeri]	-	Thread biopolymer filament subunit alpha OS=Eptatretus stoutii PE=1 SV=1	GO:0005198(structural molecule activity);GO:0005882(intermediate filament)	ENOG410XQZD(Intermediate filament protein)	NA	NA	NA	NA(NA)	F7EHZ4.1 PF00038.19;Filament;	983.48	0.32	10.0674	up	0	0	yes
TRINITY_DN22052_c1_g3	2013	TRINITY_DN22052_c1_g3_i1	-	-	-	-	-	-	-	-	-	-	10.18	22.39	-3.01459	down	0	0	yes
TRINITY_DN28474_c3_g8	1490	TRINITY_DN28474_c3_g8_i1	PREDICTED: O-acetyl-ADP-ribose deacetylase MACROD1 [Nanorana parkeri]	Macrod1	O-acetyl-ADP-ribose deacetylase MACROD1 OS=Mus musculus GN=Macrod1 PE=1 SV=2	GO:0005634(nucleus);GO:0005654(nucleoplasm);GO:0005739(mitochondrion);GO:0006974(cellular response to DNA damage stimulus);GO:0016787(hydrolase activity);GO:0016798(hydrolase activity, acting on glycosyl bonds);GO:0019213(deacetylase activity);GO:0042278(purine nucleoside metabolic process);GO:0051725(protein de-ADP-ribosylation)	COG2110(appr-1-p processing domain protein)	NA	NA	NA	NA(NA)	W5NGC3.1 PF01661.19;Macro;	3.12	13.72	-4.01166	down	0	0	yes
TRINITY_DN21390_c0_g2	1259	TRINITY_DN21390_c0_g2_i1	PREDICTED: 60S ribosomal protein L3-like [Nanorana parkeri]	RPL3L	60S ribosomal protein L3-like OS=Bos taurus GN=RPL3L PE=2 SV=3	GO:0000027(ribosomal large subunit assembly);GO:0003735(structural constituent of ribosome);GO:0006412(translation);GO:0022625(cytosolic large ribosomal subunit)	COG0087(One of the primary rRNA binding proteins, it binds directly near the 3'-end of the 23S rRNA, where it nucleates assembly of the 50S subunit (By similarity))	K02925	large subunit ribosomal protein L3e	-	npr03010(Ribosome)	Q5BKH7.1 PF00297.20;Ribosomal_L3;	8.26	105.75	-5.5601	down	0	0	yes
TRINITY_DN26906_c0_g11	562	TRINITY_DN26906_c0_g11_i1	PREDICTED: ATP synthase subunit delta, mitochondrial [Nanorana parkeri]	ATP5D	ATP synthase subunit delta, mitochondrial OS=Homo sapiens GN=ATP5D PE=1 SV=2	GO:0000275(mitochondrial proton-transporting ATP synthase complex, catalytic core F(1));GO:0015986(ATP synthesis coupled proton transport);GO:0046933(proton-transporting ATP synthase activity, rotational mechanism)	COG0355(Produces ATP from ADP in the presence of a proton gradient across the membrane (By similarity))	K02134	F-type H+-transporting ATPase subunit delta	-	npr00190(Oxidative phosphorylation)	F6TBL3.1 PF02823.14;ATP-synt_DE_N;	244.09	484.82	-2.89375	down	0	0	yes
TRINITY_DN24817_c1_g1	491	TRINITY_DN24817_c1_g1_i1	hypothetical protein AB205_0193590 [Rana catesbeiana]	-	-	-	-	-	-	-	-	-	26.83	85.91	-3.58849	down	0	0	yes
TRINITY_DN21538_c1_g4	577	TRINITY_DN21538_c1_g4_i1;TRINITY_DN21538_c1_g4_i2	-	-	-	-	-	-	-	-	-	-	105.55	428.17	-3.86605	down	0	0	yes
TRINITY_DN23538_c0_g2	2251	TRINITY_DN23538_c0_g2_i1;TRINITY_DN23538_c0_g2_i2	hypothetical protein AB205_0213430 [Rana catesbeiana]	-	-	-	-	-	-	-	-	-	298.28	431.06	-2.3553	down	0	0	yes
TRINITY_DN24510_c0_g2	376	TRINITY_DN24510_c0_g2_i1	PREDICTED: ATP synthase subunit g, mitochondrial [Nanorana parkeri]	ATP5L	ATP synthase subunit g, mitochondrial OS=Pongo abelii GN=ATP5L PE=3 SV=1	GO:0000276(mitochondrial proton-transporting ATP synthase complex, coupling factor F(o));GO:0015078(proton transmembrane transporter activity);GO:0015986(ATP synthesis coupled proton transport)	ENOG4111TZ1(Mitochondrial membrane ATP synthase (F(1)F(0) ATP synthase or Complex V) produces ATP from ADP in the presence of a proton gradient across the membrane which is generated by electron transport complexes of the respiratory chain. F-type ATPases consist of two structural domains, F(1) - containing the extramembraneous catalytic core, and F(0) - containing the membrane proton channel, li…	K02140	F-type H+-transporting ATPase subunit g	-	npr00190(Oxidative phosphorylation)	A9JSC4.1 PF04718.13;ATP-synt_G;	286.99	902.12	-3.55479	down	0	0	yes
TRINITY_DN26266_c0_g2	1076	TRINITY_DN26266_c0_g2_i1;TRINITY_DN26266_c0_g2_i10;TRINITY_DN26266_c0_g2_i2;TRINITY_DN26266_c0_g2_i3;TRINITY_DN26266_c0_g2_i4;TRINITY_DN26266_c0_g2_i5;TRINITY_DN26266_c0_g2_i6;TRINITY_DN26266_c0_g2_i7;TRINITY_DN26266_c0_g2_i8;TRINITY_DN26266_c0_g2_i9	PREDICTED: tubulin alpha chain-like, partial [Takifugu rubripes]	-	Tubulin alpha chain OS=Torpedo marmorata PE=2 SV=1	GO:0000226(microtubule cytoskeleton organization);GO:0003725(double-stranded RNA binding);GO:0003924(GTPase activity);GO:0005200(structural constituent of cytoskeleton);GO:0005525(GTP binding);GO:0005829(cytosol);GO:0005881(cytoplasmic microtubule);GO:0018410(C-terminal protein amino acid modification);GO:0031625(ubiquitin protein ligase binding);GO:0043209(myelin sheath);GO:0070062(extracellular…	COG5023(protein polymerization)	K07374	tubulin alpha	-	tru04145(Phagosome);tru04210(Apoptosis);tru04530(Tight junction);tru04540(Gap junction)	L7N0B2.1 PF03953.15;Tubulin_C;	149.42	344.67	-3.02837	down	0	0	yes
TRINITY_DN25326_c0_g7	439	TRINITY_DN25326_c0_g7_i1;TRINITY_DN25326_c0_g7_i2;TRINITY_DN25326_c0_g7_i3	collagen alpha-1(I) chain-like, partial [Pipra filicauda]	-	-	-	ENOG410Y1YS(NA)	K06236	collagen, type I, alpha	-	chx04151(PI3K-Akt signaling pathway);chx04512(ECM-receptor interaction);chx04510(Focal adhesion);chx04611(Platelet activation);chx04926(Relaxin signaling pathway);chx04974(Protein digestion and absorption);chx04933(AGE-RAGE signaling pathway in diabetic complications);chx05165(Human papillomavirus infection);chx05146(Amoebiasis)	-	356.87	7345.7	-6.28972	down	0	0	yes
TRINITY_DN27468_c2_g2	968	TRINITY_DN27468_c2_g2_i1	-	-	-	-	-	-	-	-	-	-	6	28.77	-4.14515	down	0	0	yes
TRINITY_DN27049_c0_g3	1141	TRINITY_DN27049_c0_g3_i1;TRINITY_DN27049_c0_g3_i2;TRINITY_DN27049_c0_g3_i3;TRINITY_DN27049_c0_g3_i4;TRINITY_DN27049_c0_g3_i5;TRINITY_DN27049_c0_g3_i6	-	-	-	-	-	-	-	-	-	-	3.15	30.86	-5.17978	down	0	0	yes
TRINITY_DN18671_c0_g2	1156	TRINITY_DN18671_c0_g2_i1;TRINITY_DN18671_c0_g2_i2;TRINITY_DN18671_c0_g2_i3	hypothetical protein AB205_0037550, partial [Rana catesbeiana]	myod1-a	Myoblast determination protein 1 homolog A OS=Xenopus laevis GN=myod1-a PE=2 SV=1	GO:0001047(core promoter binding);GO:0031490(chromatin DNA binding);GO:0043966(histone H3 acetylation);GO:0043967(histone H4 acetylation);GO:0044344(cellular response to fibroblast growth factor stimulus);GO:0045944(positive regulation of transcription by RNA polymerase II);GO:0071392(cellular response to estradiol stimulus)	ENOG4111SED(myogenic factor)	NA	NA	NA	NA(NA)	W5QJ96.1 PF01586.14;Basic;	11.43	90.18	-4.78193	down	0	0	yes
TRINITY_DN17677_c1_g4	2419	TRINITY_DN17677_c1_g4_i1	PREDICTED: nucleolar GTP-binding protein 2 isoform X1 [Nanorana parkeri]	GNL2	Nucleolar GTP-binding protein 2 OS=Homo sapiens GN=GNL2 PE=1 SV=1	GO:0003924(GTPase activity);GO:0005730(nucleolus);GO:0042254(ribosome biogenesis)	COG1161(Required for a late step of 50S ribosomal subunit assembly. Has GTPase activity (By similarity))	K14537	nuclear GTP-binding protein	-	npr03008(Ribosome biogenesis in eukaryotes)	F7AR05.1 PF01926.21;MMR_HSR1;	47.6	0.69	4.22922	up	0	0	yes
TRINITY_DN19303_c1_g1	638	TRINITY_DN19303_c1_g1_i1;TRINITY_DN19303_c1_g1_i2;TRINITY_DN19303_c1_g1_i3	adult beta globin, partial [Rana ornativentris]	HBB	Hemoglobin subunit beta OS=Pelophylax esculentus GN=HBB PE=1 SV=1	GO:0005344(oxygen carrier activity);GO:0005506(iron ion binding);GO:0005833(hemoglobin complex);GO:0015671(oxygen transport);GO:0019825(oxygen binding);GO:0020037(heme binding)	COG1018(Is involved in NO detoxification in an aerobic process, termed nitric oxide dioxygenase (NOD) reaction that utilizes O(2) and NAD(P)H to convert NO to nitrate, which protects the bacterium from various noxious nitrogen compounds. Therefore, plays a central role in the inducible response to nitrosative stress (By similarity))	NA	NA	NA	NA(NA)	D3U1H5.1 PF00042.20;Globin;	7.07	202.06	-6.73702	down	0	0	yes
TRINITY_DN23303_c0_g5	1683	TRINITY_DN23303_c0_g5_i1	NADH dehydrogenase subunit 4 (mitochondrion) [Odorrana tormota]	MT-ND4	NADH-ubiquinone oxidoreductase chain 4 OS=Squalus acanthias GN=MT-ND4 PE=3 SV=1	GO:0005739(mitochondrion);GO:0006120(mitochondrial electron transport, NADH to ubiquinone);GO:0008137(NADH dehydrogenase (ubiquinone) activity);GO:0016020(membrane);GO:0016021(integral component of membrane);GO:0016491(oxidoreductase activity);GO:0031966(mitochondrial membrane);GO:0042773(ATP synthesis coupled electron transport);GO:0055114(oxidation-reduction process);GO:0070469(respiratory chai…	COG1008(subunit m)	K03881	NADH-ubiquinone oxidoreductase chain 4	EC:1.6.5.3	npr00190(Oxidative phosphorylation)	Q65CI4.2 PF00361.18;Proton_antipo_M;	1212.24	1688.84	-2.35779	down	0	0	yes
TRINITY_DN22533_c0_g1	1170	TRINITY_DN22533_c0_g1_i1;TRINITY_DN22533_c0_g1_i2	-	-	-	-	-	-	-	-	-	-	6.39	66.09	-5.10919	down	0	0	yes
TRINITY_DN19323_c0_g3	1732	TRINITY_DN19323_c0_g3_i1;TRINITY_DN19323_c0_g3_i2;TRINITY_DN19323_c0_g3_i3;TRINITY_DN19323_c0_g3_i4;TRINITY_DN19323_c0_g3_i5	-	-	-	-	-	-	-	-	-	-	951.75	2355.69	-3.15902	down	0	0	yes
TRINITY_DN21894_c1_g3	1078	TRINITY_DN21894_c1_g3_i1	PREDICTED: cofilin-2 [Nanorana parkeri]	cfl2	Cofilin-2 OS=Xenopus laevis GN=cfl2 PE=2 SV=1	GO:0003779(actin binding);GO:0005615(extracellular space);GO:0005634(nucleus);GO:0015629(actin cytoskeleton);GO:0016363(nuclear matrix);GO:0030042(actin filament depolymerization);GO:0030836(positive regulation of actin filament depolymerization);GO:0031674(I band);GO:0045214(sarcomere organization);GO:0046716(muscle cell cellular homeostasis);GO:0070062(extracellular exosome)	ENOG41122P5(actin-depolymerizing factor)	K05765	cofilin	-	npr04810(Regulation of actin cytoskeleton)	Q5U4Y2.1 PF00241.18;Cofilin_ADF;	16.24	45.67	-3.37459	down	0	0	yes
TRINITY_DN23978_c0_g8	1014	TRINITY_DN23978_c0_g8_i1	PREDICTED: NADH dehydrogenase [ubiquinone] iron-sulfur protein 2, mitochondrial [Nanorana parkeri]	Ndufs2	NADH dehydrogenase [ubiquinone] iron-sulfur protein 2, mitochondrial OS=Rattus norvegicus GN=Ndufs2 PE=1 SV=1	GO:0003674(molecular_function);GO:0003954(NADH dehydrogenase activity);GO:0005575(cellular_component);GO:0005654(nucleoplasm);GO:0005739(mitochondrion);GO:0005747(mitochondrial respiratory chain complex I);GO:0006979(response to oxidative stress);GO:0008137(NADH dehydrogenase (ubiquinone) activity);GO:0008150(biological_process);GO:0031625(ubiquitin protein ligase binding);GO:0042775(mitochondria…	COG0649(NDH-1 shuttles electrons from NADH, via FMN and iron- sulfur (Fe-S) centers, to quinones in the respiratory chain. The immediate electron acceptor for the enzyme in this species is believed to be ubiquinone. Couples the redox reaction to proton translocation (for every two electrons transferred, four hydrogen ions are translocated across the cytoplasmic membrane), and thus conserves the r…	K03935	NADH dehydrogenase (ubiquinone) Fe-S protein 2	EC:1.6.5.3 1.6.99.3	npr00190(Oxidative phosphorylation)	A0A096NQK6.1 PF00346.17;Complex1_49kDa;	68.28	176.26	-3.2539	down	0	0	yes
TRINITY_DN23771_c2_g1	2016	TRINITY_DN23771_c2_g1_i1	Keratin, type I cytoskeletal 47 kDa [Rana catesbeiana]	KRT12	Keratin, type I cytoskeletal 12 (Fragment) OS=Oryctolagus cuniculus GN=KRT12 PE=2 SV=1	GO:0005198(structural molecule activity);GO:0005737(cytoplasm);GO:0005882(intermediate filament);GO:0033554(cellular response to stress);GO:0045109(intermediate filament organization);GO:0050708(regulation of protein secretion)	ENOG410Y9IV(Keratin, type I cytoskeletal)	NA	NA	NA	NA(NA)	I3L6B5.1 PF00038.19;Filament;	61.76	0.11	7.1667	up	0	0	yes
TRINITY_DN27119_c0_g6	349	TRINITY_DN27119_c0_g6_i1;TRINITY_DN27119_c0_g6_i2	hypothetical protein AB205_0177960 [Rana catesbeiana]	Cox7a1	Cytochrome c oxidase subunit 7A1, mitochondrial OS=Mus musculus GN=Cox7a1 PE=1 SV=1	GO:0004129(cytochrome-c oxidase activity);GO:0005739(mitochondrion);GO:0005743(mitochondrial inner membrane);GO:0005746(mitochondrial respiratory chain);GO:0009055(electron transfer activity);GO:0016020(membrane);GO:0016021(integral component of membrane)	ENOG41124EQ(cytochrome c oxidase subunit VIIa polypeptide 2 (liver))	K02270	cytochrome c oxidase subunit 7a	-	xla00190(Oxidative phosphorylation);xla04260(Cardiac muscle contraction)	G3SMF0.1 PF02238.13;COX7a;	8.74	151.79	-6.00048	down	0	0	yes
TRINITY_DN20621_c0_g1	976	TRINITY_DN20621_c0_g1_i1	PREDICTED: guanidinoacetate N-methyltransferase [Nanorana parkeri]	gamt	Guanidinoacetate N-methyltransferase OS=Xenopus tropicalis GN=gamt PE=2 SV=1	GO:0005634(nucleus);GO:0005737(cytoplasm);GO:0006601(creatine biosynthetic process);GO:0030731(guanidinoacetate N-methyltransferase activity);GO:0046498(S-adenosylhomocysteine metabolic process);GO:0046500(S-adenosylmethionine metabolic process)	ENOG410XPX4(Guanidinoacetate N-methyltransferase)	K00542	guanidinoacetate N-methyltransferase	EC:2.1.1.2	npr00260(Glycine, serine and threonine metabolism);npr00330(Arginine and proline metabolism)	-	36.18	130.22	-3.73379	down	0	0	yes
TRINITY_DN28151_c1_g2	1078	TRINITY_DN28151_c1_g2_i1	-	-	-	-	-	-	-	-	-	-	8.18	25.47	-3.52118	down	0	0	yes
TRINITY_DN19575_c1_g1	1376	TRINITY_DN19575_c1_g1_i1;TRINITY_DN19575_c1_g1_i2	-	-	-	-	-	-	-	-	-	-	454.32	0.13	9.86171	up	0	0	yes
TRINITY_DN20300_c1_g1	1045	TRINITY_DN20300_c1_g1_i1	-	-	-	-	-	-	-	-	-	-	66.07	410.05	-4.51868	down	0	0	yes
TRINITY_DN17781_c2_g9	764	TRINITY_DN17781_c2_g9_i1	elongin B L homeolog [Xenopus laevis]	Tceb2	Transcription elongation factor B polypeptide 2 OS=Mus musculus GN=Tceb2 PE=1 SV=1	GO:0006368(transcription elongation from RNA polymerase II promoter);GO:0030891(VCB complex);GO:0070449(elongin complex)	ENOG4111UGJ(Transcription elongation factor B (SIII), polypeptide 2 (18kDa, elongin B))	K03873	elongin-B	-	xla04120(Ubiquitin mediated proteolysis)	F6V632.1 PF00240.21;ubiquitin;	146.73	197.06	-2.31758	down	0	0	yes
TRINITY_DN20796_c1_g2	1670	TRINITY_DN20796_c1_g2_i1	PREDICTED: fragile X mental retardation syndrome-related protein 2 [Anolis carolinensis]	FXR2	Fragile X mental retardation syndrome-related protein 2 OS=Homo sapiens GN=FXR2 PE=1 SV=2	GO:0002230(positive regulation of defense response to virus by host);GO:0003729(mRNA binding);GO:0005634(nucleus);GO:0005737(cytoplasm);GO:0005844(polysome);GO:0016020(membrane);GO:0017148(negative regulation of translation);GO:0042802(identical protein binding);GO:0070062(extracellular exosome);GO:0098792(xenophagy)	ENOG410ZDJG(fragile X mental retardation)	K15516	fragile X mental retardation protein	-	acs03013(RNA transport)	A0A0P7V8I6.1 PF00013.27;KH_1;	18.84	73.21	-3.8377	down	0	0	yes
TRINITY_DN26095_c0_g3	514	TRINITY_DN26095_c0_g3_i1;TRINITY_DN26095_c0_g3_i2;TRINITY_DN26095_c0_g3_i3;TRINITY_DN26095_c0_g3_i4	collagen alpha-1(I) chain-like [Bos indicus x Bos taurus]	-	-	-	ENOG410Z05T(NA)	K19720	collagen, type III, alpha	-	chx04611(Platelet activation);chx04926(Relaxin signaling pathway);chx04974(Protein digestion and absorption);chx04933(AGE-RAGE signaling pathway in diabetic complications);chx05146(Amoebiasis)	-	1282.69	14020.7	-5.35957	down	0	0	yes
TRINITY_DN25183_c0_g1	1265	TRINITY_DN25183_c0_g1_i1;TRINITY_DN25183_c0_g1_i2	-	-	-	-	-	-	-	-	-	-	1.46	18.55	-6.0914	down	0	0	yes
TRINITY_DN24953_c0_g3	1091	TRINITY_DN24953_c0_g3_i1	-	-	-	-	-	-	-	-	-	-	2.51	29.73	-5.44639	down	0	0	yes
TRINITY_DN27070_c0_g1	4541	TRINITY_DN27070_c0_g1_i1;TRINITY_DN27070_c0_g1_i2;TRINITY_DN27070_c0_g1_i3	PREDICTED: cullin-associated NEDD8-dissociated protein 1-like [Nanorana parkeri]	CAND1	Cullin-associated NEDD8-dissociated protein 1 OS=Bos taurus GN=CAND1 PE=2 SV=1	GO:0005634(nucleus);GO:0010265(SCF complex assembly);GO:0016567(protein ubiquitination)	ENOG410XPK4(cullin-associated and neddylation-dissociated)	NA	NA	NA	NA(NA)	F7BNI2.1 PF08623.8;TIP120;	3.51	25.37	-4.61776	down	0	0	yes
TRINITY_DN24537_c0_g4	353	TRINITY_DN24537_c0_g4_i1	-	-	-	-	-	-	-	-	-	-	52.06	134.38	-3.25741	down	0	0	yes
TRINITY_DN6148_c0_g1	291	TRINITY_DN6148_c0_g1_i1	ATP synthase subunit epsilon, mitochondrial [Rana catesbeiana]	ATP5E	ATP synthase subunit epsilon, mitochondrial OS=Homo sapiens GN=ATP5E PE=1 SV=2	GO:0005743(mitochondrial inner membrane);GO:0016887(ATPase activity)	ENOG410Y5P5(Mitochondrial membrane ATP synthase (F(1)F(0) ATP synthase or Complex V) produces ATP from ADP in the presence of a proton gradient across the membrane which is generated by electron transport complexes of the respiratory chain. F-type ATPases consist of two structural domains, F(1) - containing the extramembraneous catalytic core, and F(0) - containing the membrane proton channel, li…	K02135	F-type H+-transporting ATPase subunit epsilon	-	gja00190(Oxidative phosphorylation)	H9GPZ7.1 PF04627.11;ATP-synt_Eps;	341.74	900.13	-3.21666	down	0	0	yes
TRINITY_DN25549_c2_g8	1471	TRINITY_DN25549_c2_g8_i1;TRINITY_DN25549_c2_g8_i2;TRINITY_DN25549_c2_g8_i3;TRINITY_DN25549_c2_g8_i4	PREDICTED: keratin, type II cytoskeletal 5-like isoform X1 [Nanorana parkeri]	Krt5	Keratin, type II cytoskeletal 5 OS=Mus musculus GN=Krt5 PE=1 SV=1	GO:0002244(hematopoietic progenitor cell differentiation);GO:0005198(structural molecule activity);GO:0045095(keratin filament);GO:0070062(extracellular exosome)	ENOG410YY6B(structural constituent of epidermis)	NA	NA	NA	NA(NA)	L5MAH8.1 PF00038.19;Filament;	723.44	7.67	4.69092	up	0	0	yes
TRINITY_DN27716_c1_g1	1296	TRINITY_DN27716_c1_g1_i1;TRINITY_DN27716_c1_g1_i10;TRINITY_DN27716_c1_g1_i11;TRINITY_DN27716_c1_g1_i12;TRINITY_DN27716_c1_g1_i13;TRINITY_DN27716_c1_g1_i14;TRINITY_DN27716_c1_g1_i2;TRINITY_DN27716_c1_g1_i3;TRINITY_DN27716_c1_g1_i4;TRINITY_DN27716_c1_g1_i5;TRINITY_DN27716_c1_g1_i6;TRINITY_DN27716_c1_g1_i7;TRINITY_DN27716_c1_g1_i8;TRINITY_DN27716_c1_g1_i9	hypothetical protein T02_1307, partial [Trichinella nativa]	-	-	GO:0003690(double-stranded DNA binding);GO:0003700(DNA binding transcription factor activity);GO:0008134(transcription factor binding);GO:0008283(cell proliferation);GO:0009303(rRNA transcription)	ENOG410XZB8(NA)	K06236	collagen, type I, alpha	-	chx04151(PI3K-Akt signaling pathway);chx04512(ECM-receptor interaction);chx04510(Focal adhesion);chx04611(Platelet activation);chx04926(Relaxin signaling pathway);chx04974(Protein digestion and absorption);chx04933(AGE-RAGE signaling pathway in diabetic complications);chx05165(Human papillomavirus infection);chx05146(Amoebiasis)	-	1490.77	39771.5	-6.42905	down	0	0	yes
TRINITY_DN22177_c0_g1	2915	TRINITY_DN22177_c0_g1_i1;TRINITY_DN22177_c0_g1_i2	PREDICTED: uncharacterized protein LOC101733326 [Xenopus tropicalis]	-	-	-	-	NA	NA	NA	NA(NA)	-	115.3	0.58	7.10197	up	0	0	yes
TRINITY_DN14388_c0_g1	1207	TRINITY_DN14388_c0_g1_i1	LOC100127661 protein [Xenopus tropicalis]	Fbxo46	F-box only protein 46 OS=Mus musculus GN=Fbxo46 PE=2 SV=1	GO:0003674(molecular_function);GO:0005575(cellular_component);GO:0008150(biological_process)	ENOG410ZZJ3(NA)	NA	NA	NA	NA(NA)	F6SI29.1 PF00779.17;BTK;	4.5	18.55	-3.92425	down	0	0	yes
TRINITY_DN20316_c0_g3	2390	TRINITY_DN20316_c0_g3_i1;TRINITY_DN20316_c0_g3_i10;TRINITY_DN20316_c0_g3_i2;TRINITY_DN20316_c0_g3_i3;TRINITY_DN20316_c0_g3_i4;TRINITY_DN20316_c0_g3_i5;TRINITY_DN20316_c0_g3_i6;TRINITY_DN20316_c0_g3_i7;TRINITY_DN20316_c0_g3_i8;TRINITY_DN20316_c0_g3_i9	mitochondrial inorganic phosphate carrier [Rana sylvatica]	SLC25A3	Phosphate carrier protein, mitochondrial OS=Homo sapiens GN=SLC25A3 PE=1 SV=2	GO:0003735(structural constituent of ribosome);GO:0006412(translation)	ENOG410XPST(Phosphate carrier protein)	NA	NA	NA	NA(NA)	F1PXY4.2 PF00153.25;Mito_carr;	822.55	591.92	-2.02191	down	0	0	yes
TRINITY_DN17960_c1_g1	2512	TRINITY_DN17960_c1_g1_i1;TRINITY_DN17960_c1_g1_i2;TRINITY_DN17960_c1_g1_i3;TRINITY_DN17960_c1_g1_i4;TRINITY_DN17960_c1_g1_i5;TRINITY_DN17960_c1_g1_i6;TRINITY_DN17960_c1_g1_i7	nuclear autoantigenic sperm protein [Xenopus tropicalis]	-	Histone-binding protein N1/N2 OS=Xenopus laevis PE=1 SV=3	GO:0000790(nuclear chromatin);GO:0001824(blastocyst development);GO:0003674(molecular_function);GO:0005575(cellular_component);GO:0005634(nucleus);GO:0005654(nucleoplasm);GO:0005737(cytoplasm);GO:0006260(DNA replication);GO:0006334(nucleosome assembly);GO:0006335(DNA replication-dependent nucleosome assembly);GO:0006336(DNA replication-independent nucleosome assembly);GO:0008283(cell proliferatio…	ENOG4110P5E(Nuclear autoantigenic sperm protein (Histone-binding))	NA	NA	NA	NA(NA)	M7BA94.1 PF13424.4;TPR_12;	128.68	3.4	3.56446	up	0	0	yes
TRINITY_DN21271_c0_g2	1561	TRINITY_DN21271_c0_g2_i1;TRINITY_DN21271_c0_g2_i2;TRINITY_DN21271_c0_g2_i3;TRINITY_DN21271_c0_g2_i4;TRINITY_DN21271_c0_g2_i5;TRINITY_DN21271_c0_g2_i6	-	-	-	-	-	-	-	-	-	-	4.91	104.77	-6.22772	down	0	0	yes
TRINITY_DN20575_c1_g7	1834	TRINITY_DN20575_c1_g7_i1	hypothetical protein XENTR_v90010459mg [Xenopus tropicalis]	-	-	-	ENOG4111AEB(chromosome 11 open reading frame 89)	-	-	-	-	A0A0P7V6L0.1 PF15485.4;DUF4643;	2.58	16.33	-4.53503	down	0	0	yes
TRINITY_DN23594_c0_g5	1857	TRINITY_DN23594_c0_g5_i1;TRINITY_DN23594_c0_g5_i2;TRINITY_DN23594_c0_g5_i3	PREDICTED: transmembrane protein 233 [Nanorana parkeri]	TMEM233	Transmembrane protein 233 OS=Homo sapiens GN=TMEM233 PE=3 SV=1	GO:0009607(response to biotic stimulus);GO:0016021(integral component of membrane)	ENOG410YZUX(Transmembrane protein 233)	NA	NA	NA	NA(NA)	W5M030.1 PF04505.10;CD225;	2.62	17.3	-4.78233	down	0	0	yes
TRINITY_DN25847_c2_g3	2345	TRINITY_DN25847_c2_g3_i1	cytochrome c oxidase subunit I (mitochondrion) [Odorrana tormota]	MT-CO1	Cytochrome c oxidase subunit 1 OS=Coturnix coturnix japonica GN=MT-CO1 PE=3 SV=3	GO:0045277(respiratory chain complex IV)	COG0843(Cytochrome C oxidase subunit I)	K02256	cytochrome c oxidase subunit 1	EC:1.9.3.1	npr00190(Oxidative phosphorylation);npr04260(Cardiac muscle contraction)	Q4JQI5.1 PF00115.18;COX1;	3646.36	4801.37	-2.27362	down	0	0	yes
TRINITY_DN26991_c0_g3	828	TRINITY_DN26991_c0_g3_i1;TRINITY_DN26991_c0_g3_i2	hypothetical protein AB205_0030510 [Rana catesbeiana]	RPS10	40S ribosomal protein S10 OS=Bos taurus GN=RPS10 PE=2 SV=1	GO:0000028(ribosomal small subunit assembly);GO:0003735(structural constituent of ribosome);GO:0022627(cytosolic small ribosomal subunit)	COG5045(Ribosomal protein)	K02947	small subunit ribosomal protein S10e	-	npr03010(Ribosome)	L5MEY5.1 PF03501.13;S10_plectin;	1453.37	1840.87	-2.23167	down	0	0	yes
TRINITY_DN27288_c1_g1	903	TRINITY_DN27288_c1_g1_i1;TRINITY_DN27288_c1_g1_i2	-	-	-	-	-	-	-	-	-	-	27.64	128.7	-4.11825	down	0	0	yes
TRINITY_DN20230_c0_g2	504	TRINITY_DN20230_c0_g2_i1	hypothetical protein AB205_0108660 [Rana catesbeiana]	FAU	40S ribosomal protein S30 OS=Bos taurus GN=FAU PE=3 SV=1	GO:0003735(structural constituent of ribosome);GO:0022627(cytosolic small ribosomal subunit)	ENOG41123KC(40s ribosomal protein s30)	K02983	small subunit ribosomal protein S30e	-	npr03010(Ribosome)	A0A091D8G1.1 PF04758.12;Ribosomal_S30;	1487.35	2333.37	-2.55863	down	0	0	yes
TRINITY_DN20796_c1_g9	1823	TRINITY_DN20796_c1_g9_i1;TRINITY_DN20796_c1_g9_i2	PREDICTED: very-long-chain (3R)-3-hydroxyacyl-CoA dehydratase 1 [Nanorana parkeri]	HACD1	Very-long-chain (3R)-3-hydroxyacyl-CoA dehydratase 1 OS=Ovis aries GN=HACD1 PE=2 SV=1	GO:0005783(endoplasmic reticulum);GO:0010811(positive regulation of cell-substrate adhesion);GO:0016021(integral component of membrane);GO:0018812(3-hydroxyacyl-CoA dehydratase activity);GO:0019899(enzyme binding);GO:0030148(sphingolipid biosynthetic process);GO:0030497(fatty acid elongation);GO:0034622(cellular protein-containing complex assembly);GO:0042761(very long-chain fatty acid biosynthet…	COG5198(Protein tyrosine phosphatase-like)	K10703	very-long-chain (3R)-3-hydroxyacyl-CoA dehydratase	EC:4.2.1.134	npr00062(Fatty acid elongation);npr01040(Biosynthesis of unsaturated fatty acids)	A0A093BHL1.1 PF04387.12;PTPLA;	7.46	57.89	-4.8162	down	0	0	yes
TRINITY_DN26767_c0_g1	4232	TRINITY_DN26767_c0_g1_i1	PREDICTED: villin-like protein [Nanorana parkeri]	VIL1	Villin-1 OS=Homo sapiens GN=VIL1 PE=1 SV=4	GO:0003779(actin binding);GO:0007010(cytoskeleton organization)	ENOG410XR0A(capping protein (actin filament) gelsolin-like)	NA	NA	NA	NA(NA)	F7E7Y5.1 PF00626.20;Gelsolin;	15.68	0.01	8.24601	up	0	0	yes
TRINITY_DN21148_c0_g1	450	TRINITY_DN21148_c0_g1_i1	PREDICTED: NADH dehydrogenase [ubiquinone] 1 alpha subcomplex subunit 13 [Nanorana parkeri]	Ndufa13	NADH dehydrogenase [ubiquinone] 1 alpha subcomplex subunit 13 OS=Mus musculus GN=Ndufa13 PE=1 SV=3	GO:0005634(nucleus);GO:0005743(mitochondrial inner membrane);GO:0016021(integral component of membrane);GO:0097191(extrinsic apoptotic signaling pathway)	ENOG4111KIB(NADH dehydrogenase (Ubiquinone) 1 alpha subcomplex)	K11353	NADH dehydrogenase (ubiquinone) 1 alpha subcomplex subunit 13	-	npr00190(Oxidative phosphorylation)	A0A091DIM2.1 PF06212.10;GRIM-19;	141.78	347.43	-3.20627	down	0	0	yes
TRINITY_DN28032_c0_g1	863	TRINITY_DN28032_c0_g1_i1	NADH dehydrogenase 1 beta subcomplex subunit 8, mitochondrial precursor [Rana catesbeiana]	NDUFB8	NADH dehydrogenase [ubiquinone] 1 beta subcomplex subunit 8, mitochondrial OS=Bos taurus GN=NDUFB8 PE=1 SV=1	GO:0005747(mitochondrial respiratory chain complex I);GO:0006120(mitochondrial electron transport, NADH to ubiquinone);GO:0008137(NADH dehydrogenase (ubiquinone) activity);GO:0016021(integral component of membrane)	ENOG4111WEY(NADH dehydrogenase (ubiquinone) 1 beta subcomplex)	K03964	NADH dehydrogenase (ubiquinone) 1 beta subcomplex subunit 8	-	npr00190(Oxidative phosphorylation)	A0A0P7XG68.1 PF05821.9;NDUF_B8;	69.28	144.87	-2.95305	down	0	0	yes
TRINITY_DN2535_c0_g1	388	TRINITY_DN2535_c0_g1_i1	-	-	-	-	-	-	-	-	-	-	628.83	0	14.5602	up	0	0	yes
TRINITY_DN21402_c3_g6	1721	TRINITY_DN21402_c3_g6_i1	PREDICTED: protein phosphatase 1 regulatory subunit 3C-like [Nanorana parkeri]	ppp1r3c	Protein phosphatase 1 regulatory subunit 3C OS=Xenopus tropicalis GN=ppp1r3c PE=2 SV=1	GO:0005977(glycogen metabolic process);GO:0005978(glycogen biosynthetic process);GO:0019888(protein phosphatase regulator activity);GO:0019903(protein phosphatase binding);GO:0050790(regulation of catalytic activity)	ENOG4111FT1(protein phosphatase 1, regulatory subunit)	K07189	protein phosphatase 1 regulatory subunit 3A/B/C/D/E	-	npr04910(Insulin signaling pathway)	Q6GL23.1 PF03370.11;CBM_21;	21.06	73.24	-3.67661	down	0	0	yes
TRINITY_DN25986_c1_g1	3342	TRINITY_DN25986_c1_g1_i1	PREDICTED: cadherin-11 [Nanorana parkeri]	CDH11	Cadherin-11 OS=Gallus gallus GN=CDH11 PE=2 SV=1	GO:0005509(calcium ion binding);GO:0005886(plasma membrane);GO:0007156(homophilic cell adhesion via plasma membrane adhesion molecules);GO:0016021(integral component of membrane)	ENOG410XQHI(Cadherins are calcium dependent cell adhesion proteins (By similarity))	NA	NA	NA	NA(NA)	F1RFU7.2 PF01049.15;Cadherin_C;	60.69	1.15	3.84864	up	0	0	yes
TRINITY_DN28109_c0_g4	4881	TRINITY_DN28109_c0_g4_i1;TRINITY_DN28109_c0_g4_i10;TRINITY_DN28109_c0_g4_i2;TRINITY_DN28109_c0_g4_i3;TRINITY_DN28109_c0_g4_i4;TRINITY_DN28109_c0_g4_i5;TRINITY_DN28109_c0_g4_i6;TRINITY_DN28109_c0_g4_i7;TRINITY_DN28109_c0_g4_i8;TRINITY_DN28109_c0_g4_i9	nebulin isoform X17 [Cynoglossus semilaevis]	NEB	Nebulin OS=Homo sapiens GN=NEB PE=1 SV=5	GO:0003779(actin binding);GO:0030018(Z disc)	ENOG410XSGF(Nebulin repeat)	NA	NA	NA	NA(NA)	H3ADX6.1 PF14604.4;SH3_9;	54.94	171.58	-2.46428	down	0	0	yes
TRINITY_DN27534_c1_g2	359	TRINITY_DN27534_c1_g2_i1;TRINITY_DN27534_c1_g2_i2	hypothetical protein AB205_0041800, partial [Rana catesbeiana]	-	Galectin-1 OS=Rhinella arenarum PE=1 SV=2	GO:0002317(plasma cell differentiation);GO:0003723(RNA binding);GO:0005515(protein binding);GO:0005576(extracellular region);GO:0005615(extracellular space);GO:0005622(intracellular);GO:0005634(nucleus);GO:0005737(cytoplasm);GO:0005829(cytosol);GO:0006915(apoptotic process);GO:0007165(signal transduction);GO:0009986(cell surface);GO:0010812(negative regulation of cell-substrate adhesion);GO:00109…	ENOG4111EA0(Lectin, galactoside-binding, soluble)	NA	NA	NA	NA(NA)	F6XH66.1 PF00337.20;Gal-bind_lectin;	9540.62	1.53	10.7194	up	0	0	yes
TRINITY_DN16588_c0_g2	778	TRINITY_DN16588_c0_g2_i1;TRINITY_DN16588_c0_g2_i2	TPA_exp: RTN2-C [Xenopus tropicalis]	rtn2	Reticulon-2 OS=Xenopus tropicalis GN=rtn2 PE=2 SV=2	GO:0003674(molecular_function);GO:0008150(biological_process);GO:0012505(endomembrane system)	ENOG410XPKH(Reticulon)	NA	NA	NA	NA(NA)	Q4FZ58.2 PF02453.15;Reticulon;	37.52	193.02	-4.46332	down	0	0	yes
TRINITY_DN24981_c1_g7	1067	TRINITY_DN24981_c1_g7_i1;TRINITY_DN24981_c1_g7_i2	-	-	-	-	-	-	-	-	-	-	34.01	94.34	-3.52532	down	0	0	yes
TRINITY_DN18985_c1_g2	747	TRINITY_DN18985_c1_g2_i1	-	-	-	-	-	-	-	-	-	-	48.65	86.92	-2.7296	down	0	0	yes
TRINITY_DN25971_c0_g2	1384	TRINITY_DN25971_c0_g2_i1;TRINITY_DN25971_c0_g2_i2;TRINITY_DN25971_c0_g2_i3	-	-	-	-	-	-	-	-	-	-	1528.57	3065.15	-2.88885	down	0	0	yes
TRINITY_DN24097_c0_g1	235	TRINITY_DN24097_c0_g1_i1;TRINITY_DN24097_c0_g1_i2	-	-	-	-	-	-	-	-	-	-	40.4	403.32	-5.03981	down	0	0	yes
TRINITY_DN17303_c0_g1	642	TRINITY_DN17303_c0_g1_i1	PREDICTED: glutathione peroxidase 1-like [Nanorana parkeri]	Gpx1	Glutathione peroxidase 1 OS=Rattus norvegicus GN=Gpx1 PE=1 SV=4	GO:0000302(response to reactive oxygen species);GO:0001659(temperature homeostasis);GO:0001885(endothelial cell development);GO:0002862(negative regulation of inflammatory response to antigenic stimulus);GO:0004602(glutathione peroxidase activity);GO:0005634(nucleus);GO:0005737(cytoplasm);GO:0005739(mitochondrion);GO:0005829(cytosol);GO:0006629(lipid metabolic process);GO:0006641(triglyceride met…	COG0386(glutathione peroxidase)	K00432	glutathione peroxidase	EC:1.11.1.9	npr00590(Arachidonic acid metabolism);npr00480(Glutathione metabolism)	P11909.2 PF00255.17;GSHPx;	89.67	173.55	-2.85032	down	0	0	yes
TRINITY_DN20176_c1_g7	637	TRINITY_DN20176_c1_g7_i1	PREDICTED: cytochrome c1, heme protein, mitochondrial [Nanorana parkeri]	CYC1	Cytochrome c1, heme protein, mitochondrial OS=Bos taurus GN=CYC1 PE=1 SV=2	GO:0005750(mitochondrial respiratory chain complex III);GO:0006122(mitochondrial electron transport, ubiquinol to cytochrome c);GO:0009055(electron transfer activity);GO:0020037(heme binding);GO:0042776(mitochondrial ATP synthesis coupled proton transport);GO:0045153(electron transporter, transferring electrons within CoQH2-cytochrome c reductase complex activity);GO:0045155(electron transporter,…	COG2857(cytochrome c1)	K00413	ubiquinol-cytochrome c reductase cytochrome c1 subunit	-	npr00190(Oxidative phosphorylation);npr04260(Cardiac muscle contraction)	H3BHY8.1 PF02167.13;Cytochrom_C1;	72.5	248.4	-3.67592	down	0	0	yes
TRINITY_DN28196_c1_g10	2052	TRINITY_DN28196_c1_g10_i1;TRINITY_DN28196_c1_g10_i2	PREDICTED: nucleolin isoform X1 [Nanorana parkeri]	ncl	Nucleolin OS=Xenopus laevis GN=ncl PE=2 SV=3	GO:0000166(nucleotide binding);GO:0003677(DNA binding);GO:0003723(RNA binding);GO:0005730(nucleolus)	ENOG410XSFV(telomeric DNA binding)	NA	NA	NA	NA(NA)	F6WH95.1 PF00076.20;RRM_1;	260.27	16.73	2.9904	up	0	0	yes
TRINITY_DN18356_c1_g1	419	TRINITY_DN18356_c1_g1_i1	40S ribosomal protein S27 [Pteropus vampyrus]	RPS27	40S ribosomal protein S27 OS=Bos taurus GN=RPS27 PE=3 SV=3	GO:0000028(ribosomal small subunit assembly);GO:0003735(structural constituent of ribosome);GO:0006412(translation);GO:0022627(cytosolic small ribosomal subunit);GO:0046872(metal ion binding)	COG2051(40s ribosomal protein S27)	K02978	small subunit ribosomal protein S27e	-	rbb03010(Ribosome)	G3H5C9.1 PF01667.15;Ribosomal_S27e;	4731.74	7271.72	-2.53259	down	0	0	yes
TRINITY_DN19169_c0_g2	860	TRINITY_DN19169_c0_g2_i1;TRINITY_DN19169_c0_g2_i2	PREDICTED: F-box only protein 6-like [Nanorana parkeri]	Fbxo44	F-box only protein 44 OS=Mus musculus GN=Fbxo44 PE=1 SV=1	GO:0004842(ubiquitin-protein transferase activity);GO:0005515(protein binding);GO:0010498(proteasomal protein catabolic process);GO:0019005(SCF ubiquitin ligase complex)	ENOG4111MF5(F-box protein)	K10100	F-box protein 6	-	npr04141(Protein processing in endoplasmic reticulum)	H0YVS8.1 PF04300.11;FBA;	180.38	0.39	7.07368	up	0	0	yes
TRINITY_DN24896_c2_g4	668	TRINITY_DN24896_c2_g4_i1	NADH dehydrogenase 1 beta subcomplex subunit 5, mitochondrial precursor [Rana catesbeiana]	NDUFB5	NADH dehydrogenase [ubiquinone] 1 beta subcomplex subunit 5, mitochondrial OS=Macaca fascicularis GN=NDUFB5 PE=2 SV=1	GO:0005654(nucleoplasm);GO:0005739(mitochondrion);GO:0005743(mitochondrial inner membrane);GO:0005747(mitochondrial respiratory chain complex I);GO:0006120(mitochondrial electron transport, NADH to ubiquinone);GO:0008137(NADH dehydrogenase (ubiquinone) activity);GO:0016021(integral component of membrane);GO:0032981(mitochondrial respiratory chain complex I assembly)	ENOG4111HCK(NADH dehydrogenase (Ubiquinone) 1 beta subcomplex, 5)	K03961	NADH dehydrogenase (ubiquinone) 1 beta subcomplex subunit 5	-	npr00190(Oxidative phosphorylation)	H0XGI2.1 PF09781.7;NDUF_B5;	61.49	100.2	-2.60043	down	0	0	yes
TRINITY_DN20462_c0_g3	1645	TRINITY_DN20462_c0_g3_i1;TRINITY_DN20462_c0_g3_i2;TRINITY_DN20462_c0_g3_i3	phosphoglycerate kinase 1 [Rana sylvatica]	PGK	Phosphoglycerate kinase OS=Gallus gallus GN=PGK PE=2 SV=2	GO:0004618(phosphoglycerate kinase activity);GO:0005524(ATP binding);GO:0006096(glycolytic process)	COG0126(phosphoglycerate kinase)	K00927	phosphoglycerate kinase	EC:2.7.2.3	xtr00010(Glycolysis / Gluconeogenesis)	F6WY38.1 PF00162.17;PGK;	65.64	117.7	-2.74527	down	0	0	yes
TRINITY_DN20176_c1_g5	656	TRINITY_DN20176_c1_g5_i1	PREDICTED: cytochrome c1, heme protein, mitochondrial [Nanorana parkeri]	Cyc1	Cytochrome c1, heme protein, mitochondrial OS=Mus musculus GN=Cyc1 PE=1 SV=1	GO:0005750(mitochondrial respiratory chain complex III);GO:0006122(mitochondrial electron transport, ubiquinol to cytochrome c);GO:0009055(electron transfer activity);GO:0020037(heme binding);GO:0042776(mitochondrial ATP synthesis coupled proton transport);GO:0045153(electron transporter, transferring electrons within CoQH2-cytochrome c reductase complex activity);GO:0045155(electron transporter,…	COG2857(cytochrome c1)	K00413	ubiquinol-cytochrome c reductase cytochrome c1 subunit	-	npr00190(Oxidative phosphorylation);npr04260(Cardiac muscle contraction)	Q4SUD1.1 PF02167.13;Cytochrom_C1;	43.55	196.55	-4.07107	down	0	0	yes
TRINITY_DN14661_c0_g1	390	TRINITY_DN14661_c0_g1_i1	hypothetical protein XELAEV_18024221mg [Xenopus laevis]	COX8A	Cytochrome c oxidase subunit 8A, mitochondrial OS=Bos taurus GN=COX8A PE=1 SV=1	GO:0004129(cytochrome-c oxidase activity);GO:0005739(mitochondrion);GO:0016021(integral component of membrane);GO:1902600(proton transmembrane transport)	ENOG410ZEYR(cytoChrome c oxidase subunit)	K02273	cytochrome c oxidase subunit 8	-	sanh00190(Oxidative phosphorylation);sanh04260(Cardiac muscle contraction)	-	288.74	531.02	-2.78579	down	0	0	yes
TRINITY_DN19216_c1_g2	854	TRINITY_DN19216_c1_g2_i1;TRINITY_DN19216_c1_g2_i2	myosin, light chain 1, alkali, partial [Scaphiopus couchii]	MYL1	Myosin light chain 1/3, skeletal muscle isoform OS=Oryctolagus cuniculus GN=MYL1 PE=1 SV=3	GO:0005509(calcium ion binding);GO:0006936(muscle contraction);GO:0030016(myofibril)	COG5126(Calcium-binding protein)	NA	NA	NA	NA(NA)	B3S9B3.1 PF13499.4;EF-hand_7;	680.9	9856.32	-5.74767	down	0	0	yes
TRINITY_DN19445_c2_g2	262	TRINITY_DN19445_c2_g2_i1	-	-	-	-	-	-	-	-	-	-	838.93	1762.31	-2.84555	down	0	0	yes
TRINITY_DN24140_c0_g1	598	TRINITY_DN24140_c0_g1_i1	60S ribosomal protein L18 [Rana catesbeiana]	RPL18	Ribosomal protein L18 OS=Canis lupus familiaris GN=RPL18 PE=1 SV=2	GO:0003723(RNA binding);GO:0003735(structural constituent of ribosome);GO:0006412(translation);GO:0022625(cytosolic large ribosomal subunit)	COG1727(Ribosomal protein)	K02883	large subunit ribosomal protein L18e	-	npr03010(Ribosome)	H9GMM3.2 PF17135.2;Ribosomal_L18;	1942.76	2082.51	-2.00115	down	0	0	yes
TRINITY_DN21206_c1_g2	1651	TRINITY_DN21206_c1_g2_i1	PREDICTED: sarcospan [Nanorana parkeri]	SSPN	Sarcospan OS=Homo sapiens GN=SSPN PE=2 SV=3	GO:0005887(integral component of plasma membrane);GO:0016010(dystrophin-associated glycoprotein complex);GO:0030133(transport vesicle)	ENOG4111WM7(sarcospan)	NA	NA	NA	NA(NA)	F6QQX0.1 PF04103.13;CD20;	4.04	13.9	-3.66016	down	0	0	yes
TRINITY_DN24726_c0_g6	789	TRINITY_DN24726_c0_g6_i1;TRINITY_DN24726_c0_g6_i2;TRINITY_DN24726_c0_g6_i3	uncharacterized protein LOC100049137 [Xenopus laevis]	MINOS1	MICOS complex subunit MIC10 OS=Homo sapiens GN=MINOS1 PE=1 SV=1	GO:0005739(mitochondrion);GO:0061617(MICOS complex)	ENOG4112535(Mitochondrial inner membrane organizing system)	NA	NA	NA	NA(NA)	A0A0P7UK43.1 PF04418.10;DUF543;	101.82	306.19	-3.49846	down	0	0	yes
TRINITY_DN24126_c0_g3	1230	TRINITY_DN24126_c0_g3_i1	succinate dehydrogenase [ubiquinone] flavoprotein subunit, mitochondrial [Pogona vitticeps]	sdha	Succinate dehydrogenase [ubiquinone] flavoprotein subunit, mitochondrial OS=Xenopus tropicalis GN=sdha PE=2 SV=1	GO:0000104(succinate dehydrogenase activity);GO:0005743(mitochondrial inner membrane);GO:0006105(succinate metabolic process);GO:0008177(succinate dehydrogenase (ubiquinone) activity);GO:0022904(respiratory electron transport chain)	COG1053(Succinate DeHydrogenase)	K00234	succinate dehydrogenase (ubiquinone) flavoprotein subunit	EC:1.3.5.1	pvt00020(Citrate cycle (TCA cycle));pvt00190(Oxidative phosphorylation)	V8NU45.1 PF02910.18;Succ_DH_flav_C;	7.6	31.95	-3.95295	down	0	0	yes
TRINITY_DN23586_c0_g1	423	TRINITY_DN23586_c0_g1_i1;TRINITY_DN23586_c0_g1_i2	hypothetical protein AB205_0128950, partial [Rana catesbeiana]	-	-	GO:0030246(carbohydrate binding)	ENOG4111EA0(Lectin, galactoside-binding, soluble)	NA	NA	NA	NA(NA)	-	2891.25	4.35	7.58254	up	0	0	yes
TRINITY_DN17935_c0_g5	637	TRINITY_DN17935_c0_g5_i1;TRINITY_DN17935_c0_g5_i2	PREDICTED: coiled-coil-helix-coiled-coil-helix domain-containing protein 10, mitochondrial [Nanorana parkeri]	CHCHD10	Coiled-coil-helix-coiled-coil-helix domain-containing protein 10, mitochondrial OS=Homo sapiens GN=CHCHD10 PE=1 SV=1	GO:0005634(nucleus);GO:0005739(mitochondrion);GO:0005758(mitochondrial intermembrane space);GO:0006119(oxidative phosphorylation);GO:0006754(ATP biosynthetic process);GO:0007005(mitochondrion organization);GO:2000984(negative regulation of ATP citrate synthase activity)	ENOG41126E7(coiled-coil-helix-coiled-coil-helix domain containing)	-	-	-	-	M7BJB0.1 PF06747.11;CHCH;	9.95	205.27	-6.29235	down	0	0	yes
TRINITY_DN23326_c1_g3	790	TRINITY_DN23326_c1_g3_i1	-	-	-	-	-	-	-	-	-	-	4.17	37.92	-5.07657	down	0	0	yes
TRINITY_DN19181_c2_g2	774	TRINITY_DN19181_c2_g2_i1;TRINITY_DN19181_c2_g2_i2	PREDICTED: triosephosphate isomerase [Nanorana parkeri]	tpi1	Triosephosphate isomerase OS=Xenopus laevis GN=tpi1 PE=2 SV=1	GO:0004807(triose-phosphate isomerase activity);GO:0005615(extracellular space);GO:0005634(nucleus);GO:0005829(cytosol);GO:0006094(gluconeogenesis);GO:0006096(glycolytic process);GO:0006098(pentose-phosphate shunt);GO:0007275(multicellular organism development);GO:0019563(glycerol catabolic process);GO:0031625(ubiquitin protein ligase binding);GO:0046166(glyceraldehyde-3-phosphate biosynthetic pr…	COG0149(triosephosphate isomerase)	K01803	triosephosphate isomerase (TIM)	EC:5.3.1.1	npr00010(Glycolysis / Gluconeogenesis);npr00051(Fructose and mannose metabolism);npr00562(Inositol phosphate metabolism)	B0BM40.1 PF00121.16;TIM;	421.17	1910.47	-3.42523	down	0	0	yes
TRINITY_DN26431_c0_g6	1796	TRINITY_DN26431_c0_g6_i1	-	-	-	-	-	-	-	-	-	-	0.97	8.61	-5.03971	down	0	0	yes
TRINITY_DN27686_c0_g1	4246	TRINITY_DN27686_c0_g1_i1;TRINITY_DN27686_c0_g1_i2;TRINITY_DN27686_c0_g1_i3;TRINITY_DN27686_c0_g1_i4	PREDICTED: collagen alpha-2(VI) chain isoform X1 [Nanorana parkeri]	COL6A2	Collagen alpha-2(VI) chain OS=Gallus gallus GN=COL6A2 PE=2 SV=1	GO:0005581(collagen trimer);GO:0007155(cell adhesion)	ENOG410XT53(Collagen, type VI, alpha 2)	K06238	collagen, type VI, alpha	-	npr04512(ECM-receptor interaction);npr04510(Focal adhesion)	F7E5R6.1 PF00092.26;VWA;	353.72	29.71	1.95575	up	0	0	yes
TRINITY_DN27610_c0_g2	430	TRINITY_DN27610_c0_g2_i1;TRINITY_DN27610_c0_g2_i2;TRINITY_DN27610_c0_g2_i3	PREDICTED: 60S ribosomal protein L27a [Nanorana parkeri]	rpl27a	60S ribosomal protein L27a OS=Xenopus laevis GN=rpl27a PE=2 SV=2	GO:0003735(structural constituent of ribosome);GO:0022625(cytosolic large ribosomal subunit)	COG0200(Binds to the 23S rRNA (By similarity))	K02900	large subunit ribosomal protein L27Ae	-	npr03010(Ribosome)	I3KEJ4.1 PF00828.17;Ribosomal_L27A;	3910.06	4445.7	-2.09838	down	0	0	yes
TRINITY_DN25870_c0_g2	1178	TRINITY_DN25870_c0_g2_i1;TRINITY_DN25870_c0_g2_i2;TRINITY_DN25870_c0_g2_i3;TRINITY_DN25870_c0_g2_i4;TRINITY_DN25870_c0_g2_i5	-	-	-	-	-	-	-	-	-	-	182.26	7.81	2.79417	up	0	0	yes
TRINITY_DN29019_c3_g3	349	TRINITY_DN29019_c3_g3_i1	-	-	-	-	-	-	-	-	-	-	48.93	135.47	-3.35463	down	0	0	yes
TRINITY_DN16178_c0_g1	378	TRINITY_DN16178_c0_g1_i1	PREDICTED: 60S acidic ribosomal protein P2-like [Nanorana parkeri]	RPLP2	60S acidic ribosomal protein P2 OS=Equus caballus GN=RPLP2 PE=3 SV=1	GO:0002181(cytoplasmic translation);GO:0003735(structural constituent of ribosome);GO:0022625(cytosolic large ribosomal subunit);GO:0030687(preribosome, large subunit precursor);GO:0070180(large ribosomal subunit rRNA binding)	COG2058(Ribosomal protein)	K02943	large subunit ribosomal protein LP2	-	npr03010(Ribosome)	L5MKB1.1 PF00428.17;Ribosomal_60s;	1989.67	2250.22	-2.08062	down	0	0	yes
TRINITY_DN29464_c0_g1	814	TRINITY_DN29464_c0_g1_i1	hypothetical protein AB205_0183700 [Rana catesbeiana]	GCH1	GTP cyclohydrolase 1 OS=Gallus gallus GN=GCH1 PE=2 SV=1	GO:0003934(GTP cyclohydrolase I activity);GO:0005525(GTP binding);GO:0005737(cytoplasm);GO:0006729(tetrahydrobiopterin biosynthetic process);GO:0008270(zinc ion binding)	COG0302(GTP cyclohydrolase i)	K01495	GTP cyclohydrolase IA	EC:3.5.4.16	npr00790(Folate biosynthesis)	F7ELK3.1 PF01227.20;GTP_cyclohydroI;	84.31	0.02	10.1289	up	0	0	yes
TRINITY_DN20803_c1_g2	873	TRINITY_DN20803_c1_g2_i1;TRINITY_DN20803_c1_g2_i2;TRINITY_DN20803_c1_g2_i3;TRINITY_DN20803_c1_g2_i4;TRINITY_DN20803_c1_g2_i5;TRINITY_DN20803_c1_g2_i6;TRINITY_DN20803_c1_g2_i7;TRINITY_DN20803_c1_g2_i8	PREDICTED: 60S ribosomal protein L12 [Marmota marmota marmota]	RPL12	60S ribosomal protein L12 OS=Bos taurus GN=RPL12 PE=2 SV=1	GO:0003735(structural constituent of ribosome);GO:0005840(ribosome);GO:0006412(translation)	COG0080(This protein binds directly to 23S ribosomal RNA (By similarity))	K02870	large subunit ribosomal protein L12e	-	umr03010(Ribosome)	H0YWU1.1 PF03946.12;Ribosomal_L11_N;	1971.12	2356.7	-2.30363	down	0	0	yes
TRINITY_DN20704_c3_g1	1289	TRINITY_DN20704_c3_g1_i1	-	-	-	-	-	-	-	-	-	-	2.26	13.98	-4.50334	down	0	0	yes
TRINITY_DN28766_c1_g9	269	TRINITY_DN28766_c1_g9_i1	-	-	-	-	-	-	-	-	-	-	13.28	137.19	-5.1433	down	0	0	yes
TRINITY_DN21741_c1_g18	737	TRINITY_DN21741_c1_g18_i1	PREDICTED: phosphoglucomutase-1 isoform X1 [Nanorana parkeri]	PGM5	Phosphoglucomutase-like protein 5 OS=Homo sapiens GN=PGM5 PE=1 SV=2	GO:0004614(phosphoglucomutase activity);GO:0005829(cytosol);GO:0005978(glycogen biosynthetic process);GO:0006006(glucose metabolic process);GO:0019388(galactose catabolic process)	COG0033(phosphoglucomutase)	K01835	phosphoglucomutase	EC:5.4.2.2	npr00010(Glycolysis / Gluconeogenesis);npr00030(Pentose phosphate pathway);npr00052(Galactose metabolism);npr00500(Starch and sucrose metabolism);npr00520(Amino sugar and nucleotide sugar metabolism);npr00230(Purine metabolism)	H2ZUS8.1 PF02878.14;PGM_PMM_I;	5.22	24.45	-4.12023	down	0	0	yes
TRINITY_DN19024_c0_g4	1384	TRINITY_DN19024_c0_g4_i1	Succinyl-CoA ligase subunit alpha, mitochondrial precursor [Rana catesbeiana]	Suclg1	Succinate--CoA ligase [ADP/GDP-forming] subunit alpha, mitochondrial OS=Mus musculus GN=Suclg1 PE=1 SV=4	GO:0000166(nucleotide binding);GO:0003824(catalytic activity);GO:0004775(succinate-CoA ligase (ADP-forming) activity);GO:0004776(succinate-CoA ligase (GDP-forming) activity);GO:0005739(mitochondrion);GO:0005743(mitochondrial inner membrane);GO:0005759(mitochondrial matrix);GO:0005829(cytosol);GO:0005886(plasma membrane);GO:0006099(tricarboxylic acid cycle);GO:0006104(succinyl-CoA metabolic proces…	COG0074(Succinyl-CoA ligase ADP-forming subunit alpha)	K01899	succinyl-CoA synthetase alpha subunit	EC:6.2.1.4 6.2.1.5	npr00020(Citrate cycle (TCA cycle));npr00640(Propanoate metabolism)	H2RN10.1 PF00549.17;Ligase_CoA;	60.19	84.11	-2.36427	down	0	0	yes
TRINITY_DN21148_c0_g6	530	TRINITY_DN21148_c0_g6_i1;TRINITY_DN21148_c0_g6_i10;TRINITY_DN21148_c0_g6_i11;TRINITY_DN21148_c0_g6_i2;TRINITY_DN21148_c0_g6_i3;TRINITY_DN21148_c0_g6_i4;TRINITY_DN21148_c0_g6_i5;TRINITY_DN21148_c0_g6_i6;TRINITY_DN21148_c0_g6_i7;TRINITY_DN21148_c0_g6_i8;TRINITY_DN21148_c0_g6_i9	-	-	-	-	-	-	-	-	-	-	5.42	87.23	-5.83842	down	0	0	yes
TRINITY_DN24733_c0_g6	674	TRINITY_DN24733_c0_g6_i1	LOC446923 protein, partial [Xenopus laevis]	Atp5o	ATP synthase subunit O, mitochondrial OS=Rattus norvegicus GN=Atp5o PE=1 SV=1	GO:0015986(ATP synthesis coupled proton transport);GO:0046933(proton-transporting ATP synthase activity, rotational mechanism)	COG0712(F(1)F(0) ATP synthase produces ATP from ADP in the presence of a proton or sodium gradient. F-type ATPases consist of two structural domains, F(1) containing the extramembraneous catalytic core and F(0) containing the membrane proton channel, linked together by a central stalk and a peripheral stalk. During catalysis, ATP synthesis in the catalytic domain of F(1) is coupled via a rotary m…	K02137	F-type H+-transporting ATPase subunit O	-	xla00190(Oxidative phosphorylation)	F6R862.1 PF00213.16;OSCP;	284.62	390.57	-2.35285	down	0	0	yes
TRINITY_DN23733_c0_g1	334	TRINITY_DN23733_c0_g1_i1	40S ribosomal protein S29 [Larimichthys crocea]	rps29	40S ribosomal protein S29 OS=Hippocampus comes GN=rps29 PE=3 SV=3	GO:0003735(structural constituent of ribosome);GO:0008270(zinc ion binding);GO:0022627(cytosolic small ribosomal subunit)	COG0199(Binds 16S rRNA, required for the assembly of 30S particles and may also be responsible for determining the conformation of the 16S rRNA at the A site (By similarity))	K02980	small subunit ribosomal protein S29e	-	ecb03010(Ribosome)	G3VTA9.1 PF00253.19;Ribosomal_S14;	5151.3	5111.23	-1.86165	down	0	0	yes
TRINITY_DN26107_c1_g4	678	TRINITY_DN26107_c1_g4_i1	PREDICTED: transmembrane protein 126A [Nanorana parkeri]	-	-	-	ENOG4111M3W(optic nerve development)	NA	NA	NA	NA(NA)	-	20.95	46.44	-3.04423	down	0	3.27832e-308	yes
TRINITY_DN16701_c0_g1	441	TRINITY_DN16701_c0_g1_i1	uncharacterized protein LOC100038295 [Xenopus tropicalis]	KRTCAP2	Keratinocyte-associated protein 2 OS=Canis lupus familiaris GN=KRTCAP2 PE=1 SV=1	GO:0005789(endoplasmic reticulum membrane);GO:0016021(integral component of membrane)	ENOG4111ZNW(Keratinocyte associated protein 2)	-	-	-	-	M3Y2Q1.1 PF09775.7;Keratin_assoc;	151.57	194.46	-2.27295	down	0	3.344e-308	yes
TRINITY_DN25835_c0_g7	2286	TRINITY_DN25835_c0_g7_i1;TRINITY_DN25835_c0_g7_i2	PREDICTED: double-strand-break repair protein rad21 homolog [Nanorana parkeri]	rad21	Double-strand-break repair protein rad21 homolog OS=Xenopus laevis GN=rad21 PE=1 SV=1	GO:0071168(protein localization to chromatin)	ENOG410XRB4(Doublestrandbreak repair protein rad21)	K06670	cohesin complex subunit SCC1	-	npr04110(Cell cycle)	W5LCA4.1 PF04825.11;Rad21_Rec8_N;	424.15	24.63	2.22427	up	0	4.6e-308	yes
TRINITY_DN17466_c0_g1	1968	TRINITY_DN17466_c0_g1_i1	unnamed protein product [Rattus norvegicus]	Alb	Serum albumin OS=Rattus norvegicus GN=Alb PE=1 SV=2	GO:0001895(retina homeostasis);GO:0003677(DNA binding);GO:0005504(fatty acid binding);GO:0005576(extracellular region);GO:0005604(basement membrane);GO:0005615(extracellular space);GO:0005634(nucleus);GO:0005737(cytoplasm);GO:0005783(endoplasmic reticulum);GO:0005794(Golgi apparatus);GO:0007584(response to nutrient);GO:0008144(drug binding);GO:0008270(zinc ion binding);GO:0009267(cellular respons…	ENOG410Z40H(Serum albumin, the main protein of plasma, has a good binding capacity for water, Ca(2 ), Na( ), K( ), fatty acids, hormones, bilirubin and drugs. Its main function is the regulation of the colloidal osmotic pressure of blood. Major zinc transporter in plasma, typically binds about 80 of all plasma zinc)	K16141	serum albumin	-	rno04918(Thyroid hormone synthesis)	A0A0G2JSH5.1 PF00273.18;Serum_albumin;	84.47	0	14.943	up	0	5.3801e-308	yes
TRINITY_DN15626_c0_g1	658	TRINITY_DN15626_c0_g1_i1	PREDICTED: dolichol-phosphate mannosyltransferase subunit 3 [Nanorana parkeri]	DPM3	Dolichol-phosphate mannosyltransferase subunit 3 OS=Pongo abelii GN=DPM3 PE=3 SV=1	GO:0004582(dolichyl-phosphate beta-D-mannosyltransferase activity);GO:0005789(endoplasmic reticulum membrane);GO:0006506(GPI anchor biosynthetic process);GO:0033185(dolichol-phosphate-mannose synthase complex);GO:0035269(protein O-linked mannosylation)	ENOG41121C3(Dolichyl-phosphate mannosyltransferase polypeptide 3)	K09659	dolichyl-phosphate mannosyltransferase polypeptide 3	-	npr00510(N-Glycan biosynthesis)	H3AMN9.1 PF08285.9;DPM3;	14.3	39.31	-3.35374	down	0	6.41428e-307	yes
TRINITY_DN28490_c0_g1	734	TRINITY_DN28490_c0_g1_i1;TRINITY_DN28490_c0_g1_i2;TRINITY_DN28490_c0_g1_i3	-	-	-	-	-	-	-	-	-	-	12.62	34.49	-3.346	down	0	9.09178e-307	yes
TRINITY_DN27501_c0_g2	496	TRINITY_DN27501_c0_g2_i1	PREDICTED: 40S ribosomal protein S27-like [Nanorana parkeri]	RPS27L	40S ribosomal protein S27-like OS=Bos taurus GN=RPS27L PE=3 SV=3	GO:0000028(ribosomal small subunit assembly);GO:0003735(structural constituent of ribosome);GO:0006412(translation);GO:0022627(cytosolic small ribosomal subunit)	COG2051(40s ribosomal protein S27)	K02978	small subunit ribosomal protein S27e	-	npr03010(Ribosome)	G3H5C9.1 PF01667.15;Ribosomal_S27e;	84.23	124.13	-2.46861	down	3.91151e-308	2.23435e-306	yes
TRINITY_DN21929_c1_g7	380	TRINITY_DN21929_c1_g7_i1	60S ribosomal protein L36 [Rana catesbeiana]	RPL36	60S ribosomal protein L36 OS=Homo sapiens GN=RPL36 PE=1 SV=3	GO:0000184(nuclear-transcribed mRNA catabolic process, nonsense-mediated decay);GO:0002181(cytoplasmic translation);GO:0003735(structural constituent of ribosome);GO:0005730(nucleolus);GO:0005737(cytoplasm);GO:0005829(cytosol);GO:0006364(rRNA processing);GO:0006412(translation);GO:0006413(translational initiation);GO:0006614(SRP-dependent cotranslational protein targeting to membrane);GO:0016020(…	COG5051(60S ribosomal protein l36)	K02920	large subunit ribosomal protein L36e	-	amex03010(Ribosome)	G1Q4U0.1 PF01158.16;Ribosomal_L36e;	2391.75	2341.36	-1.86813	down	9.64948e-308	5.49855e-306	yes
TRINITY_DN23481_c1_g3	1091	TRINITY_DN23481_c1_g3_i1	prohibitin-2 [Xenopus tropicalis]	phb2	Prohibitin-2 OS=Xenopus tropicalis GN=phb2 PE=2 SV=1	GO:0016363(nuclear matrix)	COG0330(Band 7 protein)	NA	NA	NA	NA(NA)	F7BJ23.1 PF01145.23;Band_7;	96.78	129.9	-2.309	down	3.26586e-307	1.85644e-305	yes
TRINITY_DN18154_c0_g12	599	TRINITY_DN18154_c0_g12_i1	PREDICTED: NADH dehydrogenase [ubiquinone] 1 beta subcomplex subunit 10 [Nanorana parkeri]	NDUFB10	NADH dehydrogenase [ubiquinone] 1 beta subcomplex subunit 10 OS=Pongo abelii GN=NDUFB10 PE=2 SV=1	GO:0005747(mitochondrial respiratory chain complex I);GO:0070062(extracellular exosome)	ENOG4111MMM(NADH dehydrogenase (ubiquinone) 1 beta subcomplex)	K03966	NADH dehydrogenase (ubiquinone) 1 beta subcomplex subunit 10	-	npr00190(Oxidative phosphorylation)	G1PIR5.1 PF10249.7;NDUFB10;	122.94	151.65	-2.20366	down	1.04758e-306	5.94037e-305	yes
TRINITY_DN19975_c0_g3	2066	TRINITY_DN19975_c0_g3_i1	cct7 protein, partial [Xenopus tropicalis]	CCT7	T-complex protein 1 subunit eta OS=Gallus gallus GN=CCT7 PE=1 SV=1	GO:0002199(zona pellucida receptor complex);GO:0005524(ATP binding);GO:0005739(mitochondrion);GO:0005832(chaperonin-containing T-complex);GO:0005874(microtubule);GO:0006457(protein folding);GO:0007339(binding of sperm to zona pellucida);GO:0042802(identical protein binding);GO:0044297(cell body);GO:0051082(unfolded protein binding);GO:0070062(extracellular exosome);GO:1901998(toxin transport)	COG0459(Prevents misfolding and promotes the refolding and proper assembly of unfolded polypeptides generated under stress conditions (By similarity))	NA	NA	NA	NA(NA)	F7DX67.1 PF00118.22;Cpn60_TCP1;	68.3	93.5	-2.33096	down	1.5043e-306	8.5095e-305	yes
TRINITY_DN10449_c0_g1	694	TRINITY_DN10449_c0_g1_i1	PREDICTED: RING-box protein 2 [Nanorana parkeri]	RNF7	RING-box protein 2 OS=Homo sapiens GN=RNF7 PE=1 SV=1	GO:0019788(NEDD8 transferase activity);GO:0031146(SCF-dependent proteasomal ubiquitin-dependent protein catabolic process);GO:0031462(Cul2-RING ubiquitin ligase complex);GO:0031463(Cul3-RING ubiquitin ligase complex);GO:0031466(Cul5-RING ubiquitin ligase complex);GO:0031467(Cul7-RING ubiquitin ligase complex);GO:0043224(nuclear SCF ubiquitin ligase complex);GO:0045116(protein neddylation);GO:0061…	COG5194(protein ubiquitination)	K10611	RING-box protein 2	EC:2.3.2.32	npr04120(Ubiquitin mediated proteolysis)	F6STS3.1 PF12678.5;zf-rbx1;	67.66	92.94	-2.35261	down	2.20518e-306	1.2444e-304	yes
TRINITY_DN18514_c1_g5	770	TRINITY_DN18514_c1_g5_i1	-	-	-	-	-	-	-	-	-	-	48.79	72.19	-2.45712	down	2.13703e-305	1.20303e-303	yes
TRINITY_DN21502_c0_g1	884	TRINITY_DN21502_c0_g1_i1;TRINITY_DN21502_c0_g1_i2;TRINITY_DN21502_c0_g1_i3;TRINITY_DN21502_c0_g1_i4;TRINITY_DN21502_c0_g1_i5;TRINITY_DN21502_c0_g1_i6;TRINITY_DN21502_c0_g1_i7;TRINITY_DN21502_c0_g1_i8;TRINITY_DN21502_c0_g1_i9	uromodulin-like protein type 2 [Rana pirica]	GP2	Pancreatic secretory granule membrane major glycoprotein GP2 OS=Canis lupus familiaris GN=GP2 PE=1 SV=1	GO:0070062(extracellular exosome)	ENOG410YDU6(antigen transcytosis by M cells in mucosal-associated lymphoid tissue)	NA	NA	NA	NA(NA)	H9G590.2 PF00100.21;Zona_pellucida;	123.15	1.71	4.97022	up	4.04733e-305	2.27294e-303	yes
TRINITY_DN27144_c0_g3	1324	TRINITY_DN27144_c0_g3_i1	NAD(P) transhydrogenase, mitochondrial [Pelodiscus sinensis]	NNT	NAD(P) transhydrogenase, mitochondrial OS=Homo sapiens GN=NNT PE=1 SV=3	GO:0005743(mitochondrial inner membrane);GO:0006740(NADPH regeneration);GO:0008750(NAD(P)+ transhydrogenase (AB-specific) activity);GO:0050661(NADP binding);GO:0051287(NAD binding)	COG1282(The transhydrogenation between NADH and NADP is coupled to respiration and ATP hydrolysis and functions as a proton pump across the membrane (By similarity));COG3288(The transhydrogenation between NADH and NADP is coupled to respiration and ATP hydrolysis and functions as a proton pump across the membrane (By similarity))	K00323	NAD(P) transhydrogenase	EC:1.6.1.2	pss00760(Nicotinate and nicotinamide metabolism)	V8PG50.1 PF02233.14;PNTB;	67.42	74.81	-2.03116	down	2.62867e-304	1.47268e-302	yes
TRINITY_DN27545_c0_g1	2350	TRINITY_DN27545_c0_g1_i1;TRINITY_DN27545_c0_g1_i10;TRINITY_DN27545_c0_g1_i11;TRINITY_DN27545_c0_g1_i12;TRINITY_DN27545_c0_g1_i13;TRINITY_DN27545_c0_g1_i14;TRINITY_DN27545_c0_g1_i2;TRINITY_DN27545_c0_g1_i3;TRINITY_DN27545_c0_g1_i4;TRINITY_DN27545_c0_g1_i5;TRINITY_DN27545_c0_g1_i6;TRINITY_DN27545_c0_g1_i7;TRINITY_DN27545_c0_g1_i8;TRINITY_DN27545_c0_g1_i9	hypothetical protein AB205_0069820 [Rana catesbeiana]	CES2	Cocaine esterase OS=Homo sapiens GN=CES2 PE=1 SV=1	GO:0005615(extracellular space);GO:0052689(carboxylic ester hydrolase activity)	COG2272(Carboxylesterase)	K03927	carboxylesterase 2	EC:3.1.1.1 3.1.1.84 3.1.1.56	xla00983(Drug metabolism - other enzymes)	B0BM77.1 PF00135.26;COesterase;	3.81	15.15	-3.69025	down	4.04836e-304	2.26261e-302	yes
TRINITY_DN14034_c0_g1	818	TRINITY_DN14034_c0_g1_i1	40S ribosomal protein S3 [Xenopus tropicalis]	rps3-a	40S ribosomal protein S3-A OS=Xenopus laevis GN=rps3-a PE=2 SV=2	GO:0003684(damaged DNA binding);GO:0003735(structural constituent of ribosome);GO:0005634(nucleus);GO:0006281(DNA repair);GO:0008534(oxidized purine nucleobase lesion DNA N-glycosylase activity);GO:0022627(cytosolic small ribosomal subunit)	COG0092(Binds the lower part of the 30S subunit head. Binds mRNA in the 70S ribosome, positioning it for translation (By similarity))	K02985	small subunit ribosomal protein S3e	-	xtr03010(Ribosome)	H2NEP2.1 PF00189.18;Ribosomal_S3_C;	2089.53	2442.79	-2.11612	down	1.0364e-303	5.77852e-302	yes
TRINITY_DN19316_c1_g5	1127	TRINITY_DN19316_c1_g5_i1;TRINITY_DN19316_c1_g5_i2	Receptor expression-enhancing protein 5 [Rana catesbeiana]	REEP5	Receptor expression-enhancing protein 5 OS=Homo sapiens GN=REEP5 PE=1 SV=3	GO:0003674(molecular_function);GO:0005515(protein binding);GO:0008150(biological_process);GO:0016021(integral component of membrane);GO:0070062(extracellular exosome)	COG5052(receptor accessory protein)	NA	NA	NA	NA(NA)	F6VJ89.1 PF03134.17;TB2_DP1_HVA22;	104.5	132.69	-2.22827	down	2.47118e-302	1.37454e-300	yes
TRINITY_DN21932_c0_g4	1577	TRINITY_DN21932_c0_g4_i1;TRINITY_DN21932_c0_g4_i2;TRINITY_DN21932_c0_g4_i3;TRINITY_DN21932_c0_g4_i4	hypothetical protein AB205_0029570 [Rana catesbeiana]	-	-	-	-	-	-	-	-	-	138.41	4.76	2.97913	up	2.60617e-302	1.44618e-300	yes
TRINITY_DN24036_c0_g3	1860	TRINITY_DN24036_c0_g3_i1;TRINITY_DN24036_c0_g3_i2;TRINITY_DN24036_c0_g3_i3	PREDICTED: inosine-5'-monophosphate dehydrogenase 2 isoform X1 [Xenopus tropicalis]	impdh2	Inosine-5'-monophosphate dehydrogenase 2 OS=Xenopus tropicalis GN=impdh2 PE=3 SV=1	GO:0000166(nucleotide binding);GO:0003938(IMP dehydrogenase activity);GO:0005634(nucleus);GO:0005778(peroxisomal membrane);GO:0006177(GMP biosynthetic process);GO:0046651(lymphocyte proliferation);GO:0046872(metal ion binding);GO:0055114(oxidation-reduction process);GO:0070062(extracellular exosome);GO:0071353(cellular response to interleukin-4)	COG0516(Catalyzes the conversion of inosine 5'-phosphate (IMP) to xanthosine 5'-phosphate (XMP), the first committed and rate- limiting step in the de novo synthesis of guanine nucleotides, and therefore plays an important role in the regulation of cell growth (By similarity));COG0517(Catalyzes the conversion of inosine 5'-phosphate (IMP) to xanthosine 5'-phosphate (XMP), the first committed and …	K00088	IMP dehydrogenase	EC:1.1.1.205	cjo00230(Purine metabolism);cjo00983(Drug metabolism - other enzymes)	A0A091CLD3.1 PF00478.23;IMPDH;	61.87	95.59	-2.13917	down	6.94421e-302	3.84422e-300	yes
TRINITY_DN24386_c0_g3	1015	TRINITY_DN24386_c0_g3_i1;TRINITY_DN24386_c0_g3_i2	-	-	-	-	-	-	-	-	-	-	39.91	69.75	-2.69644	down	8.00482e-302	4.42086e-300	yes
TRINITY_DN27150_c1_g6	502	TRINITY_DN27150_c1_g6_i1	PREDICTED: mitochondrial import inner membrane translocase subunit Tim8 B [Nanorana parkeri]	timm8a	Mitochondrial import inner membrane translocase subunit Tim8 A OS=Xenopus laevis GN=timm8a PE=3 SV=1	GO:0005739(mitochondrion);GO:0015031(protein transport);GO:0016020(membrane);GO:0046872(metal ion binding);GO:0046873(metal ion transmembrane transporter activity)	ENOG41126D5(mitochondrial intermembrane chaperone that participates in the import and insertion of some multi-pass transmembrane proteins into the mitochondrial inner membrane. Also required for the transfer of beta-barrel precursors from the TOM complex to the sorting and assembly machinery (SAM complex) of the outer membrane. Acts as a chaperone-like protein that protects the hydrophobic precur…	NA	NA	NA	NA(NA)	-	44.77	101.5	-3.09032	down	1.41866e-300	7.81637e-299	yes
TRINITY_DN25348_c0_g3	603	TRINITY_DN25348_c0_g3_i1;TRINITY_DN25348_c0_g3_i2	-	-	-	-	-	-	-	-	-	-	2.35	29.89	-5.48177	down	5.27343e-300	2.89865e-298	yes
TRINITY_DN28614_c1_g14	588	TRINITY_DN28614_c1_g14_i1	PREDICTED: 40S ribosomal protein S15 [Nanorana parkeri]	rps15	40S ribosomal protein S15 OS=Xenopus laevis GN=rps15 PE=2 SV=3	GO:0000028(ribosomal small subunit assembly);GO:0003735(structural constituent of ribosome);GO:0022627(cytosolic small ribosomal subunit)	COG0185(Protein S19 forms a complex with S13 that binds strongly to the 16S ribosomal RNA (By similarity))	K02958	small subunit ribosomal protein S15e	-	npr03010(Ribosome)	M4AHJ8.1 PF00203.19;Ribosomal_S19;	2133.24	2364.69	-2.04991	down	2.35892e-299	1.29358e-297	yes
TRINITY_DN18622_c1_g1	502	TRINITY_DN18622_c1_g1_i1	PREDICTED: elongation factor 1-alpha, oocyte form [Nanorana parkeri]	-	Elongation factor 1-alpha, oocyte form OS=Xenopus laevis PE=1 SV=2	GO:0003746(translation elongation factor activity);GO:0003924(GTPase activity);GO:0005622(intracellular)	COG5256(This protein promotes the GTP-dependent binding of aminoacyl-tRNA to the A-site of ribosomes during protein biosynthesis (By similarity))	K03231	elongation factor 1-alpha	-	npr03013(RNA transport)	H2U6U7.1 PF00009.25;GTP_EFTU;	186.64	0.88	5.78949	up	2.62717e-299	1.43729e-297	yes
TRINITY_DN26989_c0_g8	1864	TRINITY_DN26989_c0_g8_i1;TRINITY_DN26989_c0_g8_i2;TRINITY_DN26989_c0_g8_i3	PREDICTED: Y-box-binding protein 3-like [Nanorana parkeri]	-	B box-binding protein OS=Xenopus laevis PE=2 SV=1	GO:0003677(DNA binding);GO:0006355(regulation of transcription, DNA-templated)	COG1278(Cold shock protein)	K06099	cold shock domain protein A	-	npr04530(Tight junction)	F6WXR1.1 PF00313.20;CSD;	79.71	87.23	-1.99151	down	3.44615e-298	1.88094e-296	yes
TRINITY_DN26966_c0_g4	651	TRINITY_DN26966_c0_g4_i1;TRINITY_DN26966_c0_g4_i2;TRINITY_DN26966_c0_g4_i3;TRINITY_DN26966_c0_g4_i4;TRINITY_DN26966_c0_g4_i5	PREDICTED: thymosin beta-4 [Camelus dromedarius]	TMSB4	Thymosin beta-4 OS=Bos taurus GN=TMSB4 PE=1 SV=2	GO:0005515(protein binding)	ENOG410Y3I4(thymosin beta)	K05764	thymosin, beta 4	-	cdk04810(Regulation of actin cytoskeleton)	Q95274.3 PF01290.18;Thymosin;	2482.41	127.12	2.38948	up	2.03707e-297	1.10925e-295	yes
TRINITY_DN20253_c1_g4	985	TRINITY_DN20253_c1_g4_i1;TRINITY_DN20253_c1_g4_i2	PREDICTED: myosin light chain 4 [Nanorana parkeri]	MYL4	Myosin light chain 4 OS=Homo sapiens GN=MYL4 PE=1 SV=3	GO:0002026(regulation of the force of heart contraction);GO:0003785(actin monomer binding);GO:0005509(calcium ion binding);GO:0005829(cytosol);GO:0016459(myosin complex);GO:0030049(muscle filament sliding);GO:0031672(A band);GO:0032038(myosin II heavy chain binding);GO:0032781(positive regulation of ATPase activity);GO:0051015(actin filament binding);GO:0060048(cardiac muscle contraction)	COG5126(Calcium-binding protein)	K12750	myosin light chain 4	-	npr04371(Apelin signaling pathway);npr04260(Cardiac muscle contraction);npr04261(Adrenergic signaling in cardiomyocytes)	B3S9B3.1 PF13499.4;EF-hand_7;	290.42	309.44	-1.92404	down	3.93031e-297	2.13519e-295	yes
TRINITY_DN28886_c0_g2	1490	TRINITY_DN28886_c0_g2_i1;TRINITY_DN28886_c0_g2_i2	PREDICTED: RNA pseudouridylate synthase domain-containing protein 4 [Xenopus laevis]	rpusd4	RNA pseudouridylate synthase domain-containing protein 4 OS=Xenopus tropicalis GN=rpusd4 PE=2 SV=1	GO:0005739(mitochondrion);GO:0009982(pseudouridine synthase activity);GO:0019239(deaminase activity);GO:0031119(tRNA pseudouridine synthesis)	COG0564(pseudouridine synthase activity)	NA	NA	NA	NA(NA)	Q28C59.1 PF00849.20;PseudoU_synth_2;	10.89	22.98	-2.94557	down	7.55844e-296	4.09667e-294	yes
TRINITY_DN23343_c1_g12	382	TRINITY_DN23343_c1_g12_i1	-	-	-	-	-	-	-	-	-	-	43.56	103.56	-3.15417	down	1.05241e-294	5.69084e-293	yes
TRINITY_DN21699_c0_g4	2412	TRINITY_DN21699_c0_g4_i1	-	-	-	-	-	-	-	-	-	-	2.67	7.5	-3.36923	down	1.56787e-294	8.45851e-293	yes
TRINITY_DN17320_c1_g1	942	TRINITY_DN17320_c1_g1_i1;TRINITY_DN17320_c1_g1_i2	PREDICTED: MICOS complex subunit MIC27 [Nanorana parkeri]	APOOL	MICOS complex subunit MIC27 OS=Gallus gallus GN=APOOL PE=2 SV=1	GO:0042407(cristae formation);GO:0061617(MICOS complex)	ENOG4112AZQ(Apolipoprotein)	-	-	-	-	F7B6V1.1 PF09769.7;ApoO;	29.61	49.44	-2.72849	down	2.12241e-294	1.14238e-292	yes
TRINITY_DN17375_c0_g1	714	TRINITY_DN17375_c0_g1_i1;TRINITY_DN17375_c0_g1_i2;TRINITY_DN17375_c0_g1_i3;TRINITY_DN17375_c0_g1_i4;TRINITY_DN17375_c0_g1_i5	-	-	-	-	-	-	-	-	-	-	3.51	44.52	-6.04593	down	6.59666e-294	3.54243e-292	yes
TRINITY_DN20076_c1_g7	2417	TRINITY_DN20076_c1_g7_i1	hypothetical protein AB205_0130200, partial [Rana catesbeiana]	-	-	-	-	-	-	-	-	-	24.25	0.02	8.323	up	5.19133e-292	2.78136e-290	yes
TRINITY_DN23303_c0_g4	2389	TRINITY_DN23303_c0_g4_i1	NADH dehydrogenase subunit 5 (mitochondrion) [Odorrana tormota]	MT-ND5	NADH-ubiquinone oxidoreductase chain 5 OS=Squalus acanthias GN=MT-ND5 PE=3 SV=1	GO:0001666(response to hypoxia);GO:0003674(molecular_function);GO:0003954(NADH dehydrogenase activity);GO:0005739(mitochondrion);GO:0005747(mitochondrial respiratory chain complex I);GO:0008137(NADH dehydrogenase (ubiquinone) activity);GO:0010243(response to organonitrogen compound);GO:0016021(integral component of membrane);GO:0042542(response to hydrogen peroxide);GO:0042773(ATP synthesis coupl…	COG1009(subunit l)	K03883	NADH-ubiquinone oxidoreductase chain 5	EC:1.6.5.3	npr00190(Oxidative phosphorylation)	Q5G7I0.1 PF00361.18;Proton_antipo_M;	606.86	554.86	-1.7473	down	5.9083e-292	3.15823e-290	yes
TRINITY_DN24619_c0_g2	1206	TRINITY_DN24619_c0_g2_i1	hypothetical protein XELAEV_18022857mg [Xenopus laevis]	coq9-a	Ubiquinone biosynthesis protein COQ9-A, mitochondrial OS=Xenopus laevis GN=coq9-a PE=2 SV=2	GO:0006744(ubiquinone biosynthetic process);GO:0008289(lipid binding);GO:0042803(protein homodimerization activity)	COG5590(ubiquinone biosynthesis protein Coq9)	NA	NA	NA	NA(NA)	Q5RJV0.1 PF08511.9;COQ9;	11.52	33.09	-3.40602	down	5.67638e-291	3.02732e-289	yes
TRINITY_DN24148_c0_g5	1634	TRINITY_DN24148_c0_g5_i1	PREDICTED: pyruvate dehydrogenase E1 component subunit alpha, somatic form, mitochondrial isoform X2 [Nanorana parkeri]	PDHA1	Pyruvate dehydrogenase E1 component subunit alpha, somatic form, mitochondrial OS=Bos taurus GN=PDHA1 PE=2 SV=1	GO:0004739(pyruvate dehydrogenase (acetyl-transferring) activity);GO:0006086(acetyl-CoA biosynthetic process from pyruvate);GO:0043231(intracellular membrane-bounded organelle);GO:0055114(oxidation-reduction process)	COG1071(Dehydrogenase)	K00161	pyruvate dehydrogenase E1 component alpha subunit	EC:1.2.4.1	npr00010(Glycolysis / Gluconeogenesis);npr00020(Citrate cycle (TCA cycle));npr00620(Pyruvate metabolism)	H3ARG3.1 PF00676.18;E1_dh;	44.5	49.6	-2.03543	down	9.39846e-291	5.00093e-289	yes
TRINITY_DN24021_c1_g6	531	TRINITY_DN24021_c1_g6_i1	-	-	-	-	-	-	-	-	-	-	15.27	52.99	-3.70074	down	1.31125e-290	6.96128e-289	yes
TRINITY_DN23447_c0_g4	554	TRINITY_DN23447_c0_g4_i1	PREDICTED: 39S ribosomal protein L55, mitochondrial [Nanorana parkeri]	MRPL55	39S ribosomal protein L55, mitochondrial OS=Bos taurus GN=MRPL55 PE=1 SV=1	GO:0003735(structural constituent of ribosome);GO:0005743(mitochondrial inner membrane);GO:0005762(mitochondrial large ribosomal subunit);GO:0006412(translation);GO:0070124(mitochondrial translational initiation);GO:0070125(mitochondrial translational elongation)	ENOG41124VE(Mitochondrial ribosomal protein L55)	NA	NA	NA	NA(NA)	H3B9B9.1 PF09776.7;Mitoc_L55;	35.2	82.81	-3.13635	down	1.85069e-290	9.80277e-289	yes
TRINITY_DN27274_c1_g7	2618	TRINITY_DN27274_c1_g7_i1;TRINITY_DN27274_c1_g7_i2	-	-	-	-	-	-	-	-	-	-	2.98	7.92	-3.28495	down	4.07086e-288	2.15137e-286	yes
TRINITY_DN20852_c2_g1	1641	TRINITY_DN20852_c2_g1_i1;TRINITY_DN20852_c2_g1_i2	PREDICTED: cytochrome b-c1 complex subunit 1, mitochondrial [Nanorana parkeri]	UQCRC1	Cytochrome b-c1 complex subunit 1, mitochondrial OS=Bos taurus GN=UQCRC1 PE=1 SV=2	GO:0004222(metalloendopeptidase activity);GO:0005750(mitochondrial respiratory chain complex III);GO:0006122(mitochondrial electron transport, ubiquinol to cytochrome c);GO:0008270(zinc ion binding);GO:0009060(aerobic respiration);GO:0016485(protein processing)	COG0612(peptidase')	K00414	ubiquinol-cytochrome c reductase core subunit 1	-	npr00190(Oxidative phosphorylation);npr04260(Cardiac muscle contraction)	F6XIC3.1 PF05193.19;Peptidase_M16_C;	97.44	123.78	-2.24456	down	3.24796e-287	1.7126e-285	yes
TRINITY_DN27834_c2_g8	584	TRINITY_DN27834_c2_g8_i1	PREDICTED: 39S ribosomal protein L14, mitochondrial [Nanorana parkeri]	MRPL14	39S ribosomal protein L14, mitochondrial OS=Bos taurus GN=MRPL14 PE=1 SV=1	GO:0005739(mitochondrion)	ENOG4111JDP(mitochondrial ribosomal protein, L14)	K02874	large subunit ribosomal protein L14	-	npr03010(Ribosome)	G1K9L9.1 PF00238.17;Ribosomal_L14;	28.75	60.56	-2.97748	down	4.60172e-287	2.42094e-285	yes
TRINITY_DN22927_c1_g1	810	TRINITY_DN22927_c1_g1_i1	-	-	-	-	-	-	-	-	-	-	8.39	24.64	-3.44346	down	4.86282e-286	2.55254e-284	yes
TRINITY_DN24547_c0_g1	1149	TRINITY_DN24547_c0_g1_i1	uncharacterized protein LOC398921 [Xenopus laevis]	Tusc2	Tumor suppressor candidate 2 OS=Mus musculus GN=Tusc2 PE=1 SV=3	GO:0003674(molecular_function);GO:0005575(cellular_component);GO:0008150(biological_process)	ENOG4111PVZ(tumor suppressor candidate 2)	-	-	-	-	F6WMH7.1 PF15000.4;TUSC2;	6.72	17.37	-3.24998	down	1.39455e-285	7.30366e-284	yes
TRINITY_DN22919_c1_g3	4310	TRINITY_DN22919_c1_g3_i1;TRINITY_DN22919_c1_g3_i2	PREDICTED: glycine amidinotransferase, mitochondrial [Nanorana parkeri]	gatm	Glycine amidinotransferase, mitochondrial OS=Xenopus laevis GN=gatm PE=2 SV=2	GO:0005739(mitochondrion);GO:0006601(creatine biosynthetic process);GO:0015067(amidinotransferase activity)	ENOG410Y45M(glycine amidinotransferase activity)	K00613	glycine amidinotransferase	EC:2.1.4.1	npr00260(Glycine, serine and threonine metabolism);npr00330(Arginine and proline metabolism)	V8NCY9.1 PF02274.15;Amidinotransf;	6.57	10.09	-2.45917	down	1.48667e-285	7.76868e-284	yes
TRINITY_DN21090_c0_g2	1437	TRINITY_DN21090_c0_g2_i1;TRINITY_DN21090_c0_g2_i2	-	-	-	-	-	-	-	-	-	-	81.21	88.84	-2.00979	down	5.3507e-285	2.78979e-283	yes
TRINITY_DN22799_c0_g1	2257	TRINITY_DN22799_c0_g1_i1;TRINITY_DN22799_c0_g1_i2;TRINITY_DN22799_c0_g1_i3;TRINITY_DN22799_c0_g1_i4;TRINITY_DN22799_c0_g1_i5;TRINITY_DN22799_c0_g1_i6;TRINITY_DN22799_c0_g1_i7	PREDICTED: receptor expression-enhancing protein 1-like [Xenopus laevis]	REEP1	Receptor expression-enhancing protein 1 OS=Homo sapiens GN=REEP1 PE=1 SV=1	GO:0005515(protein binding);GO:0005737(cytoplasm);GO:0005783(endoplasmic reticulum);GO:0005789(endoplasmic reticulum membrane);GO:0008017(microtubule binding);GO:0016020(membrane);GO:0016021(integral component of membrane);GO:0031849(olfactory receptor binding);GO:0031966(mitochondrial membrane);GO:0032386(regulation of intracellular transport);GO:0051205(protein insertion into membrane);GO:00717…	COG5052(receptor accessory protein)	NA	NA	NA	NA(NA)	G3WMM9.1 PF03134.17;TB2_DP1_HVA22;	4.25	9.77	-3.61281	down	6.58348e-285	3.42488e-283	yes
TRINITY_DN21804_c0_g8	1320	TRINITY_DN21804_c0_g8_i1;TRINITY_DN21804_c0_g8_i2;TRINITY_DN21804_c0_g8_i3	PREDICTED: malate dehydrogenase, mitochondrial isoform X1 [Nanorana parkeri]	Mdh2	Malate dehydrogenase, mitochondrial OS=Mus musculus GN=Mdh2 PE=1 SV=3	GO:0005654(nucleoplasm);GO:0005743(mitochondrial inner membrane);GO:0005886(plasma membrane);GO:0005975(carbohydrate metabolic process);GO:0006099(tricarboxylic acid cycle);GO:0006108(malate metabolic process);GO:0006475(internal protein amino acid acetylation);GO:0030060(L-malate dehydrogenase activity);GO:0043209(myelin sheath);GO:0070062(extracellular exosome)	COG0039(Catalyzes the reversible oxidation of malate to oxaloacetate (By similarity))	K00026	malate dehydrogenase	EC:1.1.1.37	npr00020(Citrate cycle (TCA cycle));npr00620(Pyruvate metabolism);npr00630(Glyoxylate and dicarboxylate metabolism);npr00270(Cysteine and methionine metabolism)	Q5MAT0.1 PF02866.16;Ldh_1_C;	148.89	144.16	-1.89007	down	7.95453e-285	4.12891e-283	yes
TRINITY_DN24441_c2_g2	1289	TRINITY_DN24441_c2_g2_i1	-	-	-	-	-	-	-	-	-	-	145.91	6.15	2.68382	up	9.59088e-283	4.96722e-281	yes
TRINITY_DN19961_c0_g6	352	TRINITY_DN19961_c0_g6_i1	-	-	-	-	-	-	-	-	-	-	11199.9	11781.9	-1.96166	down	7.69721e-282	3.97763e-280	yes
TRINITY_DN26902_c0_g5	1427	TRINITY_DN26902_c0_g5_i1	PREDICTED: microfibrillar-associated protein 5 [Nanorana parkeri]	Mfap5	Microfibrillar-associated protein 5 OS=Mus musculus GN=Mfap5 PE=1 SV=1	GO:0001527(microfibril);GO:0060216(definitive hemopoiesis)	ENOG410YT9K(microfibrillar associated protein 5)	NA	NA	NA	NA(NA)	R4GFV3.1 PF05507.9;MAGP;	4.22	14.24	-3.63205	down	8.35974e-282	4.31044e-280	yes
TRINITY_DN28522_c1_g2	425	TRINITY_DN28522_c1_g2_i1;TRINITY_DN28522_c1_g2_i2	-	-	-	-	-	-	-	-	-	-	4.1	50.19	-5.51956	down	1.21391e-281	6.24533e-280	yes
TRINITY_DN19532_c0_g5	1148	TRINITY_DN19532_c0_g5_i1	-	-	-	-	-	-	-	-	-	-	72.16	1.17	4.06852	up	1.77363e-281	9.10489e-280	yes
TRINITY_DN25689_c0_g3	2533	TRINITY_DN25689_c0_g3_i1;TRINITY_DN25689_c0_g3_i2;TRINITY_DN25689_c0_g3_i3;TRINITY_DN25689_c0_g3_i4	PREDICTED: ATP-binding cassette sub-family C member 9 [Nanorana parkeri]	ABCC9	ATP-binding cassette sub-family C member 9 OS=Oryctolagus cuniculus GN=ABCC9 PE=2 SV=1	GO:0005524(ATP binding);GO:0006813(potassium ion transport);GO:0007165(signal transduction);GO:0008281(sulfonylurea receptor activity);GO:0016021(integral component of membrane);GO:0042626(ATPase activity, coupled to transmembrane movement of substances);GO:0055085(transmembrane transport)	COG1132((ABC) transporter)	K05033	ATP-binding cassette subfamily C (CFTR/MRP) member 9	-	npr02010(ABC transporters)	M7B9X6.1 PF00664.21;ABC_membrane;	2.82	12.11	-3.72826	down	4.2919e-281	2.1984e-279	yes
TRINITY_DN23497_c1_g3	1004	TRINITY_DN23497_c1_g3_i1	hypothetical protein AB205_0112710 [Rana catesbeiana]	Rrad	GTP-binding protein RAD OS=Mus musculus GN=Rrad PE=1 SV=1	GO:0005525(GTP binding);GO:0005622(intracellular);GO:0007264(small GTPase mediated signal transduction);GO:0016020(membrane)	COG1100(GTP-binding Protein)	NA	NA	NA	NA(NA)	Q28J50.1 PF00071.20;Ras;	1.58	12.25	-4.83522	down	1.05839e-280	5.4094e-279	yes
TRINITY_DN2034_c0_g1	327	TRINITY_DN2034_c0_g1_i1	PREDICTED: NADH dehydrogenase [ubiquinone] 1 alpha subcomplex subunit 11 [Nanorana parkeri]	NDUFA11	NADH dehydrogenase [ubiquinone] 1 alpha subcomplex subunit 11 OS=Gorilla gorilla gorilla GN=NDUFA11 PE=2 SV=3	GO:0005747(mitochondrial respiratory chain complex I)	ENOG4111P1Q(NADH dehydrogenase (ubiquinone) 1 alpha subcomplex)	K03956	NADH dehydrogenase (ubiquinone) 1 alpha subcomplex subunit 11	-	npr00190(Oxidative phosphorylation)	F6Z4V1.1 PF02466.17;Tim17;	185.94	288.83	-2.50074	down	1.41152e-280	7.19845e-279	yes
TRINITY_DN25589_c1_g2	1198	TRINITY_DN25589_c1_g2_i1;TRINITY_DN25589_c1_g2_i2;TRINITY_DN25589_c1_g2_i3	PREDICTED: LOW QUALITY PROTEIN: NIF3-like protein 1 [Nanorana parkeri]	Nif3l1	NIF3-like protein 1 OS=Rattus norvegicus GN=Nif3l1 PE=1 SV=1	GO:0005739(mitochondrion)	COG0327(dinuclear metal center protein, YbgI)	-	-	-	-	F6WRF6.1 PF01784.16;NIF3;	16.37	24.52	-3.188	down	1.44177e-280	7.33666e-279	yes
TRINITY_DN17589_c1_g9	848	TRINITY_DN17589_c1_g9_i1;TRINITY_DN17589_c1_g9_i2;TRINITY_DN17589_c1_g9_i3	hypothetical protein AB205_0014920, partial [Rana catesbeiana]	-	-	-	-	-	-	-	-	-	638.61	35.32	2.27167	up	2.83523e-280	1.43961e-278	yes
TRINITY_DN27603_c0_g1	4544	TRINITY_DN27603_c0_g1_i1;TRINITY_DN27603_c0_g1_i2;TRINITY_DN27603_c0_g1_i3;TRINITY_DN27603_c0_g1_i4;TRINITY_DN27603_c0_g1_i5;TRINITY_DN27603_c0_g1_i6;TRINITY_DN27603_c0_g1_i7	PREDICTED: glutamine--fructose-6-phosphate aminotransferase [isomerizing] 1 isoform X1 [Nanorana parkeri]	GFPT1	Glutamine--fructose-6-phosphate aminotransferase [isomerizing] 1 OS=Homo sapiens GN=GFPT1 PE=1 SV=3	GO:0004360(glutamine-fructose-6-phosphate transaminase (isomerizing) activity);GO:0006002(fructose 6-phosphate metabolic process);GO:0006047(UDP-N-acetylglucosamine metabolic process)	COG0449(Catalyzes the first step in hexosamine metabolism, converting fructose-6P into glucosamine-6P using glutamine as a nitrogen source (By similarity))	K00820	glucosamine---fructose-6-phosphate aminotransferase (isomerizing)	EC:2.6.1.16	npr00520(Amino sugar and nucleotide sugar metabolism);npr00250(Alanine, aspartate and glutamate metabolism)	F6R0B7.1 PF13522.4;GATase_6;	17.52	0.18	4.64566	up	3.66915e-280	1.85898e-278	yes
TRINITY_DN20531_c0_g6	629	TRINITY_DN20531_c0_g6_i1	hypothetical protein AB205_0196500, partial [Rana catesbeiana]	-	-	-	-	-	-	-	-	-	6.94	28.35	-3.9262	down	9.77471e-279	4.94164e-277	yes
TRINITY_DN27236_c0_g4	1497	TRINITY_DN27236_c0_g4_i1	-	-	-	-	-	-	-	-	-	-	15.29	23.46	-2.49659	down	1.21415e-278	6.1249e-277	yes
TRINITY_DN22396_c0_g4	2760	TRINITY_DN22396_c0_g4_i1;TRINITY_DN22396_c0_g4_i2;TRINITY_DN22396_c0_g4_i3;TRINITY_DN22396_c0_g4_i4;TRINITY_DN22396_c0_g4_i5	PREDICTED: catenin beta-1 isoform X2 [Nanorana parkeri]	CTNNB1	Catenin beta-1 OS=Homo sapiens GN=CTNNB1 PE=1 SV=1	GO:0000122(negative regulation of transcription by RNA polymerase II);GO:0000578(embryonic axis specification);GO:0000922(spindle pole);GO:0001085(RNA polymerase II transcription factor binding);GO:0001102(RNA polymerase II activating transcription factor binding);GO:0001569(branching involved in blood vessel morphogenesis);GO:0001658(branching involved in ureteric bud morphogenesis);GO:0001701(i…	COG0035(Catalyzes the conversion of uracil and 5-phospho-alpha- D-ribose 1-diphosphate (PRPP) to UMP and diphosphate (By similarity))	K02105	catenin beta 1	-	npr04310(Wnt signaling pathway);npr04510(Focal adhesion);npr04520(Adherens junction);npr04916(Melanogenesis)	E9G6U1.1 PF05804.10;KAP;	87.1	4.42	2.50395	up	2.97133e-278	1.49568e-276	yes
TRINITY_DN28569_c1_g3	4294	TRINITY_DN28569_c1_g3_i1	PREDICTED: collagen alpha-1(VI) chain isoform X1 [Nanorana parkeri]	col6a1	Collagen alpha-1(VI) chain OS=Xenopus laevis GN=col6a1 PE=1 SV=1	GO:0005581(collagen trimer);GO:0007155(cell adhesion)	ENOG410ZQTS(collagen, type VI, alpha 1)	K06238	collagen, type VI, alpha	-	npr04512(ECM-receptor interaction);npr04510(Focal adhesion)	F7E9E4.1 PF00092.26;VWA;	90.27	5.88	2.06638	up	5.92889e-278	2.97799e-276	yes
TRINITY_DN23452_c1_g3	1208	TRINITY_DN23452_c1_g3_i1;TRINITY_DN23452_c1_g3_i2;TRINITY_DN23452_c1_g3_i3;TRINITY_DN23452_c1_g3_i4	-	-	-	-	-	-	-	-	-	-	3.95	68.1	-5.87966	down	1.41354e-277	7.08473e-276	yes
TRINITY_DN29313_c1_g2	2649	TRINITY_DN29313_c1_g2_i1	PREDICTED: twist-related protein 2-like [Nanorana parkeri]	TWIST2	Twist-related protein 2 OS=Homo sapiens GN=TWIST2 PE=1 SV=1	GO:0046983(protein dimerization activity)	ENOG4111QFU(twist homolog)	NA	NA	NA	NA(NA)	H2TVI9.1 PF00010.24;HLH;	16.59	0	13.0682	up	2.11953e-276	1.06004e-274	yes
TRINITY_DN18829_c1_g10	402	TRINITY_DN18829_c1_g10_i1	60S acidic ribosomal protein P2 [Rana catesbeiana]	Rplp2	60S acidic ribosomal protein P2 OS=Rattus norvegicus GN=Rplp2 PE=1 SV=2	GO:0002181(cytoplasmic translation);GO:0003735(structural constituent of ribosome);GO:0022625(cytosolic large ribosomal subunit);GO:0030687(preribosome, large subunit precursor);GO:0070180(large ribosomal subunit rRNA binding)	COG2058(Ribosomal protein)	K02943	large subunit ribosomal protein LP2	-	npr03010(Ribosome)	Q28IH1.1 PF00428.17;Ribosomal_60s;	1969.35	1729.74	-1.72324	down	8.90779e-276	4.4455e-274	yes
TRINITY_DN21720_c2_g2	1301	TRINITY_DN21720_c2_g2_i1;TRINITY_DN21720_c2_g2_i2;TRINITY_DN21720_c2_g2_i3;TRINITY_DN21720_c2_g2_i4;TRINITY_DN21720_c2_g2_i5;TRINITY_DN21720_c2_g2_i6;TRINITY_DN21720_c2_g2_i7	-	-	-	-	-	-	-	-	-	-	87.11	1.48	3.77326	up	5.94778e-275	2.96194e-273	yes
TRINITY_DN23978_c0_g2	491	TRINITY_DN23978_c0_g2_i1	PREDICTED: NADH dehydrogenase [ubiquinone] iron-sulfur protein 2, mitochondrial [Nanorana parkeri]	NDUFS2	NADH dehydrogenase [ubiquinone] iron-sulfur protein 2, mitochondrial OS=Bos taurus GN=NDUFS2 PE=1 SV=2	GO:0016491(oxidoreductase activity);GO:0016651(oxidoreductase activity, acting on NAD(P)H);GO:0048038(quinone binding);GO:0051287(NAD binding);GO:0055114(oxidation-reduction process)	COG0649(NDH-1 shuttles electrons from NADH, via FMN and iron- sulfur (Fe-S) centers, to quinones in the respiratory chain. The immediate electron acceptor for the enzyme in this species is believed to be ubiquinone. Couples the redox reaction to proton translocation (for every two electrons transferred, four hydrogen ions are translocated across the cytoplasmic membrane), and thus conserves the r…	K03935	NADH dehydrogenase (ubiquinone) Fe-S protein 2	EC:1.6.5.3 1.6.99.3	npr00190(Oxidative phosphorylation)	B5EFG0.1 PF00374.17;NiFeSe_Hases;	46.3	174.12	-3.81993	down	2.48006e-274	1.23241e-272	yes
TRINITY_DN27520_c1_g8	613	TRINITY_DN27520_c1_g8_i1	-	-	-	-	-	-	-	-	-	-	24.69	54.98	-3.0529	down	7.90787e-274	3.92129e-272	yes
TRINITY_DN29362_c0_g2	464	TRINITY_DN29362_c0_g2_i1	uromodulin-like protein type 2 [Rana pirica]	-	-	-	-	-	-	-	-	-	210.67	1.75	4.99473	up	8.01254e-274	3.96476e-272	yes
TRINITY_DN21707_c2_g3	332	TRINITY_DN21707_c2_g3_i1	-	-	-	-	-	-	-	-	-	-	6.54	85.83	-5.58519	down	2.06063e-273	1.01748e-271	yes
TRINITY_DN23148_c0_g2	2335	TRINITY_DN23148_c0_g2_i1;TRINITY_DN23148_c0_g2_i10;TRINITY_DN23148_c0_g2_i2;TRINITY_DN23148_c0_g2_i3;TRINITY_DN23148_c0_g2_i4;TRINITY_DN23148_c0_g2_i5;TRINITY_DN23148_c0_g2_i6;TRINITY_DN23148_c0_g2_i7;TRINITY_DN23148_c0_g2_i8;TRINITY_DN23148_c0_g2_i9	PREDICTED: nucleosome assembly protein 1-like 1 isoform X1 [Nanorana parkeri]	nap1l1	Nucleosome assembly protein 1-like 1 OS=Xenopus tropicalis GN=nap1l1 PE=2 SV=1	GO:0005634(nucleus);GO:0005737(cytoplasm);GO:0006334(nucleosome assembly);GO:0030332(cyclin binding);GO:0042393(histone binding);GO:0045944(positive regulation of transcription by RNA polymerase II);GO:0051260(protein homooligomerization);GO:0060215(primitive hemopoiesis)	ENOG410XQN9(nucleosome assembly)	NA	NA	NA	NA(NA)	P55209.1 PF00956.16;NAP;	211.96	15.11	2.41823	up	6.65768e-273	3.28042e-271	yes
TRINITY_DN25002_c0_g3	719	TRINITY_DN25002_c0_g3_i1	Translocon-associated protein subunit beta precursor [Rana catesbeiana]	Ssr2	Translocon-associated protein subunit beta OS=Mus musculus GN=Ssr2 PE=1 SV=1	GO:0005789(endoplasmic reticulum membrane);GO:0016021(integral component of membrane)	ENOG4111KGI(signal sequence receptor, beta (translocon-associated protein beta))	K13250	translocon-associated protein subunit beta	-	npr04141(Protein processing in endoplasmic reticulum)	G5ARA6.1 PF05753.12;TRAP_beta;	180.17	225.06	-2.21505	down	1.04236e-271	5.12517e-270	yes
TRINITY_DN24800_c2_g4	1537	TRINITY_DN24800_c2_g4_i1	voltage-dependent anion channel 3 L homeolog [Xenopus laevis]	VDAC3	Voltage-dependent anion-selective channel protein 3 OS=Oryctolagus cuniculus GN=VDAC3 PE=2 SV=1	GO:0005739(mitochondrion);GO:0005741(mitochondrial outer membrane);GO:0008308(voltage-gated anion channel activity);GO:0031101(fin regeneration);GO:0055085(transmembrane transport);GO:0098656(anion transmembrane transport);GO:1902017(regulation of cilium assembly)	ENOG410ZBK1(voltage-dependent anion channel)	K15041	voltage-dependent anion channel protein 3	-	xla04020(Calcium signaling pathway);xla04216(Ferroptosis);xla04217(Necroptosis);xla04218(Cellular senescence);xla04621(NOD-like receptor signaling pathway)	F7A2F1.1 PF01459.20;Porin_3;	67.39	80.22	-2.1314	down	1.76072e-271	8.63902e-270	yes
TRINITY_DN29085_c1_g1	430	TRINITY_DN29085_c1_g1_i1	PREDICTED: 60S ribosomal protein L30 [Nanorana parkeri]	RPL30	60S ribosomal protein L30 OS=Gallus gallus GN=RPL30 PE=3 SV=2	GO:0003723(RNA binding);GO:0003735(structural constituent of ribosome);GO:0006412(translation);GO:0022625(cytosolic large ribosomal subunit)	COG1911((ribosomal) protein)	K02908	large subunit ribosomal protein L30e	-	npr03010(Ribosome)	W5MUG1.1 PF01248.24;Ribosomal_L7Ae;	2593.01	2214.63	-1.68561	down	2.53073e-271	1.2391e-269	yes
TRINITY_DN17878_c1_g2	1844	TRINITY_DN17878_c1_g2_i1;TRINITY_DN17878_c1_g2_i2;TRINITY_DN17878_c1_g2_i3;TRINITY_DN17878_c1_g2_i4;TRINITY_DN17878_c1_g2_i5;TRINITY_DN17878_c1_g2_i6	hypothetical protein XENTR_v90020691mg [Xenopus tropicalis]	Ppp5c	Serine/threonine-protein phosphatase 5 OS=Rattus norvegicus GN=Ppp5c PE=1 SV=1	GO:0001933(negative regulation of protein phosphorylation);GO:0001965(G-protein alpha-subunit binding);GO:0003723(RNA binding);GO:0004721(phosphoprotein phosphatase activity);GO:0005515(protein binding);GO:0005524(ATP binding);GO:0005634(nucleus);GO:0005737(cytoplasm);GO:0005829(cytosol);GO:0005886(plasma membrane);GO:0006470(protein dephosphorylation);GO:0007165(signal transduction);GO:0008017(m…	COG0639(serine threonine-protein phosphatase)	K04460	serine/threonine-protein phosphatase 5	EC:3.1.3.16	xla04010(MAPK signaling pathway)	F6UEJ5.1 PF00149.26;Metallophos;	26.34	62.11	-2.0773	down	5.26046e-271	2.57024e-269	yes
TRINITY_DN23230_c1_g1	1022	TRINITY_DN23230_c1_g1_i1;TRINITY_DN23230_c1_g1_i2	-	-	-	-	-	-	-	-	-	-	13.22	25.41	-2.90743	down	6.51306e-269	3.17559e-267	yes
TRINITY_DN20158_c1_g11	982	TRINITY_DN20158_c1_g11_i1	-	-	-	-	-	-	-	-	-	-	11.95	25.29	-2.96832	down	3.49268e-268	1.69938e-266	yes
TRINITY_DN25795_c0_g6	1031	TRINITY_DN25795_c0_g6_i1	-	-	-	-	-	-	-	-	-	-	2.27	14.19	-4.52967	down	3.7992e-268	1.84467e-266	yes
TRINITY_DN24806_c2_g3	2313	TRINITY_DN24806_c2_g3_i1;TRINITY_DN24806_c2_g3_i2	PREDICTED: protocadherin-18 [Nanorana parkeri]	PCDH18	Protocadherin-18 OS=Bos taurus GN=PCDH18 PE=2 SV=1	GO:0005509(calcium ion binding);GO:0005886(plasma membrane);GO:0007156(homophilic cell adhesion via plasma membrane adhesion molecules);GO:0007420(brain development);GO:0016021(integral component of membrane)	ENOG410XQHI(Cadherins are calcium dependent cell adhesion proteins (By similarity))	NA	NA	NA	NA(NA)	F6S0B5.2 PF00028.15;Cadherin;	64.65	3.42	2.81894	up	4.35298e-268	2.10916e-266	yes
TRINITY_DN16871_c0_g1	773	TRINITY_DN16871_c0_g1_i1	hypothetical protein XELAEV_18003694mg [Xenopus laevis]	Mrps26	28S ribosomal protein S26, mitochondrial OS=Mus musculus GN=Mrps26 PE=1 SV=1	GO:0005654(nucleoplasm);GO:0005739(mitochondrion);GO:0005763(mitochondrial small ribosomal subunit)	ENOG4111QCE(mitochondrial ribosomal protein, S26)	NA	NA	NA	NA(NA)	W5M1X3.1 PF14943.4;MRP-S26;	58.2	72.2	-2.20295	down	1.19059e-267	5.7568e-266	yes
TRINITY_DN25465_c1_g1	290	TRINITY_DN25465_c1_g1_i1;TRINITY_DN25465_c1_g1_i2;TRINITY_DN25465_c1_g1_i3;TRINITY_DN25465_c1_g1_i4;TRINITY_DN25465_c1_g1_i5	-	-	-	-	-	-	-	-	-	-	82.45	247	-3.4558	down	1.50199e-267	7.24747e-266	yes
TRINITY_DN22661_c0_g3	556	TRINITY_DN22661_c0_g3_i1;TRINITY_DN22661_c0_g3_i2	-	-	-	-	-	-	-	-	-	-	26.32	49.39	-3.15244	down	6.37788e-267	3.07114e-265	yes
TRINITY_DN21512_c0_g1	274	TRINITY_DN21512_c0_g1_i1;TRINITY_DN21512_c0_g1_i2;TRINITY_DN21512_c0_g1_i3;TRINITY_DN21512_c0_g1_i4;TRINITY_DN21512_c0_g1_i5	PREDICTED: uncharacterized protein LOC105078493 [Camelus bactrianus]	-	-	GO:0005802(trans-Golgi network);GO:0032438(melanosome organization);GO:0042470(melanosome);GO:0072657(protein localization to membrane)	COG1100(GTP-binding Protein)	K00109	2-hydroxyglutarate dehydrogenase	EC:1.1.99.2	gja00650(Butanoate metabolism)	-	608.72	2155.53	-3.59167	down	9.88436e-267	4.74979e-265	yes
TRINITY_DN18880_c0_g1	3949	TRINITY_DN18880_c0_g1_i1;TRINITY_DN18880_c0_g1_i2;TRINITY_DN18880_c0_g1_i3;TRINITY_DN18880_c0_g1_i4;TRINITY_DN18880_c0_g1_i5;TRINITY_DN18880_c0_g1_i6;TRINITY_DN18880_c0_g1_i7	PREDICTED: elastin [Nanorana parkeri]	-	-	-	-	-	-	-	-	-	38.88	35.48	-1.89776	down	1.30487e-266	6.25748e-265	yes
TRINITY_DN18192_c2_g1	620	TRINITY_DN18192_c2_g1_i1;TRINITY_DN18192_c2_g1_i2	PREDICTED: cytochrome c oxidase subunit 6B1-like [Nanorana parkeri]	COX6B1	Cytochrome c oxidase subunit 6B1 OS=Tarsius syrichta GN=COX6B1 PE=3 SV=3	GO:0005739(mitochondrion);GO:0005743(mitochondrial inner membrane)	ENOG41121WM(cytochrome C oxidase)	K02267	cytochrome c oxidase subunit 6b	-	npr00190(Oxidative phosphorylation);npr04260(Cardiac muscle contraction)	W5L8B0.1 PF02297.15;COX6B;	437.66	526.83	-2.17931	down	1.44067e-266	6.8945e-265	yes
TRINITY_DN20519_c3_g2	494	TRINITY_DN20519_c3_g2_i1	-	-	-	-	-	-	-	-	-	-	0.04	34.49	-11.0742	down	5.44256e-266	2.59927e-264	yes
TRINITY_DN18691_c0_g2	1766	TRINITY_DN18691_c0_g2_i1	PREDICTED: methylmalonate-semialdehyde dehydrogenase [acylating], mitochondrial [Nanorana parkeri]	Aldh6a1	Methylmalonate-semialdehyde dehydrogenase [acylating], mitochondrial OS=Mus musculus GN=Aldh6a1 PE=1 SV=1	GO:0004029(aldehyde dehydrogenase (NAD) activity);GO:0004491(methylmalonate-semialdehyde dehydrogenase (acylating) activity);GO:0018478(malonate-semialdehyde dehydrogenase (acetylating) activity)	ENOG410XNP1(Dehydrogenase)	K00140	malonate-semialdehyde dehydrogenase (acetylating) / methylmalonate-semialdehyde dehydrogenase	EC:1.2.1.18 1.2.1.27	npr00640(Propanoate metabolism);npr00562(Inositol phosphate metabolism);npr00280(Valine, leucine and isoleucine degradation);npr00410(beta-Alanine metabolism)	F6SRL8.1 PF00171.20;Aldedh;	31.7	34.86	-2.01514	down	7.74946e-266	3.69344e-264	yes
TRINITY_DN20374_c1_g5	2128	TRINITY_DN20374_c1_g5_i1	PREDICTED: protein TBRG4 [Nanorana parkeri]	tbrg4	Protein TBRG4 OS=Xenopus laevis GN=tbrg4 PE=2 SV=1	GO:0005739(mitochondrion);GO:0045333(cellular respiration)	ENOG4111EYX(Transforming growth factor beta regulator 4)	-	-	-	-	H3DM10.1 PF08373.8;RAP;	26.25	41.69	-2.54471	down	1.50273e-265	7.14748e-264	yes
TRINITY_DN23380_c0_g5	3026	TRINITY_DN23380_c0_g5_i1;TRINITY_DN23380_c0_g5_i2;TRINITY_DN23380_c0_g5_i3;TRINITY_DN23380_c0_g5_i4	PREDICTED: periostin [Nanorana parkeri]	POSTN	Periostin OS=Homo sapiens GN=POSTN PE=1 SV=2	GO:0005615(extracellular space);GO:0007155(cell adhesion);GO:0030198(extracellular matrix organization);GO:0050839(cell adhesion molecule binding)	COG2335(Beta-Ig-H3 fasciclin)	NA	NA	NA	NA(NA)	F6R8E6.1 PF02469.20;Fasciclin;	127.73	7.64	2.38504	up	3.75696e-265	1.78329e-263	yes
TRINITY_DN28230_c3_g5	2174	TRINITY_DN28230_c3_g5_i1	-	-	-	-	-	-	-	-	-	-	22.64	27.92	-2.1786	down	7.08562e-265	3.35645e-263	yes
TRINITY_DN21431_c1_g2	1281	TRINITY_DN21431_c1_g2_i1	PREDICTED: 28S ribosomal protein S30, mitochondrial [Nanorana parkeri]	MRPS30	28S ribosomal protein S30, mitochondrial OS=Bos taurus GN=MRPS30 PE=1 SV=4	GO:0003735(structural constituent of ribosome);GO:0005743(mitochondrial inner membrane);GO:0005840(ribosome);GO:0070124(mitochondrial translational initiation);GO:0070125(mitochondrial translational elongation)	ENOG410ZG5G(mitochondrial ribosomal protein, S30)	NA	NA	NA	NA(NA)	M7BX37.1 PF07147.10;PDCD9;	18.26	30.14	-2.60361	down	8.56362e-265	4.04835e-263	yes
TRINITY_DN20340_c0_g4	1191	TRINITY_DN20340_c0_g4_i1	hypothetical protein AB205_0113590 [Rana catesbeiana]	-	-	-	-	-	-	-	-	-	22.31	40	-2.72408	down	3.55727e-264	1.67825e-262	yes
TRINITY_DN19924_c0_g2	959	TRINITY_DN19924_c0_g2_i1	PREDICTED: UBA-like domain-containing protein 1, partial [Nanorana parkeri]	Ubald1	UBA-like domain-containing protein 1 OS=Rattus norvegicus GN=Ubald1 PE=2 SV=1	GO:0003674(molecular_function);GO:0005575(cellular_component);GO:0008150(biological_process)	ENOG4111XJX(Family with sequence similarity 100, member)	-	-	-	-	Q8BQH4.1 PF14555.4;UBA_4;	9.3	21.56	-3.09918	down	4.62803e-264	2.17901e-262	yes
TRINITY_DN18098_c1_g5	537	TRINITY_DN18098_c1_g5_i1	-	-	-	-	-	-	-	-	-	-	27.08	55.52	-2.94185	down	8.09597e-264	3.80413e-262	yes
TRINITY_DN22498_c0_g10	811	TRINITY_DN22498_c0_g10_i1	-	-	-	-	-	-	-	-	-	-	5.48	23.82	-4.0099	down	1.26055e-263	5.91114e-262	yes
TRINITY_DN24937_c1_g4	3510	TRINITY_DN24937_c1_g4_i1	PREDICTED: semaphorin-3D [Nanorana parkeri]	SEMA3D	Semaphorin-3D OS=Homo sapiens GN=SEMA3D PE=2 SV=2	GO:0001755(neural crest cell migration);GO:0005615(extracellular space);GO:0030215(semaphorin receptor binding);GO:0030335(positive regulation of cell migration);GO:0038191(neuropilin binding);GO:0045499(chemorepellent activity);GO:0048843(negative regulation of axon extension involved in axon guidance);GO:0050919(negative chemotaxis);GO:0071526(semaphorin-plexin signaling pathway)	ENOG410XQZC(Sema domain, immunoglobulin domain (Ig), transmembrane domain (TM) and short cytoplasmic domain, (Semaphorin))	K06840	semaphorin 3	-	shr04360(Axon guidance)	F7EEA0.1 PF01403.17;Sema;	28.49	0.86	3.17049	up	5.27568e-263	2.46898e-261	yes
TRINITY_DN17899_c0_g1	679	TRINITY_DN17899_c0_g1_i1	60S ribosomal protein L15 [Danio rerio]	rpl15	60S ribosomal protein L15 OS=Ctenopharyngodon idella GN=rpl15 PE=2 SV=3	GO:0000166(nucleotide binding);GO:0002181(cytoplasmic translation);GO:0003723(RNA binding);GO:0003735(structural constituent of ribosome);GO:0005524(ATP binding);GO:0005622(intracellular);GO:0005840(ribosome);GO:0006412(translation);GO:0022625(cytosolic large ribosomal subunit)	COG1632(Ribosomal protein L15)	K02877	large subunit ribosomal protein L15e	-	dre03010(Ribosome)	W5MIL4.1 PF00827.15;Ribosomal_L15e;	1591.76	1603.81	-1.90707	down	7.1219e-263	3.32631e-261	yes
TRINITY_DN22405_c0_g2	1412	TRINITY_DN22405_c0_g2_i1;TRINITY_DN22405_c0_g2_i2;TRINITY_DN22405_c0_g2_i3;TRINITY_DN22405_c0_g2_i4;TRINITY_DN22405_c0_g2_i5	PREDICTED: voltage-dependent anion-selective channel protein 2 [Nanorana parkeri]	vdac2	Voltage-dependent anion-selective channel protein 2 OS=Xenopus laevis GN=vdac2 PE=1 SV=1	GO:0005634(nucleus);GO:0005741(mitochondrial outer membrane);GO:0005743(mitochondrial inner membrane);GO:0006820(anion transport);GO:0008308(voltage-gated anion channel activity);GO:0016021(integral component of membrane);GO:0032272(negative regulation of protein polymerization);GO:0042645(mitochondrial nucleoid);GO:0043209(myelin sheath);GO:0045121(membrane raft);GO:0055085(transmembrane transpo…	ENOG410ZBK1(voltage-dependent anion channel)	K15040	voltage-dependent anion channel protein 2	-	npr04020(Calcium signaling pathway);npr04216(Ferroptosis);npr04217(Necroptosis);npr04218(Cellular senescence);npr04621(NOD-like receptor signaling pathway)	F6SH73.1 PF01459.20;Porin_3;	396.19	402.18	-1.78123	down	8.57278e-263	3.99594e-261	yes
TRINITY_DN21200_c0_g3	3333	TRINITY_DN21200_c0_g3_i1	-	-	-	-	-	-	-	-	-	-	38.83	1.75	2.59587	up	3.18388e-262	1.48111e-260	yes
TRINITY_DN18628_c1_g2	923	TRINITY_DN18628_c1_g2_i1;TRINITY_DN18628_c1_g2_i2	PREDICTED: HIG1 domain family member 1A, mitochondrial [Nanorana parkeri]	HIGD1A	HIG1 domain family member 1A, mitochondrial OS=Homo sapiens GN=HIGD1A PE=1 SV=1	GO:0005634(nucleus);GO:0005743(mitochondrial inner membrane);GO:0016021(integral component of membrane);GO:0042149(cellular response to glucose starvation);GO:0071456(cellular response to hypoxia);GO:0071902(positive regulation of protein serine/threonine kinase activity);GO:0090201(negative regulation of release of cytochrome c from mitochondria)	ENOG41121ET(HIG1 hypoxia inducible domain family, member)	-	-	-	-	H9GBI0.1 PF04588.11;HIG_1_N;	65.19	92.53	-2.2485	down	1.19363e-261	5.54159e-260	yes
TRINITY_DN20620_c2_g7	508	TRINITY_DN20620_c2_g7_i1	40S ribosomal protein S11 [Xenopus tropicalis]	RPS11	40S ribosomal protein S11 OS=Bos taurus GN=RPS11 PE=2 SV=3	GO:0003735(structural constituent of ribosome);GO:0006412(translation);GO:0019843(rRNA binding);GO:0022627(cytosolic small ribosomal subunit)	COG0186(One of the primary rRNA binding proteins, it binds specifically to the 5'-end of 16S ribosomal)	K02949	small subunit ribosomal protein S11e	-	xtr03010(Ribosome)	G1TRM4.1 PF00366.18;Ribosomal_S17;	2983.23	2750.9	-1.79172	down	2.01842e-261	9.35214e-260	yes
TRINITY_DN28312_c0_g1	1668	TRINITY_DN28312_c0_g1_i1;TRINITY_DN28312_c0_g1_i2	PREDICTED: leucine-rich repeat-containing protein 28 isoform X1 [Nanorana parkeri]	lrrc28	Leucine-rich repeat-containing protein 28 OS=Xenopus tropicalis GN=lrrc28 PE=2 SV=1	GO:0005886(plasma membrane);GO:0007165(signal transduction)	COG4886(leucine Rich Repeat)	-	-	-	-	F7IAE3.1 PF13855.4;LRR_8;	7.1	15.91	-3.08015	down	2.30465e-261	1.06572e-259	yes
TRINITY_DN27125_c1_g4	1342	TRINITY_DN27125_c1_g4_i1	PREDICTED: acidic leucine-rich nuclear phosphoprotein 32 family member B isoform X1 [Nanorana parkeri]	anp32a	Acidic leucine-rich nuclear phosphoprotein 32 family member A OS=Xenopus laevis GN=anp32a PE=2 SV=1	GO:0005634(nucleus);GO:0006334(nucleosome assembly);GO:0006913(nucleocytoplasmic transport);GO:0042393(histone binding);GO:0042981(regulation of apoptotic process);GO:0043486(histone exchange)	ENOG4111HZT(Acidic leucine-rich nuclear phosphoprotein 32 family member)	NA	NA	NA	NA(NA)	W5N226.1 PF14580.4;LRR_9;	61.7	1.31	3.67798	up	6.35807e-261	2.93428e-259	yes
TRINITY_DN20591_c0_g8	4482	TRINITY_DN20591_c0_g8_i1;TRINITY_DN20591_c0_g8_i2;TRINITY_DN20591_c0_g8_i3;TRINITY_DN20591_c0_g8_i4	PREDICTED: ATP-dependent RNA helicase DDX3X isoform X2 [Xenopus tropicalis]	an3	Putative ATP-dependent RNA helicase an3 OS=Xenopus laevis GN=an3 PE=2 SV=1	GO:0004004(ATP-dependent RNA helicase activity);GO:0006413(translational initiation);GO:0007059(chromosome segregation);GO:0010468(regulation of gene expression);GO:0010501(RNA secondary structure unwinding);GO:0036464(cytoplasmic ribonucleoprotein granule)	ENOG410XNTI(purine NTP-dependent helicase activity)	K11594	ATP-dependent RNA helicase DDX3X	EC:3.6.4.13	npr04622(RIG-I-like receptor signaling pathway)	H0Z7X4.1 PF00270.27;DEAD;	74.63	5.52	2.14022	up	9.53386e-261	4.39123e-259	yes
TRINITY_DN26251_c2_g1	1103	TRINITY_DN26251_c2_g1_i1	RecName: Full=60S acidic ribosomal protein P0; AltName: Full=60S ribosomal protein L10E	RPLP0	60S acidic ribosomal protein P0 OS=Rana sylvatica GN=RPLP0 PE=2 SV=1	GO:0002181(cytoplasmic translation);GO:0003735(structural constituent of ribosome);GO:0022625(cytosolic large ribosomal subunit);GO:0030687(preribosome, large subunit precursor);GO:0070180(large ribosomal subunit rRNA binding)	COG0244(50s ribosomal protein L10)	K02941	large subunit ribosomal protein LP0	-	npr03010(Ribosome)	F6YP53.1 PF00466.18;Ribosomal_L10;	1723.32	1525.61	-1.7086	down	2.03454e-260	9.35248e-259	yes
TRINITY_DN19496_c0_g2	516	TRINITY_DN19496_c0_g2_i1;TRINITY_DN19496_c0_g2_i2;TRINITY_DN19496_c0_g2_i3;TRINITY_DN19496_c0_g2_i4	hypothetical protein AB205_0081410 [Rana catesbeiana]	-	-	-	-	-	-	-	-	-	1751.01	104.2	1.96985	up	2.61233e-260	1.19848e-258	yes
TRINITY_DN23497_c1_g1	835	TRINITY_DN23497_c1_g1_i1;TRINITY_DN23497_c1_g1_i2;TRINITY_DN23497_c1_g1_i3;TRINITY_DN23497_c1_g1_i4	PREDICTED: N-acetyltransferase 8-like [Nanorana parkeri]	Nat8	N-acetyltransferase 8 OS=Mus musculus GN=Nat8 PE=1 SV=1	GO:0001702(gastrulation with mouth forming second);GO:0004468(lysine N-acetyltransferase activity, acting on acetyl phosphate as donor);GO:0005715(late recombination nodule);GO:0005783(endoplasmic reticulum);GO:0005789(endoplasmic reticulum membrane);GO:0005793(endoplasmic reticulum-Golgi intermediate compartment);GO:0005794(Golgi apparatus);GO:0006749(glutathione metabolic process);GO:0007162(ne…	ENOG4111HQT(N-acetyltransferase)	K20838	N-acetyltransferase 8	EC:2.3.1.80 2.3.1.-	npr00480(Glutathione metabolism)	F7A5X8.1 PF00583.23;Acetyltransf_1;	0.49	17.45	-6.90374	down	1.71158e-259	7.83697e-258	yes
TRINITY_DN20139_c1_g1	484	TRINITY_DN20139_c1_g1_i1	PREDICTED: 40S ribosomal protein S14 isoform X1 [Rattus norvegicus]	RPS14	40S ribosomal protein S14 OS=Cricetulus griseus GN=RPS14 PE=2 SV=3	GO:0003735(structural constituent of ribosome);GO:0005840(ribosome);GO:0006412(translation)	COG0100(Located on the platform of the 30S subunit, it bridges several disparate RNA helices of the 16S rRNA. Forms part of the Shine-Dalgarno cleft in the 70S ribosome (By similarity))	K02955	small subunit ribosomal protein S14e	-	rno03010(Ribosome)	G1PYK6.1 PF00411.17;Ribosomal_S11;	3946.7	4191.53	-1.99775	down	4.81503e-259	2.20038e-257	yes
TRINITY_DN229_c0_g1	425	TRINITY_DN229_c0_g1_i1	NADH dehydrogenase 1 alpha subcomplex subunit 6 [Rana catesbeiana]	NDUFA6	NADH dehydrogenase [ubiquinone] 1 alpha subcomplex subunit 6 OS=Bos taurus GN=NDUFA6 PE=1 SV=2	GO:0005747(mitochondrial respiratory chain complex I);GO:0006979(response to oxidative stress);GO:0055114(oxidation-reduction process)	ENOG4111S2F(Accessory subunit of the mitochondrial membrane respiratory chain NADH dehydrogenase (Complex I), that is believed to be not involved in catalysis. Complex I functions in the transfer of electrons from NADH to the respiratory chain. The immediate electron acceptor for the enzyme is believed to be ubiquinone)	K03950	NADH dehydrogenase (ubiquinone) 1 alpha subcomplex subunit 6	-	npr00190(Oxidative phosphorylation)	Q4SCH8.1 PF13233.4;Complex1_LYR_2;	139.18	184.89	-2.32188	down	2.01033e-258	9.16882e-257	yes
TRINITY_DN22537_c1_g2	1326	TRINITY_DN22537_c1_g2_i1	PREDICTED: mannose-6-phosphate isomerase [Nanorana parkeri]	MPI	Mannose-6-phosphate isomerase OS=Bos taurus GN=MPI PE=2 SV=3	GO:0004476(mannose-6-phosphate isomerase activity);GO:0005737(cytoplasm);GO:0005975(carbohydrate metabolic process);GO:0008270(zinc ion binding);GO:0009298(GDP-mannose biosynthetic process)	COG1482(mannose-6-phosphate isomerase)	K01809	mannose-6-phosphate isomerase	EC:5.3.1.8	npr00051(Fructose and mannose metabolism);npr00520(Amino sugar and nucleotide sugar metabolism)	F6UTY7.1 PF01238.19;PMI_typeI;	7.62	16.23	-2.97093	down	4.83897e-258	2.20268e-256	yes
TRINITY_DN18704_c0_g9	726	TRINITY_DN18704_c0_g9_i1	-	-	-	-	-	-	-	-	-	-	199.23	189.61	-1.82261	down	7.68678e-258	3.49217e-256	yes
TRINITY_DN24190_c0_g2	483	TRINITY_DN24190_c0_g2_i1;TRINITY_DN24190_c0_g2_i2	QIL1 [Rana catesbeiana]	mic13	MICOS complex subunit MIC13 OS=Danio rerio GN=mic13 PE=3 SV=1	GO:0061617(MICOS complex)	ENOG410YRP1(Chromosome 19 open reading frame 70)	-	-	-	-	M7AGY8.1 PF15884.3;QIL1;	56.21	104.75	-2.81498	down	4.39483e-257	1.99272e-255	yes
TRINITY_DN26867_c1_g15	969	TRINITY_DN26867_c1_g15_i1	Glutathione S-transferase P 1 [Rana catesbeiana]	gstp1	Glutathione S-transferase P 1 OS=Xenopus laevis GN=gstp1 PE=1 SV=1	GO:0004364(glutathione transferase activity);GO:0006749(glutathione metabolic process)	ENOG4111VAU(glutathione Stransferase)	K00799	glutathione S-transferase	EC:2.5.1.18	npr00480(Glutathione metabolism);npr00980(Metabolism of xenobiotics by cytochrome P450);npr00982(Drug metabolism - cytochrome P450);npr00983(Drug metabolism - other enzymes)	F6TAT2.1 PF14497.4;GST_C_3;	53.27	0.09	7.34297	up	6.1429e-257	2.77993e-255	yes
TRINITY_DN28471_c1_g1	774	TRINITY_DN28471_c1_g1_i1;TRINITY_DN28471_c1_g1_i2	-	-	-	-	-	-	-	-	-	-	11.55	28.89	-3.22245	down	8.90355e-257	4.02143e-255	yes
TRINITY_DN20286_c0_g4	308	TRINITY_DN20286_c0_g4_i1	hypothetical protein AB205_0134890 [Rana catesbeiana]	-	-	GO:0005739(mitochondrion);GO:0005747(mitochondrial respiratory chain complex I)	ENOG410XUGS(NADH dehydrogenase (ubiquinone) 1, subcomplex)	K03967	NADH dehydrogenase (ubiquinone) 1 subunit C1	-	sfm00190(Oxidative phosphorylation)	A0A0P7V4F4.1 PF15088.4;NADH_dh_m_C1;	200.69	318.47	-2.50945	down	1.07787e-256	4.85898e-255	yes
TRINITY_DN17981_c0_g1	2248	TRINITY_DN17981_c0_g1_i1;TRINITY_DN17981_c0_g1_i2	PREDICTED: 72 kDa type IV collagenase isoform X1 [Nanorana parkeri]	MMP2	72 kDa type IV collagenase OS=Homo sapiens GN=MMP2 PE=1 SV=2	GO:0001666(response to hypoxia);GO:0001955(blood vessel maturation);GO:0001957(intramembranous ossification);GO:0004222(metalloendopeptidase activity);GO:0005615(extracellular space);GO:0005739(mitochondrion);GO:0005886(plasma membrane);GO:0006508(proteolysis);GO:0007566(embryo implantation);GO:0008270(zinc ion binding);GO:0030017(sarcomere);GO:0030574(collagen catabolic process);GO:0031012(extra…	ENOG410XQ5D(matrix metallopeptidase)	K01398	matrix metalloproteinase-2 (gelatinase A)	EC:3.4.24.24	npr04912(GnRH signaling pathway);npr04933(AGE-RAGE signaling pathway in diabetic complications)	F7E8W8.1 PF00413.22;Peptidase_M10;	53.73	1.99	2.87232	up	1.16147e-256	5.22573e-255	yes
TRINITY_DN23849_c0_g3	1677	TRINITY_DN23849_c0_g3_i1	PREDICTED: telethonin [Nanorana parkeri]	TCAP	Telethonin OS=Homo sapiens GN=TCAP PE=1 SV=1	GO:0001756(somitogenesis);GO:0003009(skeletal muscle contraction);GO:0003300(cardiac muscle hypertrophy);GO:0005515(protein binding);GO:0005829(cytosol);GO:0007512(adult heart development);GO:0008307(structural constituent of muscle);GO:0014898(cardiac muscle hypertrophy in response to stress);GO:0030018(Z disc);GO:0030049(muscle filament sliding);GO:0030240(skeletal muscle thin filament assembly…	ENOG4111SDJ(Titin-cap)	NA	NA	NA	NA(NA)	F6SK79.1 PF09470.8;Telethonin;	27.31	31.15	-2.06862	down	5.95917e-256	2.676e-254	yes
TRINITY_DN19035_c0_g1	2263	TRINITY_DN19035_c0_g1_i1;TRINITY_DN19035_c0_g1_i2	Fructose-bisphosphate aldolase B [Rana catesbeiana]	aldob	Fructose-bisphosphate aldolase B OS=Danio rerio GN=aldob PE=2 SV=1	GO:0004707(MAP kinase activity);GO:0035556(intracellular signal transduction)	COG3588(fructose-bisphosphate aldolase)	K01623	fructose-bisphosphate aldolase, class I	EC:4.1.2.13	npr00010(Glycolysis / Gluconeogenesis);npr00030(Pentose phosphate pathway);npr00051(Fructose and mannose metabolism)	F6PJ53.1 PF00274.17;Glycolytic;	62.42	2.77	2.86632	up	4.48479e-255	2.01005e-253	yes
TRINITY_DN23282_c0_g11	1054	TRINITY_DN23282_c0_g11_i1	PREDICTED: dihydropteridine reductase isoform X1 [Nanorana parkeri]	QDPR	Dihydropteridine reductase OS=Bos taurus GN=QDPR PE=2 SV=1	GO:0004155(6,7-dihydropteridine reductase activity);GO:0005739(mitochondrion);GO:0055114(oxidation-reduction process);GO:0070062(extracellular exosome)	ENOG4111D6J(dihydropteridine reductase)	K00357	dihydropteridine reductase	EC:1.5.1.34	npr00790(Folate biosynthesis)	Q5HZU9.1 PF00106.23;adh_short;	19.88	32.22	-2.58192	down	1.7003e-254	7.60599e-253	yes
TRINITY_DN20147_c0_g1	712	TRINITY_DN20147_c0_g1_i1;TRINITY_DN20147_c0_g1_i2;TRINITY_DN20147_c0_g1_i3;TRINITY_DN20147_c0_g1_i4;TRINITY_DN20147_c0_g1_i5	-	-	-	-	-	-	-	-	-	-	24.55	40.98	-2.79297	down	7.02191e-254	3.13511e-252	yes
TRINITY_DN18985_c1_g9	1547	TRINITY_DN18985_c1_g9_i1;TRINITY_DN18985_c1_g9_i2	PREDICTED: alanine aminotransferase 2 [Nanorana parkeri]	gpt2	Alanine aminotransferase 2 OS=Xenopus tropicalis GN=gpt2 PE=2 SV=1	GO:0004021(L-alanine:2-oxoglutarate aminotransferase activity);GO:0006103(2-oxoglutarate metabolic process);GO:0042851(L-alanine metabolic process)	COG0436(aminotransferase)	K00814	alanine transaminase	EC:2.6.1.2	npr00250(Alanine, aspartate and glutamate metabolism);npr00220(Arginine biosynthesis)	Q28DB5.1 PF00155.19;Aminotran_1_2;	26.27	29.81	-2.06683	down	3.91945e-253	1.74659e-251	yes
TRINITY_DN24985_c0_g3	774	TRINITY_DN24985_c0_g3_i1	Stathmin-1-A [Rana catesbeiana]	stmn1-a	Stathmin-1-A OS=Xenopus laevis GN=stmn1-a PE=2 SV=1	GO:0005737(cytoplasm);GO:0007019(microtubule depolymerization);GO:0015631(tubulin binding);GO:0031175(neuron projection development);GO:0043005(neuron projection);GO:0051493(regulation of cytoskeleton organization)	ENOG4111KFP(Stathmin 1)	K04381	stathmin	-	gja04010(MAPK signaling pathway)	H3BB05.1 PF00836.17;Stathmin;	263.01	14.41	2.29779	up	1.97196e-252	8.7707e-251	yes
TRINITY_DN28921_c0_g12	4048	TRINITY_DN28921_c0_g12_i1	PREDICTED: syndecan-3-like [Nanorana parkeri]	SDC3	Syndecan-3 OS=Gallus gallus GN=SDC3 PE=2 SV=2	GO:0009986(cell surface);GO:0016477(cell migration)	ENOG410Y2QY(Cell surface proteoglycan (By similarity))	K16337	syndecan 3	-	npr04514(Cell adhesion molecules (CAMs))	F7BK01.1 PF01034.18;Syndecan;	22.23	0.72	3.0769	up	2.61611e-252	1.16135e-250	yes
TRINITY_DN19607_c0_g2	1246	TRINITY_DN19607_c0_g2_i1;TRINITY_DN19607_c0_g2_i2;TRINITY_DN19607_c0_g2_i3	-	-	-	-	-	-	-	-	-	-	100.13	108.45	-1.9833	down	3.2664e-252	1.44728e-250	yes
TRINITY_DN19127_c0_g1	1770	TRINITY_DN19127_c0_g1_i1;TRINITY_DN19127_c0_g1_i2;TRINITY_DN19127_c0_g1_i3	PREDICTED: receptor of activated protein C kinase 1 [Nanorana parkeri]	GNB2L1	Guanine nucleotide-binding protein subunit beta-2-like 1 OS=Macaca fascicularis GN=GNB2L1 PE=2 SV=3	GO:0001891(phagocytic cup);GO:0001934(positive regulation of protein phosphorylation);GO:0005080(protein kinase C binding);GO:0005634(nucleus);GO:0005737(cytoplasm);GO:0005739(mitochondrion);GO:0005829(cytosol);GO:0006919(activation of cysteine-type endopeptidase activity involved in apoptotic process);GO:0007165(signal transduction);GO:0008200(ion channel inhibitor activity);GO:0008656(cysteine-…	ENOG410XQGZ(guanine nucleotidebinding protein)	NA	NA	NA	NA(NA)	H2PUE2.2 PF00400.30;WD40;	701.74	753.22	-1.98257	down	6.25291e-252	2.76528e-250	yes
TRINITY_DN27168_c0_g1	1956	TRINITY_DN27168_c0_g1_i1;TRINITY_DN27168_c0_g1_i2;TRINITY_DN27168_c0_g1_i3;TRINITY_DN27168_c0_g1_i4;TRINITY_DN27168_c0_g1_i5;TRINITY_DN27168_c0_g1_i6;TRINITY_DN27168_c0_g1_i7;TRINITY_DN27168_c0_g1_i8	PREDICTED: RNA-binding protein 39 [Nanorana parkeri]	RBM39	RNA-binding protein 39 OS=Pongo abelii GN=RBM39 PE=2 SV=1	GO:0003723(RNA binding);GO:0005654(nucleoplasm);GO:0005815(microtubule organizing center);GO:0006397(mRNA processing);GO:0015630(microtubule cytoskeleton);GO:0016607(nuclear speck)	ENOG410XP20(RNA binding motif protein)	NA	NA	NA	NA(NA)	A0A0U1RQH7.1 PF00076.20;RRM_1;	104.64	5.95	2.56118	up	2.27077e-251	1.00232e-249	yes
TRINITY_DN3681_c0_g1	542	TRINITY_DN3681_c0_g1_i1;TRINITY_DN3681_c0_g1_i2	PREDICTED: 39S ribosomal protein L33, mitochondrial [Nanorana parkeri]	mrpl33	39S ribosomal protein L33, mitochondrial OS=Tetraodon nigroviridis GN=mrpl33 PE=3 SV=1	GO:0003735(structural constituent of ribosome);GO:0005622(intracellular);GO:0005762(mitochondrial large ribosomal subunit);GO:0005840(ribosome);GO:0006412(translation)	COG0267(50S ribosomal protein L33)	K02913	large subunit ribosomal protein L33	-	npr03010(Ribosome)	M4AVH9.1 PF00471.18;Ribosomal_L33;	71.39	113.6	-2.58007	down	1.04868e-250	4.62016e-249	yes
TRINITY_DN18646_c1_g4	769	TRINITY_DN18646_c1_g4_i1;TRINITY_DN18646_c1_g4_i2	40S ribosomal protein S13 [Xenopus tropicalis]	rps13	40S ribosomal protein S13 OS=Xenopus laevis GN=rps13 PE=3 SV=2	GO:0003729(mRNA binding);GO:0003735(structural constituent of ribosome);GO:0005730(nucleolus);GO:0005925(focal adhesion);GO:0006412(translation);GO:0016020(membrane);GO:0022627(cytosolic small ribosomal subunit);GO:0033119(negative regulation of RNA splicing);GO:0070062(extracellular exosome);GO:0070181(small ribosomal subunit rRNA binding)	COG0184(Forms an intersubunit bridge (bridge B4) with the 23S rRNA of the 50S subunit in the ribosome (By similarity))	K02953	small subunit ribosomal protein S13e	-	xla03010(Ribosome)	F7HUZ7.1 PF00312.20;Ribosomal_S15;	2621.18	2496.07	-1.84224	down	1.74971e-250	7.69409e-249	yes
TRINITY_DN21705_c1_g4	3232	TRINITY_DN21705_c1_g4_i1	PREDICTED: nucleolar GTP-binding protein 1 [Nanorana parkeri]	GTPBP4	Nucleolar GTP-binding protein 1 OS=Homo sapiens GN=GTPBP4 PE=1 SV=3	GO:0000079(regulation of cyclin-dependent protein serine/threonine kinase activity);GO:0001649(osteoblast differentiation);GO:0003924(GTPase activity);GO:0005525(GTP binding);GO:0005730(nucleolus);GO:0005794(Golgi apparatus);GO:0008156(negative regulation of DNA replication);GO:0008285(negative regulation of cell proliferation);GO:0022408(negative regulation of cell-cell adhesion);GO:0030336(nega…	COG1084(Involved in the biogenesis of the 60S ribosomal subunit (By similarity))	K06943	nucleolar GTP-binding protein	-	npr03008(Ribosome biogenesis in eukaryotes)	D8M1W7.1 PF02421.16;FeoB_N;	52.41	2.98	2.26068	up	2.89718e-250	1.2716e-248	yes
TRINITY_DN29363_c1_g7	269	TRINITY_DN29363_c1_g7_i1;TRINITY_DN29363_c1_g7_i2;TRINITY_DN29363_c1_g7_i3;TRINITY_DN29363_c1_g7_i4;TRINITY_DN29363_c1_g7_i5	-	-	-	-	-	-	-	-	-	-	172.62	314.94	-2.65355	down	4.91078e-250	2.15133e-248	yes
TRINITY_DN22987_c0_g4	1704	TRINITY_DN22987_c0_g4_i1;TRINITY_DN22987_c0_g4_i2;TRINITY_DN22987_c0_g4_i3	hypothetical protein AB205_0001970 [Rana catesbeiana]	NDUFV1	NADH dehydrogenase [ubiquinone] flavoprotein 1, mitochondrial OS=Bos taurus GN=NDUFV1 PE=1 SV=2	GO:0003954(NADH dehydrogenase activity);GO:0009060(aerobic respiration);GO:0010181(FMN binding);GO:0051287(NAD binding);GO:0051539(4 iron, 4 sulfur cluster binding)	COG1894(Nadh dehydrogenase)	K03942	NADH dehydrogenase (ubiquinone) flavoprotein 1	EC:1.6.5.3 1.6.99.3	npr00190(Oxidative phosphorylation)	M7ASY4.1 PF01512.15;Complex1_51K;	56.51	62.41	-2.06939	down	1.15062e-249	5.03121e-248	yes
TRINITY_DN23865_c1_g6	2035	TRINITY_DN23865_c1_g6_i1	PREDICTED: 5-aminolevulinate synthase, nonspecific, mitochondrial isoform X1 [Nanorana parkeri]	Alas1	5-aminolevulinate synthase, nonspecific, mitochondrial OS=Rattus norvegicus GN=Alas1 PE=2 SV=2	GO:0001666(response to hypoxia);GO:0003870(5-aminolevulinate synthase activity);GO:0005654(nucleoplasm);GO:0005739(mitochondrion);GO:0005759(mitochondrial matrix);GO:0005829(cytosol);GO:0006782(protoporphyrinogen IX biosynthetic process);GO:0009635(response to herbicide);GO:0010033(response to organic substance);GO:0010045(response to nickel cation);GO:0014070(response to organic cyclic compound)…	COG0156(8-Amino-7-oxononanoate synthase)	K00643	5-aminolevulinate synthase	EC:2.3.1.37	npr00260(Glycine, serine and threonine metabolism);npr00860(Porphyrin and chlorophyll metabolism)	Q28HS9.1 PF00155.19;Aminotran_1_2;	10.54	15.98	-2.47812	down	2.31319e-249	1.00957e-247	yes
TRINITY_DN25424_c2_g5	1413	TRINITY_DN25424_c2_g5_i1	PREDICTED: mitochondrial amidoxime-reducing component 1-like [Nanorana parkeri]	marc1	Mitochondrial amidoxime-reducing component 1 OS=Xenopus laevis GN=marc1 PE=2 SV=1	GO:0003824(catalytic activity);GO:0016021(integral component of membrane);GO:0030151(molybdenum ion binding);GO:0030170(pyridoxal phosphate binding)	COG3217(MOSC domain-containing protein)	K15631	molybdenum cofactor sulfurtransferase	EC:2.8.1.9	mze00790(Folate biosynthesis)	F6QKF0.1 PF03473.15;MOSC;	2.92	9.84	-3.63665	down	1.12429e-248	4.89769e-247	yes
TRINITY_DN26706_c1_g4	531	TRINITY_DN26706_c1_g4_i1;TRINITY_DN26706_c1_g4_i2	Fatty acid-binding protein, adipocyte [Rana catesbeiana]	-	Fatty acid-binding protein, liver OS=Ginglymostoma cirratum PE=1 SV=1	GO:0005504(fatty acid binding);GO:0008289(lipid binding)	ENOG4111US8(acid binding protein)	K08753	fatty acid-binding protein 4, adipocyte	-	cpic03320(PPAR signaling pathway)	Q6U1J7.1 PF00061.21;Lipocalin;	169.23	1.85	4.59679	up	1.20178e-248	5.22548e-247	yes
TRINITY_DN22537_c1_g7	1281	TRINITY_DN22537_c1_g7_i1	-	-	-	-	-	-	-	-	-	-	21.34	27.31	-2.23758	down	1.27146e-248	5.51821e-247	yes
TRINITY_DN19454_c0_g12	532	TRINITY_DN19454_c0_g12_i1	-	-	-	-	-	-	-	-	-	-	32.9	70.03	-2.99451	down	1.92846e-248	8.35404e-247	yes
TRINITY_DN19454_c0_g8	1063	TRINITY_DN19454_c0_g8_i1;TRINITY_DN19454_c0_g8_i2	PREDICTED: F-actin-capping protein subunit beta isoform X1 [Ficedula albicollis]	CAPZB	F-actin-capping protein subunit beta isoforms 1 and 2 OS=Gallus gallus GN=CAPZB PE=1 SV=3	GO:0000902(cell morphogenesis);GO:0001669(acrosomal vesicle);GO:0005829(cytosol);GO:0005884(actin filament);GO:0005903(brush border);GO:0007010(cytoskeleton organization);GO:0008290(F-actin capping protein complex);GO:0010591(regulation of lamellipodium assembly);GO:0014704(intercalated disc);GO:0016020(membrane);GO:0022604(regulation of cell morphogenesis);GO:0030018(Z disc);GO:0030027(lamellipo…	ENOG410XQYD(capping protein)	K10365	capping protein (actin filament) muscle Z-line, beta	-	fab04144(Endocytosis)	Q7SXP1.1 PF01115.15;F_actin_cap_B;	21.2	30.59	-2.5577	down	2.78362e-248	1.20362e-246	yes
TRINITY_DN18040_c0_g6	2940	TRINITY_DN18040_c0_g6_i1	Casein kinase II subunit alpha' [Rana catesbeiana]	-	Casein kinase II subunit alpha' OS=Gallus gallus PE=2 SV=1	GO:0004674(protein serine/threonine kinase activity);GO:0005524(ATP binding);GO:0006468(protein phosphorylation);GO:0016055(Wnt signaling pathway)	ENOG410XNPP(Casein Kinase)	K03097	casein kinase II subunit alpha	EC:2.7.11.1	xla03008(Ribosome biogenesis in eukaryotes);xla04310(Wnt signaling pathway);xla04137(Mitophagy - animal);xla04520(Adherens junction);xla05168(Herpes simplex infection)	F6R511.1 PF00069.23;Pkinase;	18.31	20.3	-2.02407	down	5.30578e-248	2.28993e-246	yes
TRINITY_DN20032_c0_g2	815	TRINITY_DN20032_c0_g2_i1	-	-	-	-	-	-	-	-	-	-	10.38	24.18	-3.10965	down	1.00716e-247	4.33881e-246	yes
TRINITY_DN19696_c1_g6	1501	TRINITY_DN19696_c1_g6_i1	PREDICTED: protein HEXIM1 [Nanorana parkeri]	hexim	Protein HEXIM OS=Xenopus laevis GN=hexim PE=2 SV=1	GO:0000122(negative regulation of transcription by RNA polymerase II);GO:0004861(cyclin-dependent protein serine/threonine kinase inhibitor activity);GO:0005634(nucleus);GO:0045736(negative regulation of cyclin-dependent protein serine/threonine kinase activity);GO:0097322(7SK snRNA binding)	ENOG4111K9Z(Hexamethylene bis-acetamide inducible)	NA	NA	NA	NA(NA)	V8PGW2.1 PF15313.4;HEXIM;	14.4	22.8	-2.54283	down	2.32127e-247	9.98144e-246	yes
TRINITY_DN27948_c0_g1	4513	TRINITY_DN27948_c0_g1_i1;TRINITY_DN27948_c0_g1_i2;TRINITY_DN27948_c0_g1_i3;TRINITY_DN27948_c0_g1_i4;TRINITY_DN27948_c0_g1_i5	PREDICTED: uromodulin-like [Nanorana parkeri]	Umod	Uromodulin OS=Mus musculus GN=Umod PE=1 SV=1	GO:0000922(spindle pole);GO:0005509(calcium ion binding);GO:0005576(extracellular region);GO:0005615(extracellular space);GO:0005794(Golgi apparatus);GO:0005886(plasma membrane);GO:0005929(cilium);GO:0007157(heterophilic cell-cell adhesion via plasma membrane cell adhesion molecules);GO:0007159(leukocyte cell-cell adhesion);GO:0007588(excretion);GO:0016020(membrane);GO:0016323(basolateral plasma …	ENOG410YDU6(antigen transcytosis by M cells in mucosal-associated lymphoid tissue)	NA	NA	NA	NA(NA)	F6TFU7.1 PF00100.21;Zona_pellucida;	14.28	0.07	5.53677	up	9.5326e-247	4.09147e-245	yes
TRINITY_DN27938_c0_g3	278	TRINITY_DN27938_c0_g3_i1	-	-	-	-	-	-	-	-	-	-	63.44	160.95	-3.14439	down	1.35477e-246	5.80411e-245	yes
TRINITY_DN15508_c0_g1	847	TRINITY_DN15508_c0_g1_i1	RecName: Full=Transmembrane protein 147	tmem147	Transmembrane protein 147 OS=Xenopus tropicalis GN=tmem147 PE=2 SV=1	GO:0005515(protein binding);GO:0008150(biological_process);GO:0016020(membrane);GO:0016021(integral component of membrane)	ENOG41101UF(Transmembrane protein 147)	-	-	-	-	F6VBQ0.1 PF09767.7;DUF2053;	36.67	62.23	-2.65304	down	1.36874e-246	5.85317e-245	yes
TRINITY_DN24817_c1_g3	232	TRINITY_DN24817_c1_g3_i1	-	-	-	-	-	-	-	-	-	-	113.36	278.24	-3.02529	down	1.44067e-246	6.14951e-245	yes
TRINITY_DN18915_c1_g1	634	TRINITY_DN18915_c1_g1_i1	PREDICTED: optic atrophy 3 protein isoform X1 [Xenopus tropicalis]	opa3	Optic atrophy 3 protein homolog OS=Xenopus laevis GN=opa3 PE=2 SV=1	GO:0005739(mitochondrion);GO:0019216(regulation of lipid metabolic process)	ENOG4111J9C(optic atrophy 3 (autosomal recessive, with chorea and spastic paraplegia))	-	-	-	-	F6V7L3.1 PF07047.10;OPA3;	18.94	40.16	-2.9839	down	4.35124e-246	1.85393e-244	yes
TRINITY_DN26477_c3_g8	1820	TRINITY_DN26477_c3_g8_i1	-	-	-	-	-	-	-	-	-	-	8.43	13.49	-2.55668	down	3.11017e-245	1.32273e-243	yes
TRINITY_DN24587_c1_g1	1687	TRINITY_DN24587_c1_g1_i1;TRINITY_DN24587_c1_g1_i2;TRINITY_DN24587_c1_g1_i3;TRINITY_DN24587_c1_g1_i4;TRINITY_DN24587_c1_g1_i5;TRINITY_DN24587_c1_g1_i6;TRINITY_DN24587_c1_g1_i7	-	-	-	-	-	-	-	-	-	-	1.3	12.56	-5.02135	down	5.75397e-245	2.44266e-243	yes
TRINITY_DN21221_c0_g6	348	TRINITY_DN21221_c0_g6_i1;TRINITY_DN21221_c0_g6_i2	alpha-tubulin, partial [Homo sapiens]	TUBA1A	Tubulin alpha-1A chain OS=Cricetulus griseus GN=TUBA1A PE=2 SV=1	GO:0003924(GTPase activity);GO:0005200(structural constituent of cytoskeleton);GO:0005525(GTP binding);GO:0005737(cytoplasm);GO:0005874(microtubule);GO:0007017(microtubule-based process)	COG5023(protein polymerization)	K07374	tubulin alpha	-	hsa04145(Phagosome);hsa04210(Apoptosis);hsa04530(Tight junction);hsa04540(Gap junction);hsa05130(Pathogenic Escherichia coli infection)	C3YW48.1 PF03953.15;Tubulin_C;	253.02	321.65	-2.27142	down	7.01922e-245	2.97436e-243	yes
TRINITY_DN18138_c0_g1	1384	TRINITY_DN18138_c0_g1_i1;TRINITY_DN18138_c0_g1_i2;TRINITY_DN18138_c0_g1_i3;TRINITY_DN18138_c0_g1_i4	PREDICTED: LOW QUALITY PROTEIN: 28S ribosomal protein S29, mitochondrial [Nanorana parkeri]	DAP3	28S ribosomal protein S29, mitochondrial OS=Homo sapiens GN=DAP3 PE=1 SV=1	GO:0003735(structural constituent of ribosome);GO:0005763(mitochondrial small ribosomal subunit);GO:0006915(apoptotic process)	ENOG410XSDC(Death associated protein 3)	NA	NA	NA	NA(NA)	F1RLM4.2 PF10236.7;DAP3;	12.09	19.83	-2.61582	down	1.73986e-244	7.35921e-243	yes
TRINITY_DN27742_c1_g5	873	TRINITY_DN27742_c1_g5_i1	hypothetical protein XELAEV_18041014mg [Xenopus laevis]	-	-	-	-	K12874	intron-binding protein aquarius	-	sgh03040(Spliceosome)	-	27.42	40.62	-2.45559	down	1.77014e-244	7.47372e-243	yes
TRINITY_DN26698_c4_g5	2399	TRINITY_DN26698_c4_g5_i1	-	-	-	-	-	-	-	-	-	-	17.67	19.96	-2.05215	down	5.24825e-244	2.21186e-242	yes
TRINITY_DN20233_c0_g1	908	TRINITY_DN20233_c0_g1_i1;TRINITY_DN20233_c0_g1_i2;TRINITY_DN20233_c0_g1_i3	PREDICTED: tropomyosin alpha-3 chain isoform X3 [Nanorana parkeri]	Tpm3	Tropomyosin alpha-3 chain OS=Rattus norvegicus GN=Tpm3 PE=1 SV=2	GO:0001725(stress fiber);GO:0002102(podosome);GO:0003674(molecular_function);GO:0005575(cellular_component);GO:0005737(cytoplasm);GO:0005829(cytosol);GO:0005862(muscle thin filament tropomyosin);GO:0005884(actin filament);GO:0005903(brush border);GO:0006936(muscle contraction);GO:0007015(actin filament organization);GO:0007420(brain development);GO:0008307(structural constituent of muscle);GO:001…	ENOG410XR5K(Tropomyosin)	K09290	tropomyosin 3	-	xla04260(Cardiac muscle contraction);xla04261(Adrenergic signaling in cardiomyocytes)	-	50.33	57.87	-2.58255	down	1.14779e-243	4.82858e-242	yes
TRINITY_DN28995_c0_g7	399	TRINITY_DN28995_c0_g7_i1	PREDICTED: 39S ribosomal protein L34, mitochondrial-like [Xenopus laevis]	Mrpl34	39S ribosomal protein L34, mitochondrial OS=Mus musculus GN=Mrpl34 PE=1 SV=1	GO:0003735(structural constituent of ribosome);GO:0005622(intracellular);GO:0005840(ribosome);GO:0006412(translation)	COG0230(50s ribosomal protein l34)	K02914	large subunit ribosomal protein L34	-	xla03010(Ribosome)	W5K1W6.1 PF00468.15;Ribosomal_L34;	43.56	84.69	-2.86759	down	8.49442e-243	3.56704e-241	yes
TRINITY_DN25529_c0_g8	1278	TRINITY_DN25529_c0_g8_i1	-	-	-	-	-	-	-	-	-	-	39.43	0.21	5.61606	up	5.5851e-242	2.34112e-240	yes
TRINITY_DN28171_c0_g1	1762	TRINITY_DN28171_c0_g1_i1;TRINITY_DN28171_c0_g1_i2;TRINITY_DN28171_c0_g1_i3;TRINITY_DN28171_c0_g1_i4	hypothetical protein A6R68_15333 [Neotoma lepida]	Siglec12	Sialic acid-binding Ig-like lectin 12 OS=Mus musculus GN=Siglec12 PE=1 SV=3	GO:0004888(transmembrane signaling receptor activity);GO:0005515(protein binding);GO:0007155(cell adhesion);GO:0007165(signal transduction);GO:0016021(integral component of membrane);GO:0030246(carbohydrate binding)	ENOG410YKZU(sialic acid binding Ig-like lectin)	NA	NA	NA	NA(NA)	G3HT80.1 PF07686.15;V-set;	0.09	7.12	-8.12014	down	3.77246e-241	1.57847e-239	yes
TRINITY_DN23719_c0_g1	293	TRINITY_DN23719_c0_g1_i1	hypothetical protein AB205_0021660 [Rana catesbeiana]	Ndufa1	NADH dehydrogenase [ubiquinone] 1 alpha subcomplex subunit 1 OS=Mus musculus GN=Ndufa1 PE=1 SV=1	GO:0005747(mitochondrial respiratory chain complex I);GO:0016021(integral component of membrane)	ENOG4112BUF(NADH dehydrogenase (ubiquinone) 1 alpha subcomplex)	K03945	NADH dehydrogenase (ubiquinone) 1 alpha subcomplex subunit 1	-	xtr00190(Oxidative phosphorylation)	A9JSD3.1 PF15879.3;MWFE;	185.09	266.72	-2.34953	down	5.80568e-241	2.42486e-239	yes
TRINITY_DN24503_c0_g10	661	TRINITY_DN24503_c0_g10_i1	uncharacterized protein LOC379451 precursor [Xenopus laevis]	TMED10	Transmembrane emp24 domain-containing protein 10 OS=Bos taurus GN=TMED10 PE=2 SV=1	GO:0000139(Golgi membrane);GO:0005789(endoplasmic reticulum membrane);GO:0005793(endoplasmic reticulum-Golgi intermediate compartment);GO:0006886(intracellular protein transport);GO:0007030(Golgi organization);GO:0016021(integral component of membrane);GO:0019905(syntaxin binding);GO:0035964(COPI-coated vesicle budding);GO:0042589(zymogen granule membrane);GO:0045055(regulated exocytosis);GO:0070…	ENOG410XTBQ(vesicle-mediated transport)	NA	NA	NA	NA(NA)	F7EMX3.1 PF01105.22;EMP24_GP25L;	91.39	128.89	-2.39289	down	5.97354e-241	2.49051e-239	yes
TRINITY_DN22541_c2_g2	1246	TRINITY_DN22541_c2_g2_i1;TRINITY_DN22541_c2_g2_i2;TRINITY_DN22541_c2_g2_i3;TRINITY_DN22541_c2_g2_i4;TRINITY_DN22541_c2_g2_i5;TRINITY_DN22541_c2_g2_i6	annexin A1 [Rana catesbeiana]	ANXA1	Annexin A1 OS=Cavia cutleri GN=ANXA1 PE=1 SV=1	GO:0002548(monocyte chemotaxis);GO:0002685(regulation of leukocyte migration);GO:0005509(calcium ion binding);GO:0005544(calcium-dependent phospholipid binding);GO:0005615(extracellular space);GO:0005737(cytoplasm);GO:0006909(phagocytosis);GO:0006954(inflammatory response);GO:0007187(G-protein coupled receptor signaling pathway, coupled to cyclic nucleotide second messenger);GO:0008360(regulation…	ENOG410XPUN(annexin A7)	NA	NA	NA	NA(NA)	V8P4Y1.1 PF00191.18;Annexin;	294.67	11.69	2.81975	up	1.00009e-240	4.16216e-239	yes
TRINITY_DN19453_c1_g2	2060	TRINITY_DN19453_c1_g2_i1;TRINITY_DN19453_c1_g2_i2;TRINITY_DN19453_c1_g2_i3	-	-	-	-	-	-	-	-	-	-	8.62	16.48	-2.7966	down	1.31911e-240	5.48008e-239	yes
TRINITY_DN18162_c0_g11	475	TRINITY_DN18162_c0_g11_i1	40S ribosomal protein S12 [Xenopus tropicalis]	RPS12	40S ribosomal protein S12 OS=Bos taurus GN=RPS12 PE=2 SV=1	GO:0003735(structural constituent of ribosome);GO:0006412(translation);GO:0016020(membrane);GO:0022627(cytosolic small ribosomal subunit)	COG1358((ribosomal) protein)	K02951	small subunit ribosomal protein S12e	-	xla03010(Ribosome)	G1NZD3.1 PF01248.24;Ribosomal_L7Ae;	4393.12	3500.13	-1.58373	down	3.0869e-240	1.28013e-238	yes
TRINITY_DN20409_c2_g2	617	TRINITY_DN20409_c2_g2_i1	-	-	-	-	-	-	-	-	-	-	20.23	43.74	-3.01308	down	4.79775e-240	1.98608e-238	yes
TRINITY_DN23783_c0_g11	2238	TRINITY_DN23783_c0_g11_i1	PREDICTED: ornithine aminotransferase, mitochondrial isoform X1 [Nanorana parkeri]	OAT	Ornithine aminotransferase, mitochondrial OS=Bos taurus GN=OAT PE=2 SV=1	GO:0004587(ornithine-oxo-acid transaminase activity);GO:0005737(cytoplasm);GO:0010121(arginine catabolic process to proline via ornithine);GO:0019544(arginine catabolic process to glutamate);GO:0030170(pyridoxal phosphate binding);GO:0042802(identical protein binding)	COG4992(Acetylornithine aminotransferase)	K00819	ornithine--oxo-acid transaminase	EC:2.6.1.13	npr00330(Arginine and proline metabolism)	G1NGK9.2 PF00202.19;Aminotran_3;	25.77	29.07	-2.05037	down	7.56619e-240	3.12655e-238	yes
TRINITY_DN26552_c0_g5	692	TRINITY_DN26552_c0_g5_i1	PREDICTED: 28S ribosomal protein S25, mitochondrial [Nanorana parkeri]	Mrps25	28S ribosomal protein S25, mitochondrial OS=Rattus norvegicus GN=Mrps25 PE=2 SV=1	GO:0003735(structural constituent of ribosome);GO:0005739(mitochondrion)	ENOG410YI66(Ribosomal protein S25)	NA	NA	NA	NA(NA)	F7ABA7.1 PF05047.14;L51_S25_CI-B8;	39.56	55.3	-2.37772	down	1.87844e-239	7.7485e-238	yes
TRINITY_DN25270_c2_g4	1564	TRINITY_DN25270_c2_g4_i1;TRINITY_DN25270_c2_g4_i2;TRINITY_DN25270_c2_g4_i3	-	-	-	-	-	-	-	-	-	-	67.98	75.8	-1.99594	down	5.62298e-239	2.31536e-237	yes
TRINITY_DN20228_c1_g2	1197	TRINITY_DN20228_c1_g2_i1;TRINITY_DN20228_c1_g2_i2;TRINITY_DN20228_c1_g2_i3;TRINITY_DN20228_c1_g2_i4	PREDICTED: heterogeneous nuclear ribonucleoprotein D-like isoform X1 [Nanorana parkeri]	HNRNPDL	Heterogeneous nuclear ribonucleoprotein D-like OS=Homo sapiens GN=HNRNPDL PE=1 SV=3	GO:0000166(nucleotide binding);GO:0003690(double-stranded DNA binding);GO:0003697(single-stranded DNA binding);GO:0005654(nucleoplasm);GO:0008143(poly(A) binding);GO:0010468(regulation of gene expression);GO:0034046(poly(G) binding);GO:0070062(extracellular exosome)	COG0724(Rna-binding protein)	NA	NA	NA	NA(NA)	G3WKN6.1 PF00076.20;RRM_1;	624.7	60.79	2.26649	up	1.48997e-238	6.12438e-237	yes
TRINITY_DN23668_c0_g1	5466	TRINITY_DN23668_c0_g1_i1	Platelet-derived growth factor receptor alpha [Rana catesbeiana]	pdgfra	Platelet-derived growth factor receptor alpha OS=Xenopus laevis GN=pdgfra PE=2 SV=1	GO:0001553(luteinization);GO:0002244(hematopoietic progenitor cell differentiation);GO:0005018(platelet-derived growth factor alpha-receptor activity);GO:0005524(ATP binding);GO:0005634(nucleus);GO:0005737(cytoplasm);GO:0005902(microvillus);GO:0008210(estrogen metabolic process);GO:0009897(external side of plasma membrane);GO:0016021(integral component of membrane);GO:0018108(peptidyl-tyrosine ph…	COG0515(Serine Threonine protein kinase)	K04363	platelet-derived growth factor receptor alpha	EC:2.7.10.1	npr04010(MAPK signaling pathway);npr04020(Calcium signaling pathway);npr04144(Endocytosis);npr04510(Focal adhesion);npr04540(Gap junction);npr04810(Regulation of actin cytoskeleton)	A0A096N3T8.1 PF07714.15;Pkinase_Tyr;	18.48	0.82	2.61025	up	3.29843e-238	1.3534e-236	yes
TRINITY_DN24951_c1_g2	1568	TRINITY_DN24951_c1_g2_i1	PREDICTED: LOW QUALITY PROTEIN: 3-ketoacyl-CoA thiolase, mitochondrial [Nanorana parkeri]	ACAA2	3-ketoacyl-CoA thiolase, mitochondrial OS=Bos taurus GN=ACAA2 PE=2 SV=1	GO:0003824(catalytic activity);GO:0003988(acetyl-CoA C-acyltransferase activity);GO:0005739(mitochondrion);GO:0006635(fatty acid beta-oxidation);GO:0008152(metabolic process);GO:0016740(transferase activity);GO:0016746(transferase activity, transferring acyl groups);GO:0016747(transferase activity, transferring acyl groups other than amino-acyl groups)	COG0183(acetyl-coa acetyltransferase)	K07508	acetyl-CoA acyltransferase 2	EC:2.3.1.16	npr00062(Fatty acid elongation);npr00071(Fatty acid degradation);npr00280(Valine, leucine and isoleucine degradation)	G3NIZ1.1 PF00108.21;Thiolase_N;	10.78	17.49	-2.57718	down	3.84338e-238	1.57423e-236	yes
TRINITY_DN14404_c0_g2	517	TRINITY_DN14404_c0_g2_i1	PREDICTED: uncharacterized protein C1orf53 homolog [Nanorana parkeri]	C1orf53	Uncharacterized protein C1orf53 OS=Homo sapiens GN=C1orf53 PE=1 SV=1	-	ENOG41125Z8(chromosome 1 open reading frame 53)	NA	NA	NA	NA(NA)	-	16.88	41.82	-3.21438	down	4.86688e-238	1.98996e-236	yes
TRINITY_DN28433_c0_g4	1615	TRINITY_DN28433_c0_g4_i1	solute carrier family 25 (carnitine/acylcarnitine translocase), member 20 L homeolog [Xenopus laevis]	SLC25A20	Mitochondrial carnitine/acylcarnitine carrier protein OS=Homo sapiens GN=SLC25A20 PE=1 SV=1	GO:0003735(structural constituent of ribosome);GO:0006412(translation)	ENOG410XS86(Solute carrier family 25)	NA	NA	NA	NA(NA)	Q6P628.1 PF00153.25;Mito_carr;	6.63	12.27	-2.76509	down	2.60083e-237	1.06156e-235	yes
TRINITY_DN24126_c0_g2	421	TRINITY_DN24126_c0_g2_i1;TRINITY_DN24126_c0_g2_i2;TRINITY_DN24126_c0_g2_i3;TRINITY_DN24126_c0_g2_i4;TRINITY_DN24126_c0_g2_i5;TRINITY_DN24126_c0_g2_i6;TRINITY_DN24126_c0_g2_i7;TRINITY_DN24126_c0_g2_i8	-	-	-	-	-	-	-	-	-	-	14.96	83.34	-4.53118	down	7.64238e-237	3.11387e-235	yes
TRINITY_DN22712_c2_g1	590	TRINITY_DN22712_c2_g1_i1	-	-	-	-	-	-	-	-	-	-	28.48	58.58	-2.94055	down	1.1228e-236	4.56684e-235	yes
TRINITY_DN30067_c0_g1	268	TRINITY_DN30067_c0_g1_i1	-	-	-	-	-	-	-	-	-	-	616.34	1633.07	-3.18905	down	2.02119e-236	8.2066e-235	yes
TRINITY_DN28830_c2_g2	1355	TRINITY_DN28830_c2_g2_i1	dolichyl-diphosphooligosaccharide--protein glycosyltransferase 48 kDa subunit precursor [Xenopus laevis]	ddost	Dolichyl-diphosphooligosaccharide--protein glycosyltransferase 48 kDa subunit OS=Xenopus laevis GN=ddost PE=2 SV=1	GO:0004576(oligosaccharyl transferase activity);GO:0006486(protein glycosylation);GO:0008250(oligosaccharyltransferase complex)	ENOG410XSF3(Dolichyl-diphosphooligosaccharide--protein glycosyltransferase)	K12670	oligosaccharyltransferase complex subunit beta	-	xla00510(N-Glycan biosynthesis);xla04141(Protein processing in endoplasmic reticulum)	H2RDP4.1 PF03345.12;DDOST_48kD;	35.58	49.34	-2.35244	down	3.69998e-236	1.49968e-234	yes
TRINITY_DN20401_c1_g3	2876	TRINITY_DN20401_c1_g3_i1;TRINITY_DN20401_c1_g3_i2	PREDICTED: heterogeneous nuclear ribonucleoprotein U isoform X1 [Nanorana parkeri]	Hnrnpu	Heterogeneous nuclear ribonucleoprotein U OS=Mus musculus GN=Hnrnpu PE=1 SV=1	GO:0000122(negative regulation of transcription by RNA polymerase II);GO:0000228(nuclear chromosome);GO:0000381(regulation of alternative mRNA splicing, via spliceosome);GO:0000776(kinetochore);GO:0000777(condensed chromosome kinetochore);GO:0000922(spindle pole);GO:0000993(RNA polymerase II core binding);GO:0001047(core promoter binding);GO:0001097(TFIIH-class transcription factor binding);GO:00…	ENOG410ZRH1(Heterogeneous nuclear ribonucleoprotein U (Scaffold attachment factor A))	K12888	heterogeneous nuclear ribonucleoprotein U	-	npr03040(Spliceosome)	Q28DK6.1 PF13671.4;AAA_33;	55.59	2.38	2.66384	up	2.24069e-235	9.06625e-234	yes
TRINITY_DN22037_c2_g1	592	TRINITY_DN22037_c2_g1_i1	-	-	-	-	-	-	-	-	-	-	14.55	36.33	-3.2198	down	2.47329e-235	9.99005e-234	yes
TRINITY_DN19698_c3_g1	859	TRINITY_DN19698_c3_g1_i1	hypothetical protein AB205_0034460 [Rana catesbeiana]	PDF	Peptide deformylase, mitochondrial OS=Homo sapiens GN=PDF PE=1 SV=1	GO:0005506(iron ion binding);GO:0005739(mitochondrion);GO:0006412(translation);GO:0008284(positive regulation of cell proliferation);GO:0018206(peptidyl-methionine modification);GO:0031365(N-terminal protein amino acid modification);GO:0042586(peptide deformylase activity)	COG0242(Removes the formyl group from the N-terminal Met of newly synthesized proteins. Requires at least a dipeptide for an efficient rate of reaction. N-terminal L-methionine is a prerequisite for activity but the enzyme has broad specificity at other positions (By similarity))	NA	NA	NA	NA(NA)	F7D097.1 PF01327.19;Pep_deformylase;	4.52	21.64	-4.148	down	6.97452e-235	2.81225e-233	yes
TRINITY_DN26320_c0_g6	1297	TRINITY_DN26320_c0_g6_i1;TRINITY_DN26320_c0_g6_i2;TRINITY_DN26320_c0_g6_i3	-	-	-	-	-	-	-	-	-	-	48.72	45.17	-2.46544	down	7.27776e-235	2.92945e-233	yes
TRINITY_DN27679_c0_g11	421	TRINITY_DN27679_c0_g11_i1	-	-	-	-	-	-	-	-	-	-	140.31	170.43	-2.19232	down	1.62473e-234	6.5286e-233	yes
TRINITY_DN20321_c1_g8	629	TRINITY_DN20321_c1_g8_i1	PREDICTED: 39S ribosomal protein L35, mitochondrial [Nanorana parkeri]	MRPL35	39S ribosomal protein L35, mitochondrial OS=Homo sapiens GN=MRPL35 PE=1 SV=3	GO:0003735(structural constituent of ribosome);GO:0005739(mitochondrion);GO:0005743(mitochondrial inner membrane);GO:0005761(mitochondrial ribosome);GO:0006412(translation);GO:0070125(mitochondrial translational elongation);GO:0070126(mitochondrial translational termination)	ENOG4111VAN(ribosomal protein L35)	K02916	large subunit ribosomal protein L35	-	npr03010(Ribosome)	F6WV52.1 PF01632.17;Ribosomal_L35p;	43.81	63.88	-2.44151	down	1.71485e-234	6.87889e-233	yes
TRINITY_DN23178_c0_g5	1046	TRINITY_DN23178_c0_g5_i1	-	-	-	-	-	-	-	-	-	-	11.5	21.41	-2.78158	down	2.90382e-234	1.16283e-232	yes
TRINITY_DN29010_c0_g2	3967	TRINITY_DN29010_c0_g2_i1	-	-	-	-	-	-	-	-	-	-	14.32	0.23	4.12207	up	6.44851e-234	2.57786e-232	yes
TRINITY_DN25201_c2_g1	722	TRINITY_DN25201_c2_g1_i1	PREDICTED: cytochrome c oxidase assembly protein COX11, mitochondrial [Nanorana parkeri]	Cox11	Cytochrome c oxidase assembly protein COX11, mitochondrial OS=Mus musculus GN=Cox11 PE=1 SV=1	GO:0005507(copper ion binding);GO:0005515(protein binding);GO:0005739(mitochondrion);GO:0005743(mitochondrial inner membrane);GO:0016020(membrane);GO:0016021(integral component of membrane);GO:0033132(negative regulation of glucokinase activity);GO:0055065(metal ion homeostasis)	COG3175(Cytochrome C oxidase assembly protein)	K02258	cytochrome c oxidase assembly protein subunit 11	-	npr00190(Oxidative phosphorylation)	F7DA10.1 PF04442.12;CtaG_Cox11;	11.77	26.59	-3.06875	down	1.44047e-233	5.74856e-232	yes
TRINITY_DN25550_c1_g2	2157	TRINITY_DN25550_c1_g2_i1;TRINITY_DN25550_c1_g2_i2;TRINITY_DN25550_c1_g2_i3;TRINITY_DN25550_c1_g2_i4	-	-	-	-	-	-	-	-	-	-	52.72	0.04	7.16579	up	4.98327e-233	1.9853e-231	yes
TRINITY_DN22716_c0_g1	745	TRINITY_DN22716_c0_g1_i1;TRINITY_DN22716_c0_g1_i2;TRINITY_DN22716_c0_g1_i3	PREDICTED: 40S ribosomal protein S17 [Nanorana parkeri]	RPS17	40S ribosomal protein S17 OS=Canis lupus familiaris GN=RPS17 PE=2 SV=2	GO:0003735(structural constituent of ribosome);GO:0005840(ribosome);GO:0006412(translation)	COG1383(Ribosomal protein)	K02962	small subunit ribosomal protein S17e	-	npr03010(Ribosome)	H2L7Q5.1 PF00833.16;Ribosomal_S17e;	1354.03	1147.35	-1.65349	down	3.40527e-232	1.35432e-230	yes
TRINITY_DN23636_c1_g2	1159	TRINITY_DN23636_c1_g2_i1;TRINITY_DN23636_c1_g2_i2;TRINITY_DN23636_c1_g2_i3;TRINITY_DN23636_c1_g2_i4	-	-	-	-	-	-	-	-	-	-	13.59	27.96	-2.91722	down	4.85984e-232	1.92953e-230	yes
TRINITY_DN25204_c0_g5	1956	TRINITY_DN25204_c0_g5_i1;TRINITY_DN25204_c0_g5_i2	-	-	-	-	-	-	-	-	-	-	18.84	21.6	-2.0688	down	5.12104e-232	2.02978e-230	yes
TRINITY_DN29019_c3_g1	1240	TRINITY_DN29019_c3_g1_i1;TRINITY_DN29019_c3_g1_i10;TRINITY_DN29019_c3_g1_i2;TRINITY_DN29019_c3_g1_i3;TRINITY_DN29019_c3_g1_i4;TRINITY_DN29019_c3_g1_i5;TRINITY_DN29019_c3_g1_i6;TRINITY_DN29019_c3_g1_i7;TRINITY_DN29019_c3_g1_i8;TRINITY_DN29019_c3_g1_i9	-	-	-	-	-	-	-	-	-	-	53.7	129.66	-2.4074	down	2.98831e-231	1.18244e-229	yes
TRINITY_DN18685_c1_g4	4115	TRINITY_DN18685_c1_g4_i1;TRINITY_DN18685_c1_g4_i2;TRINITY_DN18685_c1_g4_i3	PREDICTED: desmoplakin isoform X1 [Nanorana parkeri]	Dsp	Desmoplakin OS=Mus musculus GN=Dsp PE=1 SV=1	GO:0001533(cornified envelope);GO:0002934(desmosome organization);GO:0003223(ventricular compact myocardium morphogenesis);GO:0005080(protein kinase C binding);GO:0005198(structural molecule activity);GO:0005634(nucleus);GO:0005882(intermediate filament);GO:0014704(intercalated disc);GO:0016323(basolateral plasma membrane);GO:0018149(peptide cross-linking);GO:0030057(desmosome);GO:0030216(keratin…	ENOG4111ACS(Desmoplakin)	NA	NA	NA	NA(NA)	F6R4V1.1 PF00681.18;Plectin;	35.91	1.94	2.40704	up	6.84926e-231	2.70558e-229	yes
TRINITY_DN24567_c1_g6	685	TRINITY_DN24567_c1_g6_i1	39S ribosomal protein L13, mitochondrial [Rana catesbeiana]	MRPL13	39S ribosomal protein L13, mitochondrial OS=Bos taurus GN=MRPL13 PE=1 SV=1	GO:0003729(mRNA binding);GO:0003735(structural constituent of ribosome);GO:0005743(mitochondrial inner membrane);GO:0005761(mitochondrial ribosome);GO:0005762(mitochondrial large ribosomal subunit);GO:0005840(ribosome);GO:0006412(translation);GO:0070124(mitochondrial translational initiation);GO:0070125(mitochondrial translational elongation)	COG0102(This protein is one of the early assembly proteins of the 50S ribosomal subunit, although it is not seen to bind rRNA by itself. It is important during the early stages of 50S assembly (By similarity))	K02871	large subunit ribosomal protein L13	-	npr03010(Ribosome)	G3TAG3.1 PF00572.16;Ribosomal_L13;	65.43	75.16	-2.09494	down	1.98587e-230	7.83123e-229	yes
TRINITY_DN18942_c0_g1	1121	TRINITY_DN18942_c0_g1_i1;TRINITY_DN18942_c0_g1_i2;TRINITY_DN18942_c0_g1_i3;TRINITY_DN18942_c0_g1_i4	PREDICTED: histone H1x-like [Nanorana parkeri]	H1FX	Histone H1x OS=Homo sapiens GN=H1FX PE=1 SV=1	GO:0000786(nucleosome);GO:0003677(DNA binding);GO:0005730(nucleolus);GO:0006334(nucleosome assembly)	ENOG4112541(Histone cluster 1)	NA	NA	NA	NA(NA)	A0A0P7VQD2.1 PF00538.17;Linker_histone;	1460.57	1385.38	-1.75636	down	4.76867e-230	1.87734e-228	yes
TRINITY_DN19845_c0_g3	1669	TRINITY_DN19845_c0_g3_i1;TRINITY_DN19845_c0_g3_i2;TRINITY_DN19845_c0_g3_i3	PREDICTED: isocitrate dehydrogenase 3 (NAD+) beta S homeolog isoform X1 [Xenopus laevis]	IDH3B	Isocitrate dehydrogenase [NAD] subunit beta, mitochondrial OS=Bos taurus GN=IDH3B PE=2 SV=2	GO:0000287(magnesium ion binding);GO:0004449(isocitrate dehydrogenase (NAD+) activity);GO:0005634(nucleus);GO:0005739(mitochondrion);GO:0006099(tricarboxylic acid cycle);GO:0051287(NAD binding)	COG0473(3-isopropylmalate dehydrogenase activity)	K00030	isocitrate dehydrogenase (NAD+)	EC:1.1.1.41	xtr00020(Citrate cycle (TCA cycle))	M7B2H1.1 PF00180.18;Iso_dh;	16.21	28.62	-2.728	down	6.01074e-230	2.36233e-228	yes
TRINITY_DN26327_c0_g1	1147	TRINITY_DN26327_c0_g1_i1;TRINITY_DN26327_c0_g1_i2	-	-	-	-	-	-	-	-	-	-	8.55	17.39	-3.27689	down	1.31367e-229	5.15428e-228	yes
TRINITY_DN20140_c1_g7	518	TRINITY_DN20140_c1_g7_i1	hypothetical protein XENTR_v90022405mg [Xenopus tropicalis]	Dusp23	Dual specificity protein phosphatase 23 OS=Mus musculus GN=Dusp23 PE=1 SV=1	GO:0004722(protein serine/threonine phosphatase activity);GO:0004725(protein tyrosine phosphatase activity);GO:0005634(nucleus);GO:0005737(cytoplasm);GO:0008138(protein tyrosine/serine/threonine phosphatase activity)	COG2453(dual specificity phosphatase)	NA	NA	NA	NA(NA)	F6ZDP7.1 PF00782.18;DSPc;	16.34	42.88	-3.29858	down	1.40777e-229	5.51421e-228	yes
TRINITY_DN22146_c0_g3	433	TRINITY_DN22146_c0_g3_i1	hypothetical protein AB205_0079410 [Rana catesbeiana]	-	-	-	-	-	-	-	-	-	7.96	41.02	-4.2818	down	1.46764e-229	5.73907e-228	yes
TRINITY_DN22636_c1_g5	3030	TRINITY_DN22636_c1_g5_i1	-	-	-	-	-	-	-	-	-	-	15.84	18.33	-2.08657	down	2.35282e-229	9.18507e-228	yes
TRINITY_DN25582_c1_g7	1203	TRINITY_DN25582_c1_g7_i1;TRINITY_DN25582_c1_g7_i2;TRINITY_DN25582_c1_g7_i3;TRINITY_DN25582_c1_g7_i4	40S ribosomal protein SA [Xenopus tropicalis]	rpsa	40S ribosomal protein SA OS=Xenopus tropicalis GN=rpsa PE=2 SV=1	GO:0000028(ribosomal small subunit assembly);GO:0000447(endonucleolytic cleavage in ITS1 to separate SSU-rRNA from 5.8S rRNA and LSU-rRNA from tricistronic rRNA transcript (SSU-rRNA, 5.8S rRNA, LSU-rRNA));GO:0000461(endonucleolytic cleavage to generate mature 3'-end of SSU-rRNA from (SSU-rRNA, 5.8S rRNA, LSU-rRNA));GO:0003735(structural constituent of ribosome);GO:0006407(rRNA export from nucleus…	COG0052(30S ribosomal protein S2)	K02998	small subunit ribosomal protein SAe	-	xtr03010(Ribosome)	G3RK79.1 PF00318.18;Ribosomal_S2;	2604.15	2161.3	-1.614	down	2.5015e-229	9.74914e-228	yes
TRINITY_DN23400_c0_g1	1894	TRINITY_DN23400_c0_g1_i1;TRINITY_DN23400_c0_g1_i2;TRINITY_DN23400_c0_g1_i3;TRINITY_DN23400_c0_g1_i4;TRINITY_DN23400_c0_g1_i5	PREDICTED: protein QNR-71-like [Nanorana parkeri]	QNR-71	Protein QNR-71 OS=Coturnix coturnix japonica GN=QNR-71 PE=2 SV=2	GO:0005178(integrin binding);GO:0005887(integral component of plasma membrane);GO:0007155(cell adhesion)	ENOG4110Q2V(Glycoprotein (Transmembrane) nmb)	NA	NA	NA	NA(NA)	B4F6X8.1 PF00801.18;PKD;	41.14	0.42	5.21298	up	2.62991e-229	1.02325e-227	yes
TRINITY_DN20346_c2_g2	599	TRINITY_DN20346_c2_g2_i1	PREDICTED: 60S ribosomal protein L24 [Nanorana parkeri]	RPL24	60S ribosomal protein L24 OS=Bos taurus GN=RPL24 PE=2 SV=2	GO:0000027(ribosomal large subunit assembly);GO:0003735(structural constituent of ribosome);GO:0006412(translation);GO:0022625(cytosolic large ribosomal subunit);GO:1902626(assembly of large subunit precursor of preribosome)	COG2075(Ribosomal protein)	K02896	large subunit ribosomal protein L24e	-	npr03010(Ribosome)	H2P9V3.1 PF01246.18;Ribosomal_L24e;	2389.03	1848.44	-1.53062	down	3.73543e-229	1.45097e-227	yes
TRINITY_DN20172_c1_g1	1694	TRINITY_DN20172_c1_g1_i1	hypothetical protein AB205_0019420 [Rana catesbeiana]	-	-	-	-	-	-	-	-	-	1.39	6.47	-4.09436	down	1.26648e-228	4.91123e-227	yes
TRINITY_DN21935_c0_g2	1168	TRINITY_DN21935_c0_g2_i1;TRINITY_DN21935_c0_g2_i2	-	-	-	-	-	-	-	-	-	-	23.51	35.28	-2.48521	down	3.61985e-228	1.4014e-226	yes
TRINITY_DN26280_c2_g2	618	TRINITY_DN26280_c2_g2_i1;TRINITY_DN26280_c2_g2_i2;TRINITY_DN26280_c2_g2_i3;TRINITY_DN26280_c2_g2_i4	-	-	-	-	-	-	-	-	-	-	13.3	34.35	-3.80944	down	5.5709e-228	2.15316e-226	yes
TRINITY_DN17308_c0_g2	994	TRINITY_DN17308_c0_g2_i1	PREDICTED: superoxide dismutase [Mn], mitochondrial isoform X1 [Nanorana parkeri]	SOD2	Superoxide dismutase [Mn], mitochondrial OS=Homo sapiens GN=SOD2 PE=1 SV=2	GO:0001306(age-dependent response to oxidative stress);GO:0001836(release of cytochrome c from mitochondria);GO:0001889(liver development);GO:0003032(detection of oxygen);GO:0003069(acetylcholine-mediated vasodilation involved in regulation of systemic arterial blood pressure);GO:0004784(superoxide dismutase activity);GO:0005743(mitochondrial inner membrane);GO:0006357(regulation of transcription…	COG0605(Destroys radicals which are normally produced within the cells and which are toxic to biological systems (By similarity))	K04564	superoxide dismutase, Fe-Mn family	EC:1.15.1.1	npr04068(FoxO signaling pathway);npr04146(Peroxisome)	Q6DJC5.1 PF02777.16;Sod_Fe_C;	33.78	39.58	-2.11397	down	1.03034e-227	3.9757e-226	yes
TRINITY_DN21315_c1_g1	521	TRINITY_DN21315_c1_g1_i1;TRINITY_DN21315_c1_g1_i2;TRINITY_DN21315_c1_g1_i3	-	-	-	-	-	-	-	-	-	-	5.35	64.33	-5.27285	down	1.61002e-227	6.20219e-226	yes
TRINITY_DN21996_c1_g1	3813	TRINITY_DN21996_c1_g1_i1;TRINITY_DN21996_c1_g1_i2;TRINITY_DN21996_c1_g1_i3;TRINITY_DN21996_c1_g1_i4;TRINITY_DN21996_c1_g1_i5;TRINITY_DN21996_c1_g1_i6	hypothetical protein AB205_0199290, partial [Rana catesbeiana]	CAST	Calpastatin OS=Homo sapiens GN=CAST PE=1 SV=4	GO:0005737(cytoplasm);GO:0005783(endoplasmic reticulum)	ENOG4111YF0(calpastatin)	NA	NA	NA	NA(NA)	F6Y6W0.1 PF00748.17;Calpain_inhib;	43.26	1.88	2.43469	up	1.23209e-226	4.73847e-225	yes
TRINITY_DN24126_c0_g1	976	TRINITY_DN24126_c0_g1_i1	PREDICTED: succinate dehydrogenase [ubiquinone] flavoprotein subunit, mitochondrial-like [Sinocyclocheilus anshuiensis]	sdha	Succinate dehydrogenase [ubiquinone] flavoprotein subunit, mitochondrial OS=Danio rerio GN=sdha PE=2 SV=2	GO:0000104(succinate dehydrogenase activity);GO:0005743(mitochondrial inner membrane);GO:0006105(succinate metabolic process);GO:0008177(succinate dehydrogenase (ubiquinone) activity);GO:0022904(respiratory electron transport chain)	COG1053(Succinate DeHydrogenase)	K00234	succinate dehydrogenase (ubiquinone) flavoprotein subunit	EC:1.3.5.1	sanh00020(Citrate cycle (TCA cycle));sanh00190(Oxidative phosphorylation)	L7N3B3.1 PF00890.22;FAD_binding_2;	3.67	15.3	-3.9463	down	1.14591e-225	4.39978e-224	yes
TRINITY_DN25733_c0_g6	5673	TRINITY_DN25733_c0_g6_i1	PREDICTED: DNA topoisomerase 2-alpha [Nanorana parkeri]	TOP2A	DNA topoisomerase 2-alpha OS=Cricetulus griseus GN=TOP2A PE=1 SV=1	GO:0000287(magnesium ion binding);GO:0003918(DNA topoisomerase type II (ATP-hydrolyzing) activity);GO:0006265(DNA topological change);GO:0008301(DNA binding, bending);GO:0042752(regulation of circadian rhythm)	COG0187(DNA gyrase negatively supercoils closed circular double- stranded DNA in an ATP-dependent manner and also catalyzes the interconversion of other topological isomers of double-stranded DNA rings, including catenanes and knotted rings (By similarity));COG0188(DNA gyrase negatively supercoils closed circular double- stranded DNA in an ATP-dependent manner and also catalyzes the interconversi…	NA	NA	NA	NA(NA)	F1NZF0.2 PF00521.18;DNA_topoisoIV;	40.48	2.79	1.98483	up	1.26312e-225	4.84184e-224	yes
TRINITY_DN20734_c0_g3	850	TRINITY_DN20734_c0_g3_i1	PREDICTED: mitochondrial import inner membrane translocase subunit Tim17-B [Nanorana parkeri]	TIMM17B	Mitochondrial import inner membrane translocase subunit Tim17-B OS=Homo sapiens GN=TIMM17B PE=1 SV=1	GO:0005744(mitochondrial inner membrane presequence translocase complex);GO:0030150(protein import into mitochondrial matrix);GO:0031305(integral component of mitochondrial inner membrane)	COG5596(mitochondrial import inner membrane translocase, subunit)	NA	NA	NA	NA(NA)	M7AP75.1 PF02466.17;Tim17;	30.05	39.96	-2.3002	down	3.0933e-225	1.18379e-223	yes
TRINITY_DN17435_c1_g4	457	TRINITY_DN17435_c1_g4_i1;TRINITY_DN17435_c1_g4_i2	PREDICTED: histone H3.v1 [Oryctolagus cuniculus]	-	Histone H3.2 OS=Bos taurus PE=1 SV=2	GO:0000788(nuclear nucleosome);GO:0006334(nucleosome assembly);GO:0031492(nucleosomal DNA binding);GO:0046982(protein heterodimerization activity)	COG2036(Core component of nucleosome. Nucleosomes wrap and compact DNA into chromatin, limiting DNA accessibility to the cellular machineries which require DNA as a template. Histones thereby play a central role in transcription regulation, DNA repair, DNA replication and chromosomal stability. DNA accessibility is regulated via a complex set of post-translational modifications of histones, also …	NA	NA	NA	NA(NA)	A0A0D2T6A5.1 PF00125.22;Histone;	8.09	54.39	-4.65705	down	1.03623e-224	3.95906e-223	yes
TRINITY_DN25156_c1_g1	617	TRINITY_DN25156_c1_g1_i1;TRINITY_DN25156_c1_g1_i10;TRINITY_DN25156_c1_g1_i11;TRINITY_DN25156_c1_g1_i12;TRINITY_DN25156_c1_g1_i13;TRINITY_DN25156_c1_g1_i14;TRINITY_DN25156_c1_g1_i15;TRINITY_DN25156_c1_g1_i16;TRINITY_DN25156_c1_g1_i17;TRINITY_DN25156_c1_g1_i2;TRINITY_DN25156_c1_g1_i3;TRINITY_DN25156_c1_g1_i4;TRINITY_DN25156_c1_g1_i5;TRINITY_DN25156_c1_g1_i6;TRINITY_DN25156_c1_g1_i7;TRINITY_DN25156_…	-	-	-	-	-	-	-	-	-	-	27.84	58.48	-2.94168	down	2.87313e-224	1.09593e-222	yes
TRINITY_DN24952_c0_g2	815	TRINITY_DN24952_c0_g2_i1;TRINITY_DN24952_c0_g2_i2	PREDICTED: 60S ribosomal protein L7a, partial [Nanorana parkeri]	rpl7a	60S ribosomal protein L7a OS=Takifugu rubripes GN=rpl7a PE=3 SV=3	GO:0000470(maturation of LSU-rRNA);GO:0003723(RNA binding);GO:0006412(translation);GO:0022625(cytosolic large ribosomal subunit)	COG1358((ribosomal) protein)	K02936	large subunit ribosomal protein L7Ae	-	npr03010(Ribosome)	F7EK10.1 PF01248.24;Ribosomal_L7Ae;	4257.86	3569.34	-1.63635	down	4.01713e-224	1.52979e-222	yes
TRINITY_DN21745_c0_g3	554	TRINITY_DN21745_c0_g3_i1;TRINITY_DN21745_c0_g3_i2;TRINITY_DN21745_c0_g3_i3;TRINITY_DN21745_c0_g3_i4	-	-	-	-	-	-	-	-	-	-	24.31	56.7	-3.25676	down	1.30451e-223	4.9597e-222	yes
TRINITY_DN27613_c0_g4	1584	TRINITY_DN27613_c0_g4_i1	PREDICTED: cytochrome b-c1 complex subunit 2, mitochondrial [Nanorana parkeri]	UQCRC2	Cytochrome b-c1 complex subunit 2, mitochondrial OS=Bos taurus GN=UQCRC2 PE=1 SV=2	GO:0004222(metalloendopeptidase activity);GO:0005750(mitochondrial respiratory chain complex III);GO:0006122(mitochondrial electron transport, ubiquinol to cytochrome c);GO:0008270(zinc ion binding);GO:0009060(aerobic respiration);GO:0016485(protein processing)	COG0612(peptidase')	K00415	ubiquinol-cytochrome c reductase core subunit 2	-	npr00190(Oxidative phosphorylation);npr04260(Cardiac muscle contraction)	F6YTK8.1 PF05193.19;Peptidase_M16_C;	71.9	64.14	-1.71482	down	3.16901e-223	1.20288e-221	yes
TRINITY_DN15786_c0_g2	1337	TRINITY_DN15786_c0_g2_i1	PREDICTED: magnesium transporter protein 1 [Xenopus tropicalis]	magt1	Magnesium transporter protein 1 OS=Xenopus laevis GN=magt1 PE=2 SV=1	GO:0016021(integral component of membrane)	ENOG410XR1F(tumor suppressor candidate 3)	NA	NA	NA	NA(NA)	F7CVU3.1 PF04756.11;OST3_OST6;	57.88	58.77	-1.90366	down	4.64302e-223	1.75952e-221	yes
TRINITY_DN23787_c1_g3	507	TRINITY_DN23787_c1_g3_i1	-	-	-	-	-	-	-	-	-	-	14.93	42.03	-3.39867	down	9.86046e-223	3.73065e-221	yes
TRINITY_DN23947_c3_g2	1340	TRINITY_DN23947_c3_g2_i1;TRINITY_DN23947_c3_g2_i2	PREDICTED: glycogenin-1-like [Nanorana parkeri]	GYG2	Glycogenin-2 OS=Homo sapiens GN=GYG2 PE=1 SV=2	GO:0008466(glycogenin glucosyltransferase activity)	COG5597(Glycosyl Transferase)	K00750	glycogenin	EC:2.4.1.186	npr00500(Starch and sucrose metabolism)	Q5M7A1.1 PF01501.18;Glyco_transf_8;	5.14	12.79	-3.1937	down	4.84671e-222	1.83075e-220	yes
TRINITY_DN18032_c3_g3	734	TRINITY_DN18032_c3_g3_i1;TRINITY_DN18032_c3_g3_i2;TRINITY_DN18032_c3_g3_i3;TRINITY_DN18032_c3_g3_i4	-	-	-	-	-	-	-	-	-	-	3201.5	2536.92	-1.62738	down	6.21258e-222	2.34289e-220	yes
TRINITY_DN18519_c0_g14	1522	TRINITY_DN18519_c0_g14_i1	PREDICTED: basic leucine zipper and W2 domain-containing protein 1 [Nanorana parkeri]	BZW1	Basic leucine zipper and W2 domain-containing protein 1 OS=Homo sapiens GN=BZW1 PE=1 SV=1	GO:0005737(cytoplasm);GO:0016020(membrane)	ENOG410XR08(Basic leucine zipper and W2)	K03240	translation initiation factor eIF-2B subunit epsilon	-	aplc03013(RNA transport)	M3ZB64.1 PF02020.16;W2;	144.44	9.53	2.04099	up	2.0405e-221	7.68268e-220	yes
TRINITY_DN19767_c2_g3	2352	TRINITY_DN19767_c2_g3_i1;TRINITY_DN19767_c2_g3_i2;TRINITY_DN19767_c2_g3_i3;TRINITY_DN19767_c2_g3_i4;TRINITY_DN19767_c2_g3_i5	Nuclear receptor subfamily 4 group A member 1 [Rana catesbeiana]	nr4a1	Nuclear receptor subfamily 4 group A member 1 OS=Xenopus laevis GN=nr4a1 PE=2 SV=1	GO:0003707(steroid hormone receptor activity);GO:0004879(nuclear receptor activity);GO:0005634(nucleus);GO:0005667(transcription factor complex);GO:0005737(cytoplasm);GO:0006366(transcription by RNA polymerase II);GO:0008134(transcription factor binding);GO:0008270(zinc ion binding);GO:0030522(intracellular receptor signaling pathway);GO:0031965(nuclear membrane);GO:0035259(glucocorticoid recepto…	ENOG410YWNC(Nuclear receptor subfamily 4, group A, member)	K04465	nuclear receptor subfamily 4 group A member 1	-	npr04010(MAPK signaling pathway)	Q0V9X8.1 PF00104.28;Hormone_recep;	4.93	9.68	-2.70039	down	3.52927e-221	1.32666e-219	yes
TRINITY_DN24906_c2_g6	962	TRINITY_DN24906_c2_g6_i1;TRINITY_DN24906_c2_g6_i2	High mobility group protein B3 [Rana catesbeiana]	HMGB3	High mobility group protein B3 OS=Gallus gallus GN=HMGB3 PE=2 SV=3	GO:0000400(four-way junction DNA binding);GO:0008301(DNA binding, bending);GO:0032392(DNA geometric change)	COG5648(high mobility group)	NA	NA	NA	NA(NA)	U3J8D3.1 PF09011.8;HMG_box_2;	190.09	10.19	2.33191	up	4.30821e-221	1.61686e-219	yes
TRINITY_DN18046_c2_g1	835	TRINITY_DN18046_c2_g1_i1	-	-	-	-	-	-	-	-	-	-	0.2	13.38	-7.92066	down	6.32739e-221	2.37084e-219	yes
TRINITY_DN19602_c0_g1	1954	TRINITY_DN19602_c0_g1_i1;TRINITY_DN19602_c0_g1_i2;TRINITY_DN19602_c0_g1_i3;TRINITY_DN19602_c0_g1_i4;TRINITY_DN19602_c0_g1_i5;TRINITY_DN19602_c0_g1_i6	-	-	-	-	-	-	-	-	-	-	10.76	21.84	-3.47458	down	7.71059e-221	2.88448e-219	yes
TRINITY_DN22075_c0_g5	618	TRINITY_DN22075_c0_g5_i1	-	-	-	-	-	-	-	-	-	-	7	31.48	-4.06961	down	8.83564e-221	3.30005e-219	yes
TRINITY_DN23245_c0_g9	1487	TRINITY_DN23245_c0_g9_i1	PREDICTED: NADH dehydrogenase [ubiquinone] iron-sulfur protein 8, mitochondrial [Nanorana parkeri]	NDUFS8	NADH dehydrogenase [ubiquinone] iron-sulfur protein 8, mitochondrial OS=Macaca fascicularis GN=NDUFS8 PE=2 SV=1	GO:0016020(membrane);GO:0016651(oxidoreductase activity, acting on NAD(P)H);GO:0051539(4 iron, 4 sulfur cluster binding);GO:0055114(oxidation-reduction process)	COG1143(NDH-1 shuttles electrons from NADH, via FMN and iron- sulfur (Fe-S) centers, to quinones in the respiratory chain. The immediate electron acceptor for the enzyme in this species is believed to be ubiquinone. Couples the redox reaction to proton translocation (for every two electrons transferred, four hydrogen ions are translocated across the cytoplasmic membrane), and thus conserves the r…	K03941	NADH dehydrogenase (ubiquinone) Fe-S protein 8	EC:1.6.5.3 1.6.99.3	npr00190(Oxidative phosphorylation)	-	18.45	21.58	-2.10602	down	1.37383e-220	5.12295e-219	yes
TRINITY_DN22265_c0_g4	1073	TRINITY_DN22265_c0_g4_i1;TRINITY_DN22265_c0_g4_i2;TRINITY_DN22265_c0_g4_i3;TRINITY_DN22265_c0_g4_i4	-	-	-	-	-	-	-	-	-	-	9.44	51.75	-3.32358	down	1.62587e-220	6.0531e-219	yes
TRINITY_DN24228_c1_g1	450	TRINITY_DN24228_c1_g1_i1	-	-	-	-	-	-	-	-	-	-	37.21	82.65	-3.06614	down	4.31792e-220	1.605e-218	yes
TRINITY_DN18191_c1_g11	2003	TRINITY_DN18191_c1_g11_i1;TRINITY_DN18191_c1_g11_i2	voltage-dependent calcium channel gamma-6 subunit [Xenopus tropicalis]	Cacng6	Voltage-dependent calcium channel gamma-6 subunit OS=Rattus norvegicus GN=Cacng6 PE=2 SV=1	GO:0005245(voltage-gated calcium channel activity);GO:0005891(voltage-gated calcium channel complex);GO:0016020(membrane);GO:0016021(integral component of membrane);GO:0070588(calcium ion transmembrane transport)	ENOG4111I1Z(calcium channel, voltage-dependent, gamma subunit 6)	K04871	voltage-dependent calcium channel gamma-6	-	xtr04010(MAPK signaling pathway);xtr04260(Cardiac muscle contraction);xtr04261(Adrenergic signaling in cardiomyocytes)	H9GNB1.2 PF13903.4;Claudin_2;	4.66	9.77	-2.94343	down	4.86538e-220	1.80561e-218	yes
TRINITY_DN18043_c1_g2	1056	TRINITY_DN18043_c1_g2_i1;TRINITY_DN18043_c1_g2_i2	PREDICTED: heat shock protein beta-6 [Xenopus tropicalis]	CRYAB	Alpha-crystallin B chain OS=Mesocricetus auratus GN=CRYAB PE=2 SV=1	GO:0005634(nucleus);GO:0005737(cytoplasm);GO:0042803(protein homodimerization activity)	ENOG410YERS(Heat shock protein)	K09542	crystallin, alpha B	-	xtr04141(Protein processing in endoplasmic reticulum)	H9GNG2.1 PF00011.19;HSP20;	1.44	12.57	-5.00627	down	8.5089e-220	3.15276e-218	yes
TRINITY_DN18915_c1_g6	789	TRINITY_DN18915_c1_g6_i1;TRINITY_DN18915_c1_g6_i2	60S ribosomal protein L8, partial [Cuculus canorus]	rpl8	60S ribosomal protein L8 OS=Xenopus tropicalis GN=rpl8 PE=2 SV=3	GO:0002181(cytoplasmic translation);GO:0003735(structural constituent of ribosome);GO:0005730(nucleolus);GO:0005925(focal adhesion);GO:0016020(membrane);GO:0022625(cytosolic large ribosomal subunit)	COG0090(One of the primary rRNA binding proteins. Required for association of the 30S and 50S subunits to form the 70S ribosome, for tRNA binding and peptide bond formation. It has been suggested to have peptidyltransferase activity)	K02938	large subunit ribosomal protein L8e	-	gga03010(Ribosome)	W5PSW9.1 PF03947.16;Ribosomal_L2_C;	1602.53	1303.02	-1.59312	down	1.38363e-219	5.11854e-218	yes
TRINITY_DN29383_c2_g1	3238	TRINITY_DN29383_c2_g1_i1	PREDICTED: testican-3 isoform X1 [Nanorana parkeri]	SPOCK3	Testican-3 OS=Pongo abelii GN=SPOCK3 PE=2 SV=2	GO:0005509(calcium ion binding);GO:0005539(glycosaminoglycan binding);GO:0005615(extracellular space);GO:0007165(signal transduction);GO:0008191(metalloendopeptidase inhibitor activity);GO:0010951(negative regulation of endopeptidase activity);GO:0019800(peptide cross-linking via chondroitin 4-sulfate glycosaminoglycan)	ENOG410Y6A8(peptide cross-linking via chondroitin 4-sulfate glycosaminoglycan)	NA	NA	NA	NA(NA)	F6TXG7.1 PF10591.7;SPARC_Ca_bdg;	13.71	0.14	4.7842	up	8.38063e-219	3.09539e-217	yes
TRINITY_DN23488_c0_g4	1479	TRINITY_DN23488_c0_g4_i1	PREDICTED: pyruvate dehydrogenase E1 component subunit beta, mitochondrial isoform X2 [Nanorana parkeri]	Pdhb	Pyruvate dehydrogenase E1 component subunit beta, mitochondrial OS=Rattus norvegicus GN=Pdhb PE=1 SV=2	GO:0003824(catalytic activity);GO:0004738(pyruvate dehydrogenase activity);GO:0008152(metabolic process);GO:0043473(pigmentation)	COG0022(Dehydrogenase, E1 component)	K00162	pyruvate dehydrogenase E1 component beta subunit	EC:1.2.4.1	npr00010(Glycolysis / Gluconeogenesis);npr00020(Citrate cycle (TCA cycle));npr00620(Pyruvate metabolism)	H2MZ23.1 PF02779.22;Transket_pyr;	42.59	42.02	-1.86041	down	2.75239e-218	1.01499e-216	yes
TRINITY_DN25970_c0_g7	1371	TRINITY_DN25970_c0_g7_i1	electron transfer flavoprotein subunit beta [Xenopus tropicalis]	ETFB	Electron transfer flavoprotein subunit beta OS=Pongo abelii GN=ETFB PE=2 SV=3	GO:0005829(cytosol);GO:0009055(electron transfer activity)	COG2086(Electron transfer flavoprotein)	NA	NA	NA	NA(NA)	Q6P7K1.1 PF01012.19;ETF;	57.66	53.41	-1.77035	down	5.20823e-218	1.91758e-216	yes
TRINITY_DN22405_c0_g3	1358	TRINITY_DN22405_c0_g3_i1	26S protease regulatory subunit 6B [Xenopus tropicalis]	PSMC4	26S protease regulatory subunit 6B OS=Bos taurus GN=PSMC4 PE=2 SV=1	GO:0008540(proteasome regulatory particle, base subcomplex);GO:0017025(TBP-class protein binding);GO:0030433(ubiquitin-dependent ERAD pathway);GO:0031595(nuclear proteasome complex);GO:0031597(cytosolic proteasome complex);GO:0036402(proteasome-activating ATPase activity);GO:0045899(positive regulation of RNA polymerase II transcriptional preinitiation complex assembly)	COG1222(26S protease regulatory subunit)	K03063	26S proteasome regulatory subunit T3	-	xtr03050(Proteasome)	A0A096QE22.1 PF00004.27;AAA;	52.42	49.15	-1.78814	down	5.38347e-218	1.97898e-216	yes
TRINITY_DN19405_c0_g5	3206	TRINITY_DN19405_c0_g5_i1	-	-	-	-	-	-	-	-	-	-	20.21	0.52	3.42161	up	7.15087e-218	2.62454e-216	yes
TRINITY_DN17153_c0_g1	287	TRINITY_DN17153_c0_g1_i1;TRINITY_DN17153_c0_g1_i2	-	-	-	-	-	-	-	-	-	-	32.89	117.1	-3.65137	down	1.26581e-217	4.63851e-216	yes
TRINITY_DN27110_c0_g5	538	TRINITY_DN27110_c0_g5_i1;TRINITY_DN27110_c0_g5_i2	-	-	-	-	-	-	-	-	-	-	12.45	43.7	-3.74599	down	1.48073e-217	5.41757e-216	yes
TRINITY_DN26882_c3_g3	3022	TRINITY_DN26882_c3_g3_i1	hypothetical protein AB205_0130890 [Rana catesbeiana]	COL9A3	Collagen alpha-3(IX) chain OS=Homo sapiens GN=COL9A3 PE=1 SV=2	GO:0005576(extracellular region);GO:0005594(collagen type IX trimer);GO:0005788(endoplasmic reticulum lumen);GO:0008584(male gonad development);GO:0008585(female gonad development);GO:0030020(extracellular matrix structural constituent conferring tensile strength);GO:0030198(extracellular matrix organization)	-	K08131	collagen, type IX, alpha	-	npr04512(ECM-receptor interaction);npr04510(Focal adhesion)	-	55.35	48.09	-1.6727	down	2.81699e-217	1.02904e-215	yes
TRINITY_DN19396_c0_g3	6596	TRINITY_DN19396_c0_g3_i1	PREDICTED: myoferlin isoform X2 [Nanorana parkeri]	myof	Myoferlin OS=Xenopus tropicalis GN=myof PE=2 SV=1	GO:0001778(plasma membrane repair);GO:0005543(phospholipid binding);GO:0005901(caveola)	ENOG410XPT2(Dysferlin, limb girdle muscular dystrophy 2B (Autosomal recessive))	NA	NA	NA	NA(NA)	B3DLH6.1 PF00168.28;C2;	14.15	0.54	2.84007	up	1.1962e-215	4.36286e-214	yes
TRINITY_DN17277_c0_g3	676	TRINITY_DN17277_c0_g3_i1;TRINITY_DN17277_c0_g3_i2	hypothetical protein, partial [Homo sapiens]	rpl19	60S ribosomal protein L19 OS=Xenopus laevis GN=rpl19 PE=2 SV=1	GO:0003735(structural constituent of ribosome);GO:0006412(translation);GO:0022625(cytosolic large ribosomal subunit)	COG2147(ribosomal protein L19)	K02885	large subunit ribosomal protein L19e	-	xtr03010(Ribosome)	F6UYZ4.2 PF01280.18;Ribosomal_L19e;	2628.22	2136.93	-1.59836	down	2.05849e-215	7.49611e-214	yes
TRINITY_DN16040_c0_g1	1011	TRINITY_DN16040_c0_g1_i1;TRINITY_DN16040_c0_g1_i2	PREDICTED: uncharacterized protein C11orf96 homolog [Nanorana parkeri]	C11orf96	Uncharacterized protein C11orf96 OS=Homo sapiens GN=C11orf96 PE=1 SV=3	-	ENOG4112BAS(NA)	-	-	-	-	A0A087WW59.1 PF15766.3;DUF4695;	1.32	9.91	-4.78542	down	7.35001e-215	2.67237e-213	yes
TRINITY_DN22340_c2_g2	900	TRINITY_DN22340_c2_g2_i1	PREDICTED: transmembrane protein 248-like [Nanorana parkeri]	-	-	-	ENOG4110155(Transmembrane protein 248)	-	-	-	-	H3BET4.1 PF14940.4;TMEM219;	14.32	25.6	-2.72494	down	9.58082e-215	3.47805e-213	yes
TRINITY_DN22183_c2_g5	1019	TRINITY_DN22183_c2_g5_i1	-	-	-	-	-	-	-	-	-	-	20.79	28.08	-2.31834	down	2.19307e-214	7.94895e-213	yes
TRINITY_DN20873_c0_g3	1361	TRINITY_DN20873_c0_g3_i1;TRINITY_DN20873_c0_g3_i2;TRINITY_DN20873_c0_g3_i3;TRINITY_DN20873_c0_g3_i4;TRINITY_DN20873_c0_g3_i5	hypothetical protein AB205_0210990, partial [Rana catesbeiana]	Klhl41	Kelch-like protein 41 OS=Mus musculus GN=Klhl41 PE=1 SV=1	GO:0004842(ubiquitin-protein transferase activity);GO:0005856(cytoskeleton);GO:0031430(M band);GO:0031463(Cul3-RING ubiquitin ligase complex);GO:0033017(sarcoplasmic reticulum membrane);GO:0045214(sarcomere organization);GO:0045661(regulation of myoblast differentiation);GO:0048741(skeletal muscle fiber development);GO:2000291(regulation of myoblast proliferation);GO:2001014(regulation of skeleta…	ENOG410XNX8(kelch-like)	NA	NA	NA	NA(NA)	O60662.2 PF01344.23;Kelch_1;	49.94	58.02	-2.11237	down	2.83243e-214	1.02504e-212	yes
TRINITY_DN18321_c0_g1	1495	TRINITY_DN18321_c0_g1_i1	PREDICTED: uridine 5'-monophosphate synthase [Nanorana parkeri]	Umps	Uridine 5'-monophosphate synthase OS=Mus musculus GN=Umps PE=1 SV=3	GO:0004588(orotate phosphoribosyltransferase activity);GO:0004590(orotidine-5'-phosphate decarboxylase activity);GO:0005634(nucleus);GO:0005737(cytoplasm);GO:0006207('de novo' pyrimidine nucleobase biosynthetic process);GO:0044205('de novo' UMP biosynthetic process)	COG0284(Catalyzes the decarboxylation of orotidine 5'- monophosphate (OMP) to uridine 5'-monophosphate (UMP) (By similarity));COG0461(orotate phosphoribosyltransferase activity)	K13421	uridine monophosphate synthetase	EC:2.4.2.10 4.1.1.23	npr00240(Pyrimidine metabolism);npr00983(Drug metabolism - other enzymes)	G1KK10.1 PF00215.22;OMPdecase;	6.46	14.83	-3.07663	down	6.89807e-214	2.4925e-212	yes
TRINITY_DN22736_c1_g8	1845	TRINITY_DN22736_c1_g8_i1	PREDICTED: serine--tRNA ligase, cytoplasmic isoform X2 [Nanorana parkeri]	Sars	Serine--tRNA ligase, cytoplasmic OS=Mus musculus GN=Sars PE=1 SV=3	GO:0004828(serine-tRNA ligase activity);GO:0005737(cytoplasm);GO:0006434(seryl-tRNA aminoacylation)	COG0172(Catalyzes the attachment of serine to tRNA(Ser). Is also able to aminoacylate tRNA(Sec) with serine, to form the misacylated tRNA L-seryl-tRNA(Sec), which will be further converted into selenocysteinyl-tRNA(Sec) (By similarity))	K01875	seryl-tRNA synthetase	EC:6.1.1.11	npr00970(Aminoacyl-tRNA biosynthesis)	G3ILI3.1 PF00587.23;tRNA-synt_2b;	60.01	2.96	2.46333	up	7.83025e-214	2.82495e-212	yes
TRINITY_DN20250_c1_g6	1119	TRINITY_DN20250_c1_g6_i1	-	-	-	-	-	-	-	-	-	-	9.32	17.45	-2.78769	down	1.06583e-213	3.83929e-212	yes
TRINITY_DN23506_c0_g7	598	TRINITY_DN23506_c0_g7_i1;TRINITY_DN23506_c0_g7_i2;TRINITY_DN23506_c0_g7_i3	60S ribosomal protein L27 [Xenopus tropicalis]	RPL27	60S ribosomal protein L27 OS=Bos taurus GN=RPL27 PE=2 SV=2	GO:0003735(structural constituent of ribosome);GO:0022625(cytosolic large ribosomal subunit)	COG2163((ribosomal) protein)	K02901	large subunit ribosomal protein L27e	-	xla03010(Ribosome)	P61356.2 PF01777.16;Ribosomal_L27e;	3631.39	3439.05	-1.83522	down	1.30346e-213	4.68802e-212	yes
TRINITY_DN17071_c0_g1	1063	TRINITY_DN17071_c0_g1_i1;TRINITY_DN17071_c0_g1_i2	PREDICTED: 3-hydroxyacyl-CoA dehydrogenase type-2 [Nanorana parkeri]	HSD17B10	3-hydroxyacyl-CoA dehydrogenase type-2 OS=Bos taurus GN=HSD17B10 PE=1 SV=3	GO:0005575(cellular_component);GO:0016491(oxidoreductase activity)	ENOG410XNNW(Dehydrogenase)	K08683	3-hydroxyacyl-CoA dehydrogenase / 3-hydroxy-2-methylbutyryl-CoA dehydrogenase	EC:1.1.1.35 1.1.1.178	npr00280(Valine, leucine and isoleucine degradation)	F7DFF3.1 PF00106.23;adh_short;	42.4	60.75	-2.43405	down	3.87041e-213	1.38989e-211	yes
TRINITY_DN19607_c0_g7	1250	TRINITY_DN19607_c0_g7_i1;TRINITY_DN19607_c0_g7_i2;TRINITY_DN19607_c0_g7_i3;TRINITY_DN19607_c0_g7_i4	Malate dehydrogenase, cytoplasmic [Rana catesbeiana]	mdh1	Malate dehydrogenase, cytoplasmic OS=Xenopus tropicalis GN=mdh1 PE=2 SV=1	GO:0005829(cytosol);GO:0005975(carbohydrate metabolic process);GO:0006099(tricarboxylic acid cycle);GO:0006108(malate metabolic process);GO:0030060(L-malate dehydrogenase activity)	COG0039(Catalyzes the reversible oxidation of malate to oxaloacetate (By similarity))	K00025	malate dehydrogenase	EC:1.1.1.37	npr00020(Citrate cycle (TCA cycle));npr00620(Pyruvate metabolism);npr00630(Glyoxylate and dicarboxylate metabolism);npr00270(Cysteine and methionine metabolism)	P14152.3 PF02866.16;Ldh_1_C;	155.44	129.63	-1.62451	down	1.13354e-212	4.06434e-211	yes
TRINITY_DN24215_c1_g4	818	TRINITY_DN24215_c1_g4_i1;TRINITY_DN24215_c1_g4_i2	hypothetical protein XELAEV_18040886mg [Xenopus laevis]	psmb4	Proteasome subunit beta type-4 (Fragment) OS=Xenopus laevis GN=psmb4 PE=2 SV=2	GO:0005839(proteasome core complex)	ENOG410YAMA(The proteasome is a multicatalytic proteinase complex which is characterized by its ability to cleave peptides with Arg, Phe, Tyr, Leu, and Glu adjacent to the leaving group at neutral or slightly basic pH. The proteasome has an ATP-dependent proteolytic activity (By similarity))	K02736	20S proteasome subunit beta 7	EC:3.4.25.1	xla03050(Proteasome)	H3A4V6.1 PF00227.24;Proteasome;	108.81	127.12	-2.11462	down	1.52196e-212	5.44866e-211	yes
TRINITY_DN28047_c1_g11	2909	TRINITY_DN28047_c1_g11_i1;TRINITY_DN28047_c1_g11_i2	PREDICTED: homeobox protein Meis1 isoform X1 [Nanorana parkeri]	MEIS1	Homeobox protein Meis1 OS=Homo sapiens GN=MEIS1 PE=1 SV=1	GO:0000978(RNA polymerase II proximal promoter sequence-specific DNA binding);GO:0001525(angiogenesis);GO:0002089(lens morphogenesis in camera-type eye);GO:0003682(chromatin binding);GO:0005634(nucleus);GO:0005667(transcription factor complex);GO:0006366(transcription by RNA polymerase II);GO:0007626(locomotory behavior);GO:0035855(megakaryocyte development);GO:0045638(negative regulation of myel…	ENOG410XPMQ(homeobox)	NA	NA	NA	NA(NA)	W5KQ52.1 PF16493.3;Meis_PKNOX_N;	15.8	0.17	4.87143	up	1.731e-212	6.18751e-211	yes
TRINITY_DN24754_c1_g2	1870	TRINITY_DN24754_c1_g2_i1;TRINITY_DN24754_c1_g2_i2;TRINITY_DN24754_c1_g2_i3;TRINITY_DN24754_c1_g2_i4;TRINITY_DN24754_c1_g2_i5;TRINITY_DN24754_c1_g2_i6;TRINITY_DN24754_c1_g2_i7;TRINITY_DN24754_c1_g2_i8	-	-	-	-	-	-	-	-	-	-	25.02	29.93	-2.44932	down	1.91589e-212	6.83792e-211	yes
TRINITY_DN21956_c1_g4	10447	TRINITY_DN21956_c1_g4_i1	voltage dependent calcium channel alpha2a/delta subunit [Rana catesbeiana]	CACNA2D1	Voltage-dependent calcium channel subunit alpha-2/delta-1 OS=Homo sapiens GN=CACNA2D1 PE=1 SV=3	GO:0005245(voltage-gated calcium channel activity);GO:0005886(plasma membrane);GO:0005891(voltage-gated calcium channel complex);GO:0006816(calcium ion transport);GO:0016529(sarcoplasmic reticulum);GO:0046872(metal ion binding);GO:0051924(regulation of calcium ion transport);GO:0060307(regulation of ventricular cardiac muscle cell membrane repolarization);GO:0060402(calcium ion transport into cyt…	ENOG410XPDX(Calcium channel, voltage-dependent, alpha 2 delta subunit)	K04858	voltage-dependent calcium channel alpha-2/delta-1	-	xla04010(MAPK signaling pathway);xla04260(Cardiac muscle contraction);xla04261(Adrenergic signaling in cardiomyocytes)	G3WGR8.1 PF08473.9;VGCC_alpha2;	0.61	1.29	-2.95845	down	3.43365e-211	1.22362e-209	yes
TRINITY_DN18174_c0_g3	657	TRINITY_DN18174_c0_g3_i1	-	-	-	-	-	-	-	-	-	-	51.14	58.42	-2.08896	down	6.21319e-211	2.21076e-209	yes
TRINITY_DN26629_c0_g2	905	TRINITY_DN26629_c0_g2_i1;TRINITY_DN26629_c0_g2_i2	heat shock cognate 70 [Pelophylax lessonae]	HSPA8	Heat shock cognate 71 kDa protein OS=Bos taurus GN=HSPA8 PE=1 SV=2	GO:0000151(ubiquitin ligase complex);GO:0000974(Prp19 complex);GO:0001664(G-protein coupled receptor binding);GO:0001786(phosphatidylserine binding);GO:0005524(ATP binding);GO:0005634(nucleus);GO:0005770(late endosome);GO:0005829(cytosol);GO:0005925(focal adhesion);GO:0016020(membrane);GO:0023026(MHC class II protein complex binding);GO:0031072(heat shock protein binding);GO:0031625(ubiquitin pro…	COG0443(Heat shock protein)	K03283	heat shock 70kDa protein 1/2/6/8	-	xla03040(Spliceosome);xla04141(Protein processing in endoplasmic reticulum);xla04010(MAPK signaling pathway);xla04144(Endocytosis)	F7AUW2.1 PF00012.18;HSP70;	428.11	26.68	2.11743	up	1.37067e-210	4.86964e-209	yes
TRINITY_DN24290_c1_g3	333	TRINITY_DN24290_c1_g3_i1	PREDICTED: ubiquitin-60S ribosomal protein L40 isoform X2 [Chlorocebus sabaeus]	UBA52	Ubiquitin-60S ribosomal protein L40 OS=Bos taurus GN=UBA52 PE=1 SV=2	GO:0003735(structural constituent of ribosome);GO:0005634(nucleus);GO:0005840(ribosome);GO:0006412(translation);GO:0043209(myelin sheath)	COG1552(Ribosomal protein);COG5272(ubiquitin)	K02927	large subunit ribosomal protein L40e	-	ggo03010(Ribosome)	A4HU11.2 PF00240.21;ubiquitin;	3541.27	2726.92	-1.49497	down	1.55479e-210	5.51537e-209	yes
TRINITY_DN18271_c0_g3	1128	TRINITY_DN18271_c0_g3_i1;TRINITY_DN18271_c0_g3_i2	-	-	-	-	-	-	-	-	-	-	20.54	34.12	-2.62963	down	1.94851e-210	6.90151e-209	yes
TRINITY_DN21194_c0_g2	1243	TRINITY_DN21194_c0_g2_i1;TRINITY_DN21194_c0_g2_i2;TRINITY_DN21194_c0_g2_i3;TRINITY_DN21194_c0_g2_i4;TRINITY_DN21194_c0_g2_i5;TRINITY_DN21194_c0_g2_i6	hypothetical protein AB205_0147210, partial [Rana catesbeiana]	-	UPF0692 protein C19orf54 homolog OS=Xenopus tropicalis PE=2 SV=2	GO:0003674(molecular_function);GO:0005575(cellular_component);GO:0008150(biological_process)	ENOG410XSMD(Chromosome 19 open reading frame 54)	-	-	-	-	-	19.7	25.62	-2.5592	down	3.08568e-210	1.09127e-208	yes
TRINITY_DN16691_c0_g1	317	TRINITY_DN16691_c0_g1_i1	Acyl-CoA-binding protein [Rana catesbeiana]	DBI	Acyl-CoA-binding protein OS=Bos taurus GN=DBI PE=1 SV=2	GO:0000062(fatty-acyl-CoA binding);GO:0005575(cellular_component);GO:0008150(biological_process)	COG4281(Acyl-CoA binding domain containing)	K08762	diazepam-binding inhibitor (GABA receptor modulator, acyl-CoA-binding protein)	-	npr03320(PPAR signaling pathway)	C3YNL2.1 PF00887.17;ACBP;	774.22	752.36	-1.81377	down	4.15152e-210	1.46599e-208	yes
TRINITY_DN26823_c2_g2	2024	TRINITY_DN26823_c2_g2_i1;TRINITY_DN26823_c2_g2_i2;TRINITY_DN26823_c2_g2_i3;TRINITY_DN26823_c2_g2_i4	-	-	-	-	-	-	-	-	-	-	17.1	23.71	-2.44837	down	4.20617e-210	1.48304e-208	yes
TRINITY_DN26259_c2_g2	5414	TRINITY_DN26259_c2_g2_i1;TRINITY_DN26259_c2_g2_i2	PREDICTED: glycogen debranching enzyme isoform X2 [Nanorana parkeri]	AGL	Glycogen debranching enzyme OS=Canis lupus familiaris GN=AGL PE=2 SV=1	GO:0004134(4-alpha-glucanotransferase activity);GO:0004135(amylo-alpha-1,6-glucosidase activity);GO:0005634(nucleus);GO:0005737(cytoplasm);GO:0005980(glycogen catabolic process)	COG3408(Glycogen debranching enzyme)	K01196	glycogen debranching enzyme	EC:2.4.1.25 3.2.1.33	npr00500(Starch and sucrose metabolism)	F7D8W4.1 PF06202.12;GDE_C;	3.29	5.21	-2.46208	down	4.59974e-210	1.61936e-208	yes
TRINITY_DN28007_c0_g3	2369	TRINITY_DN28007_c0_g3_i1;TRINITY_DN28007_c0_g3_i2;TRINITY_DN28007_c0_g3_i3;TRINITY_DN28007_c0_g3_i4;TRINITY_DN28007_c0_g3_i5;TRINITY_DN28007_c0_g3_i6;TRINITY_DN28007_c0_g3_i7	unnamed protein product [Homo sapiens]	-	-	GO:0008150(biological_process);GO:0016020(membrane);GO:0016021(integral component of membrane)	ENOG4111C12(endogenous retrovirus group MER34, member 1)	NA	NA	NA	NA(NA)	U3IAQ3.1 PF00429.17;TLV_coat;	11.13	12.86	-2.22476	down	4.95579e-210	1.74208e-208	yes
TRINITY_DN27617_c0_g1	1088	TRINITY_DN27617_c0_g1_i1;TRINITY_DN27617_c0_g1_i2;TRINITY_DN27617_c0_g1_i3	PREDICTED: NAD(P)H-hydrate epimerase [Xenopus tropicalis]	naxe	NAD(P)H-hydrate epimerase OS=Xenopus tropicalis GN=naxe PE=3 SV=1	GO:0005739(mitochondrion);GO:0052856(NADHX epimerase activity);GO:0052857(NADPHX epimerase activity)	COG0062(NADHX epimerase activity)	NA	NA	NA	NA(NA)	F7DL67.1 PF03853.13;YjeF_N;	21.25	27.69	-2.26931	down	7.23709e-210	2.54017e-208	yes
TRINITY_DN25222_c1_g4	1296	TRINITY_DN25222_c1_g4_i1;TRINITY_DN25222_c1_g4_i2	-	-	-	-	-	-	-	-	-	-	8.46	16.09	-2.8005	down	1.05835e-209	3.70917e-208	yes
TRINITY_DN26360_c1_g2	1345	TRINITY_DN26360_c1_g2_i1	-	-	-	-	-	-	-	-	-	-	45.33	43.98	-1.83793	down	1.06805e-209	3.73752e-208	yes
TRINITY_DN28119_c0_g8	755	TRINITY_DN28119_c0_g8_i1;TRINITY_DN28119_c0_g8_i2	-	-	-	-	-	-	-	-	-	-	3.52	16.55	-4.74418	down	9.14059e-209	3.19386e-207	yes
TRINITY_DN25339_c0_g12	579	TRINITY_DN25339_c0_g12_i1	PREDICTED: uncharacterized protein LOC108796373 [Nanorana parkeri]	Hint2	Histidine triad nucleotide-binding protein 2, mitochondrial OS=Mus musculus GN=Hint2 PE=1 SV=1	GO:0003824(catalytic activity);GO:0005730(nucleolus);GO:0005739(mitochondrion);GO:2000757(negative regulation of peptidyl-lysine acetylation)	COG0537(histidine triad (hIT) protein)	NA	NA	NA	NA(NA)	W5N276.1 PF01230.21;HIT;	20.05	43.36	-3.01368	down	1.37494e-208	4.79707e-207	yes
TRINITY_DN3540_c0_g1	386	TRINITY_DN3540_c0_g1_i1	hypothetical protein AB205_0077310 [Rana catesbeiana]	mrpl57	Ribosomal protein 63, mitochondrial OS=Danio rerio GN=mrpl57 PE=3 SV=1	GO:0005739(mitochondrion);GO:0005761(mitochondrial ribosome);GO:0005840(ribosome)	ENOG410XX1I(mitochondrial ribosomal protein 63)	-	-	-	-	H3B5R7.1 PF14978.4;MRP-63;	98.25	130.03	-2.30959	down	3.14758e-208	1.09652e-206	yes
TRINITY_DN13154_c0_g1	627	TRINITY_DN13154_c0_g1_i1;TRINITY_DN13154_c0_g1_i2	CTD nuclear envelope phosphatase 1 [Tupaia chinensis]	GABARAP	Gamma-aminobutyric acid receptor-associated protein OS=Bos taurus GN=GABARAP PE=3 SV=2	GO:0000045(autophagosome assembly);GO:0000139(Golgi membrane);GO:0000226(microtubule cytoskeleton organization);GO:0000421(autophagosome membrane);GO:0000422(autophagy of mitochondrion);GO:0005764(lysosome);GO:0005776(autophagosome);GO:0005790(smooth endoplasmic reticulum);GO:0005829(cytosol);GO:0005874(microtubule);GO:0005875(microtubule associated complex);GO:0005886(plasma membrane);GO:0005930…	ENOG4111JAT(Microtubule-associated protein 1 light chain 3)	K08341	GABA(A) receptor-associated protein	-	hsa04371(Apelin signaling pathway);hsa04068(FoxO signaling pathway);hsa04140(Autophagy - animal);hsa04136(Autophagy - other eukaryotes);hsa04137(Mitophagy - animal);hsa04621(NOD-like receptor signaling pathway);hsa04727(GABAergic synapse);hsa05167(Kaposi sarcoma-associated herpesvirus infection)	G7PLQ0.1 PF02991.14;Atg8;	165.97	155.82	-1.79716	down	4.01213e-208	1.39562e-206	yes
TRINITY_DN25725_c1_g1	2086	TRINITY_DN25725_c1_g1_i1;TRINITY_DN25725_c1_g1_i2	PREDICTED: SPARC-related modular calcium-binding protein 1 [Nanorana parkeri]	Smoc1	SPARC-related modular calcium-binding protein 1 OS=Mus musculus GN=Smoc1 PE=2 SV=2	GO:0001654(eye development);GO:0005509(calcium ion binding);GO:0007165(signal transduction);GO:0045667(regulation of osteoblast differentiation);GO:0060173(limb development)	ENOG410YP7C(SPARC related modular calcium binding)	NA	NA	NA	NA(NA)	F6XAQ4.1 PF10591.7;SPARC_Ca_bdg;	34.58	1.15	3.04599	up	4.43187e-208	1.53933e-206	yes
TRINITY_DN27306_c0_g3	377	TRINITY_DN27306_c0_g3_i1	PREDICTED: 40S ribosomal protein S26 isoform X5 [Nanorana parkeri]	RPS26	40S ribosomal protein S26 OS=Bos taurus GN=RPS26 PE=3 SV=3	GO:0003729(mRNA binding);GO:0003735(structural constituent of ribosome);GO:0022627(cytosolic small ribosomal subunit)	COG4830(Ribosomal protein)	NA	NA	NA	NA(NA)	G3S832.1 PF01283.17;Ribosomal_S26e;	3628.22	4145.12	-2.09445	down	4.86722e-208	1.68803e-206	yes
TRINITY_DN26140_c1_g1	285	TRINITY_DN26140_c1_g1_i1	-	-	-	-	-	-	-	-	-	-	10.35	80.56	-4.76499	down	6.05711e-208	2.09758e-206	yes
TRINITY_DN19882_c1_g3	2326	TRINITY_DN19882_c1_g3_i1	PREDICTED: annexin A6 [Nanorana parkeri]	ANXA6	Annexin A6 OS=Bos taurus GN=ANXA6 PE=1 SV=2	GO:0001725(stress fiber);GO:0001786(phosphatidylserine binding);GO:0003418(growth plate cartilage chondrocyte differentiation);GO:0005262(calcium channel activity);GO:0005509(calcium ion binding);GO:0005525(GTP binding);GO:0005544(calcium-dependent phospholipid binding);GO:0005737(cytoplasm);GO:0005765(lysosomal membrane);GO:0005829(cytosol);GO:0005886(plasma membrane);GO:0005925(focal adhesion);…	ENOG410XPUN(annexin A7)	NA	NA	NA	NA(NA)	F6UFF0.1 PF00191.18;Annexin;	109.1	7.31	2.0229	up	2.2929e-207	7.92853e-206	yes
TRINITY_DN28594_c1_g5	1841	TRINITY_DN28594_c1_g5_i1	-	-	-	-	-	-	-	-	-	-	77.94	4.77	2.15187	up	3.73027e-207	1.28796e-205	yes
TRINITY_DN21443_c0_g9	2879	TRINITY_DN21443_c0_g9_i1;TRINITY_DN21443_c0_g9_i2	RecName: Full=Alcohol dehydrogenase 1; AltName: Full=Alcohol dehydrogenase, major	-	Alcohol dehydrogenase 1 OS=Pelophylax perezi PE=1 SV=1	GO:0004022(alcohol dehydrogenase (NAD) activity);GO:0005737(cytoplasm);GO:0008270(zinc ion binding);GO:0055114(oxidation-reduction process)	COG1062(alcohol dehydrogenase)	K13951	alcohol dehydrogenase 1/7	EC:1.1.1.1	npr00010(Glycolysis / Gluconeogenesis);npr00071(Fatty acid degradation);npr00350(Tyrosine metabolism);npr00830(Retinol metabolism);npr00980(Metabolism of xenobiotics by cytochrome P450);npr00982(Drug metabolism - cytochrome P450)	Q5I0R0.1 PF08240.10;ADH_N;	30.74	1.01	3.04094	up	1.39128e-206	4.79108e-205	yes
TRINITY_DN19319_c0_g1	2778	TRINITY_DN19319_c0_g1_i1;TRINITY_DN19319_c0_g1_i2;TRINITY_DN19319_c0_g1_i3;TRINITY_DN19319_c0_g1_i4	prolactin regulatory element-binding protein [Xenopus tropicalis]	PREB	Prolactin regulatory element-binding protein OS=Homo sapiens GN=PREB PE=1 SV=2	GO:0016021(integral component of membrane)	ENOG410XRQK(Prolactin regulatory element binding)	K14003	prolactin regulatory element-binding protein	-	xtr04141(Protein processing in endoplasmic reticulum)	S9WFU7.1 PF00400.30;WD40;	4.72	12.21	-2.72494	down	1.39173e-206	4.79108e-205	yes
TRINITY_DN25790_c1_g3	1250	TRINITY_DN25790_c1_g3_i1	PREDICTED: 39S ribosomal protein L37, mitochondrial [Nanorana parkeri]	MRPL37	39S ribosomal protein L37, mitochondrial OS=Gallus gallus GN=MRPL37 PE=2 SV=2	GO:0005739(mitochondrion)	ENOG410ZT8U(mitochondrial ribosomal protein, L37)	NA	NA	NA	NA(NA)	L9KZU9.1 PF07147.10;PDCD9;	31.57	34.25	-1.99973	down	2.16189e-206	7.43143e-205	yes
TRINITY_DN17628_c2_g5	1038	TRINITY_DN17628_c2_g5_i1;TRINITY_DN17628_c2_g5_i2	PREDICTED: HCLS1-associated protein X-1 [Xenopus tropicalis]	HAX1	HCLS1-associated protein X-1 OS=Bos taurus GN=HAX1 PE=2 SV=1	GO:0005667(transcription factor complex);GO:0005741(mitochondrial outer membrane);GO:0005758(mitochondrial intermembrane space);GO:0014068(positive regulation of phosphatidylinositol 3-kinase signaling);GO:0015629(actin cytoskeleton);GO:0016529(sarcoplasmic reticulum);GO:0019966(interleukin-1 binding);GO:0030027(lamellipodium);GO:0030833(regulation of actin filament polymerization);GO:0030854(pos…	ENOG411211U(HCLS1 associated protein X-1)	NA	NA	NA	NA(NA)	-	11.47	20.24	-3.28659	down	8.31296e-206	2.85334e-204	yes
TRINITY_DN21324_c0_g6	915	TRINITY_DN21324_c0_g6_i1	Midkine-A [Rana catesbeiana]	mdk	Midkine OS=Xenopus tropicalis GN=mdk PE=2 SV=1	GO:0007399(nervous system development);GO:0007528(neuromuscular junction development);GO:0008201(heparin binding);GO:0009617(response to bacterium);GO:0043395(heparan sulfate proteoglycan binding)	ENOG4111ZWP(midkine (neurite growth-promoting factor 2))	NA	NA	NA	NA(NA)	Q6P8F3.1 PF05196.11;PTN_MK_N;	971.53	72.43	1.85816	up	3.25761e-205	1.1165e-203	yes
TRINITY_DN28731_c1_g4	1504	TRINITY_DN28731_c1_g4_i1;TRINITY_DN28731_c1_g4_i2;TRINITY_DN28731_c1_g4_i3;TRINITY_DN28731_c1_g4_i4	Keratin, type I cytoskeletal 19 [Rana catesbeiana]	KRT19	Keratin, type I cytoskeletal 19 OS=Bos taurus GN=KRT19 PE=2 SV=1	GO:0005882(intermediate filament);GO:0007219(Notch signaling pathway);GO:0008307(structural constituent of muscle);GO:0030018(Z disc);GO:0042383(sarcolemma);GO:0043034(costamere);GO:0043627(response to estrogen);GO:0045214(sarcomere organization);GO:0060706(cell differentiation involved in embryonic placenta development);GO:0070062(extracellular exosome);GO:1990357(terminal web)	ENOG410Y9IV(Keratin, type I cytoskeletal)	NA	NA	NA	NA(NA)	F7AZB6.1 PF00038.19;Filament;	143.96	9.15	2.1347	up	1.40207e-204	4.79834e-203	yes
TRINITY_DN28565_c0_g5	1448	TRINITY_DN28565_c0_g5_i1	PREDICTED: LOW QUALITY PROTEIN: titin [Nanorana parkeri]	Ttn	Titin OS=Mus musculus GN=Ttn PE=1 SV=1	GO:0005859(muscle myosin complex);GO:0005865(striated muscle thin filament);GO:0006941(striated muscle contraction);GO:0008307(structural constituent of muscle);GO:0030018(Z disc);GO:0030240(skeletal muscle thin filament assembly);GO:0030241(skeletal muscle myosin thick filament assembly);GO:0031430(M band);GO:0045214(sarcomere organization);GO:0048739(cardiac muscle fiber development);GO:0051015…	ENOG410XTJ8(IG_like)	NA	NA	NA	NA(NA)	F7DH50.1 PF07679.14;I-set;	0.33	6.34	-6.14112	down	2.90894e-204	9.94074e-203	yes
TRINITY_DN28301_c1_g2	606	TRINITY_DN28301_c1_g2_i1	PREDICTED: 28S ribosomal protein S18a, mitochondrial [Nanorana parkeri]	MRPS18A	28S ribosomal protein S18a, mitochondrial OS=Homo sapiens GN=MRPS18A PE=1 SV=1	GO:0003735(structural constituent of ribosome);GO:0005763(mitochondrial small ribosomal subunit);GO:0022627(cytosolic small ribosomal subunit);GO:0032543(mitochondrial translation)	COG0238(Binds as a heterodimer with protein S6 to the central domain of the 16S rRNA, where it helps stabilize the platform of the 30S subunit (By similarity))	K02963	small subunit ribosomal protein S18	-	npr03010(Ribosome)	E1C7G7.1 PF01084.18;Ribosomal_S18;	47.95	59.98	-2.22344	down	1.40761e-203	4.8032e-202	yes
TRINITY_DN25903_c0_g2	353	TRINITY_DN25903_c0_g2_i1	-	-	-	-	-	-	-	-	-	-	4.02	50.16	-5.52993	down	2.0043e-203	6.82928e-202	yes
TRINITY_DN26757_c0_g4	418	TRINITY_DN26757_c0_g4_i1;TRINITY_DN26757_c0_g4_i2	PREDICTED: 28S ribosomal protein S14, mitochondrial [Nanorana parkeri]	MRPS14	28S ribosomal protein S14, mitochondrial OS=Homo sapiens GN=MRPS14 PE=1 SV=1	GO:0003735(structural constituent of ribosome);GO:0005763(mitochondrial small ribosomal subunit);GO:0006412(translation)	COG0199(Binds 16S rRNA, required for the assembly of 30S particles and may also be responsible for determining the conformation of the 16S rRNA at the A site (By similarity))	K02954	small subunit ribosomal protein S14	-	npr03010(Ribosome)	G1MTD2.1 PF00253.19;Ribosomal_S14;	94.5	117.08	-2.22771	down	4.0715e-203	1.38526e-201	yes
TRINITY_DN21674_c0_g13	780	TRINITY_DN21674_c0_g13_i1	PREDICTED: cytochrome c oxidase subunit 4 isoform 1, mitochondrial isoform X2 [Nanorana parkeri]	COX4I2	Cytochrome c oxidase subunit 4 isoform 2, mitochondrial OS=Homo sapiens GN=COX4I2 PE=1 SV=2	GO:0004129(cytochrome-c oxidase activity);GO:0005751(mitochondrial respiratory chain complex IV);GO:0006123(mitochondrial electron transport, cytochrome c to oxygen)	ENOG4111T97(Cytochrome c oxidase subunit)	K02263	cytochrome c oxidase subunit 4	-	npr00190(Oxidative phosphorylation);npr04260(Cardiac muscle contraction)	M7BYS0.1 PF02936.12;COX4;	17.42	30.73	-2.70827	down	4.12251e-203	1.40057e-201	yes
TRINITY_DN21182_c2_g2	788	TRINITY_DN21182_c2_g2_i1	PREDICTED: 40S ribosomal protein S20 [Poecilia mexicana]	RPS20	40S ribosomal protein S20 OS=Bos taurus GN=RPS20 PE=3 SV=1	GO:0003735(structural constituent of ribosome);GO:0022627(cytosolic small ribosomal subunit)	COG0051(tRNA binding)	K02969	small subunit ribosomal protein S20e	-	csem03010(Ribosome)	A0A093DM08.1 PF00338.20;Ribosomal_S10;	2568.95	2138.22	-1.62686	down	4.1756e-203	1.41654e-201	yes
TRINITY_DN26148_c0_g3	588	TRINITY_DN26148_c0_g3_i1	PREDICTED: 60S ribosomal protein L17 [Nanorana parkeri]	RPL17	60S ribosomal protein L17 OS=Bos taurus GN=RPL17 PE=2 SV=3	GO:0005737(cytoplasm)	COG0091(The globular domain of the protein is located near the polypeptide exit tunnel on the outside of the subunit, while an extended beta-hairpin is found that lines the wall of the exit tunnel in the center of the 70S ribosome (By similarity))	K02880	large subunit ribosomal protein L17e	-	npr03010(Ribosome)	M3XQI1.1 PF00237.17;Ribosomal_L22;	2651.43	1943.74	-1.45358	down	5.58702e-203	1.8926e-201	yes
TRINITY_DN28926_c2_g1	812	TRINITY_DN28926_c2_g1_i1;TRINITY_DN28926_c2_g1_i2	-	-	-	-	-	-	-	-	-	-	3.63	17.34	-4.28634	down	6.28593e-203	2.12627e-201	yes
TRINITY_DN20889_c0_g8	3389	TRINITY_DN20889_c0_g8_i1;TRINITY_DN20889_c0_g8_i2	hypothetical protein AB205_0082640 [Rana catesbeiana]	dact1	Dapper 1 OS=Xenopus tropicalis GN=dact1 PE=2 SV=1	GO:0005080(protein kinase C binding);GO:0005737(cytoplasm);GO:0008013(beta-catenin binding);GO:0051018(protein kinase A binding);GO:0070097(delta-catenin binding);GO:2000095(regulation of Wnt signaling pathway, planar cell polarity pathway)	ENOG4110UQH(dapper, antagonist of beta-catenin, homolog 1 (Xenopus laevis))	NA	NA	NA	NA(NA)	Q66KC9.1 PF15268.4;Dapper;	20.61	0.59	3.2511	up	6.30493e-203	2.12961e-201	yes
TRINITY_DN25733_c0_g5	363	TRINITY_DN25733_c0_g5_i1	-	-	-	-	-	-	-	-	-	-	452.61	7.79	3.93645	up	6.56571e-203	2.21448e-201	yes
TRINITY_DN20639_c4_g7	2972	TRINITY_DN20639_c4_g7_i1;TRINITY_DN20639_c4_g7_i2;TRINITY_DN20639_c4_g7_i3	PREDICTED: arginine/serine-rich protein PNISR [Nanorana parkeri]	Pnisr	Arginine/serine-rich protein PNISR OS=Mus musculus GN=Pnisr PE=1 SV=1	GO:0005634(nucleus);GO:0005829(cytosol);GO:0008150(biological_process);GO:0016607(nuclear speck)	ENOG4111NIS(PNN-interacting serine arginine-rich protein)	NA	NA	NA	NA(NA)	F7DXT1.1 PF15996.3;PNISR;	37.05	1.31	3.0359	up	9.21241e-203	3.10266e-201	yes
TRINITY_DN24976_c1_g5	1329	TRINITY_DN24976_c1_g5_i1	-	-	-	-	-	-	-	-	-	-	18.63	22.68	-2.16377	down	2.43524e-202	8.18986e-201	yes
TRINITY_DN27095_c2_g2	3020	TRINITY_DN27095_c2_g2_i1	PREDICTED: plakophilin-3 isoform X1 [Nanorana parkeri]	Pkp3	Plakophilin-3 OS=Mus musculus GN=Pkp3 PE=1 SV=2	GO:0002159(desmosome assembly);GO:0005515(protein binding);GO:0005634(nucleus);GO:0005654(nucleoplasm);GO:0005886(plasma membrane);GO:0005913(cell-cell adherens junction);GO:0005914(spot adherens junction);GO:0007155(cell adhesion);GO:0010628(positive regulation of gene expression);GO:0019899(enzyme binding);GO:0030054(cell junction);GO:0030057(desmosome);GO:0045294(alpha-catenin binding);GO:0050…	ENOG410Y21Q(Plakophilin)	NA	NA	NA	NA(NA)	M7CD04.1 PF00514.21;Arm;	11.64	0.06	5.94044	up	2.98439e-202	1.00222e-200	yes
TRINITY_DN28326_c0_g1	501	TRINITY_DN28326_c0_g1_i1;TRINITY_DN28326_c0_g1_i2	-	-	-	-	-	-	-	-	-	-	3.38	36.34	-5.06481	down	1.40947e-201	4.72649e-200	yes
TRINITY_DN24912_c3_g7	1799	TRINITY_DN24912_c3_g7_i1	-	-	-	-	-	-	-	-	-	-	22.34	0.17	5.17915	up	3.62738e-201	1.21465e-199	yes
TRINITY_DN18931_c1_g7	1122	TRINITY_DN18931_c1_g7_i1;TRINITY_DN18931_c1_g7_i2	PREDICTED: heat shock protein HSP 90-beta [Dipodomys ordii]	HSP90AB1	Heat shock protein HSP 90-beta OS=Equus caballus GN=HSP90AB1 PE=2 SV=3	GO:0001890(placenta development);GO:0003725(double-stranded RNA binding);GO:0005524(ATP binding);GO:0005739(mitochondrion);GO:0006457(protein folding);GO:0006950(response to stress);GO:0008180(COP9 signalosome);GO:0016020(membrane);GO:0019062(virion attachment to host cell);GO:0019887(protein kinase regulator activity);GO:0019900(kinase binding);GO:0023026(MHC class II protein complex binding);GO…	COG0326(Molecular chaperone. Has ATPase activity (By similarity))	K04079	molecular chaperone HtpG	-	rss04141(Protein processing in endoplasmic reticulum);rss04151(PI3K-Akt signaling pathway);rss04217(Necroptosis);rss04621(NOD-like receptor signaling pathway);rss04612(Antigen processing and presentation);rss04659(Th17 cell differentiation);rss04657(IL-17 signaling pathway);rss04915(Estrogen signaling pathway);rss04914(Progesterone-mediated oocyte maturation);rss05200(Pathways in cancer);rss05215…	G3TVD7.1 PF02518.24;HATPase_c;	443.5	34.36	1.98112	up	3.94755e-201	1.31997e-199	yes
TRINITY_DN23326_c1_g6	603	TRINITY_DN23326_c1_g6_i1	-	-	-	-	-	-	-	-	-	-	81.91	0.33	6.02383	up	1.96936e-200	6.57565e-199	yes
TRINITY_DN20692_c0_g1	658	TRINITY_DN20692_c0_g1_i1	PREDICTED: mitochondrial import inner membrane translocase subunit Tim13 [Nanorana parkeri]	timm13-a	Mitochondrial import inner membrane translocase subunit Tim13-A OS=Xenopus laevis GN=timm13-a PE=3 SV=2	GO:0005739(mitochondrion);GO:0005743(mitochondrial inner membrane);GO:0015031(protein transport);GO:0016020(membrane);GO:0042719(mitochondrial intermembrane space protein transporter complex);GO:0045039(protein import into mitochondrial inner membrane);GO:0046872(metal ion binding);GO:0072321(chaperone-mediated protein transport)	ENOG41124YI(Mitochondrial intermembrane chaperone that participates in the import and insertion of some multi-pass transmembrane proteins into the mitochondrial inner membrane. Also required for the transfer of beta-barrel precursors from the TOM complex to the sorting and assembly machinery (SAM complex) of the outer membrane. Acts as a chaperone-like protein that protects the hydrophobic precur…	NA	NA	NA	NA(NA)	M4AW25.1 PF02953.13;zf-Tim10_DDP;	22.73	35.3	-2.53115	down	2.35812e-200	7.86241e-199	yes
TRINITY_DN22636_c1_g2	2529	TRINITY_DN22636_c1_g2_i1	PREDICTED: aconitate hydratase, mitochondrial isoform X1 [Nanorana parkeri]	ACO2	Aconitate hydratase, mitochondrial OS=Bos taurus GN=ACO2 PE=1 SV=4	GO:0003994(aconitate hydratase activity);GO:0005506(iron ion binding);GO:0005634(nucleus);GO:0005739(mitochondrion);GO:0006099(tricarboxylic acid cycle);GO:0043209(myelin sheath);GO:0051539(4 iron, 4 sulfur cluster binding)	COG1048(aconitate hydratase)	K01681	aconitate hydratase	EC:4.2.1.3	npr00020(Citrate cycle (TCA cycle));npr00630(Glyoxylate and dicarboxylate metabolism)	L9KND0.1 PF00330.18;Aconitase;	30.31	28.4	-1.78134	down	2.70712e-200	9.01315e-199	yes
TRINITY_DN17951_c3_g8	771	TRINITY_DN17951_c3_g8_i1	-	-	-	-	-	-	-	-	-	-	38.62	46.28	-2.15287	down	2.89012e-200	9.60871e-199	yes
TRINITY_DN23944_c0_g1	1356	TRINITY_DN23944_c0_g1_i1;TRINITY_DN23944_c0_g1_i2	PREDICTED: serine protease HTRA2, mitochondrial-like [Xenopus laevis]	Htra2	Serine protease HTRA2, mitochondrial OS=Mus musculus GN=Htra2 PE=1 SV=2	GO:0004252(serine-type endopeptidase activity);GO:0006508(proteolysis)	COG0265(Serine protease)	K08669	HtrA serine peptidase 2	EC:3.4.21.108	xla04210(Apoptosis)	W5M241.1 PF13365.4;Trypsin_2;	7.64	13.39	-2.68769	down	1.67072e-199	5.54671e-198	yes
TRINITY_DN22486_c0_g3	1162	TRINITY_DN22486_c0_g3_i1;TRINITY_DN22486_c0_g3_i2;TRINITY_DN22486_c0_g3_i3;TRINITY_DN22486_c0_g3_i4;TRINITY_DN22486_c0_g3_i5;TRINITY_DN22486_c0_g3_i6	-	-	-	-	-	-	-	-	-	-	23.42	26.28	-2.27965	down	2.1233e-199	7.0392e-198	yes
TRINITY_DN18544_c0_g1	884	TRINITY_DN18544_c0_g1_i1;TRINITY_DN18544_c0_g1_i2	kunitz-type serine protease inhibitor microlepidin-1-like [Orbicella faveolata]	-	Kunitz-type serine protease inhibitor C6 OS=Daboia siamensis PE=2 SV=1	GO:0004867(serine-type endopeptidase inhibitor activity);GO:0010951(negative regulation of endopeptidase activity)	ENOG410XVVV(serine peptidase inhibitor, Kunitz type 1)	NA	NA	NA	NA(NA)	W5L4M5.1 PF00014.21;Kunitz_BPTI;	75.9	2.13	3.96523	up	4.68609e-199	1.55133e-197	yes
TRINITY_DN24812_c0_g5	2347	TRINITY_DN24812_c0_g5_i1	PREDICTED: FACT complex subunit SSRP1 [Nanorana parkeri]	ssrp1	FACT complex subunit SSRP1 OS=Xenopus laevis GN=ssrp1 PE=1 SV=1	GO:0005515(protein binding)	COG5165(Component of the FACT complex, a general chromatin factor that acts to reorganize nucleosomes. The FACT complex is involved in multiple processes that require DNA as a template such as mRNA elongation, DNA replication and DNA repair. During transcription elongation the FACT complex acts as a histone chaperone that both destabilizes and restores nucleosomal structure. It facilitates the pa…	NA	NA	NA	NA(NA)	F7E2T1.1 PF03531.12;SSrecog;	40.17	1.83	2.57818	up	1.48109e-198	4.8962e-197	yes
TRINITY_DN29298_c2_g1	5275	TRINITY_DN29298_c2_g1_i1;TRINITY_DN29298_c2_g1_i2;TRINITY_DN29298_c2_g1_i3;TRINITY_DN29298_c2_g1_i4;TRINITY_DN29298_c2_g1_i5;TRINITY_DN29298_c2_g1_i6;TRINITY_DN29298_c2_g1_i7	PREDICTED: myosin-4-like [Nanorana parkeri]	Myh8	Myosin-8 OS=Mus musculus GN=Myh8 PE=2 SV=2	GO:0000146(microfilament motor activity);GO:0000166(nucleotide binding);GO:0003009(skeletal muscle contraction);GO:0003774(motor activity);GO:0003779(actin binding);GO:0005515(protein binding);GO:0005524(ATP binding);GO:0005737(cytoplasm);GO:0016459(myosin complex);GO:0016887(ATPase activity);GO:0030049(muscle filament sliding);GO:0032982(myosin filament);GO:0046034(ATP metabolic process);GO:0051…	COG5022(myosin heavy chain)	K10352	myosin heavy chain	-	npr04530(Tight junction)	L7N3J9.1 PF00063.19;Myosin_head;	296.78	338.4	-1.44237	down	1.62889e-198	5.37718e-197	yes
TRINITY_DN27623_c2_g2	1862	TRINITY_DN27623_c2_g2_i1;TRINITY_DN27623_c2_g2_i2	PREDICTED: lymphocyte-specific protein 1 [Nanorana parkeri]	LSP1	Lymphocyte-specific protein 1 OS=Homo sapiens GN=LSP1 PE=1 SV=1	GO:0006935(chemotaxis);GO:0006952(defense response);GO:0007165(signal transduction);GO:0016020(membrane);GO:0070062(extracellular exosome)	ENOG410XRW9(Receptor)	K14957	lymphocyte-specific protein 1	-	npr04625(C-type lectin receptor signaling pathway)	W5M2H2.1 PF02029.13;Caldesmon;	50.35	2.08	2.71691	up	3.55991e-198	1.17351e-196	yes
TRINITY_DN29161_c2_g3	1099	TRINITY_DN29161_c2_g3_i1	PREDICTED: solute carrier family 35 member B1 isoform X1 [Nanorana parkeri]	slc35b1	Solute carrier family 35 member B1 OS=Xenopus tropicalis GN=slc35b1 PE=2 SV=2	GO:0005459(UDP-galactose transmembrane transporter activity);GO:0030173(integral component of Golgi membrane);GO:0030176(integral component of endoplasmic reticulum membrane);GO:0072334(UDP-galactose transmembrane transport)	COG0697(membrane)	NA	NA	NA	NA(NA)	Q8AXS6.2 PF08449.9;UAA;	17.02	23.06	-2.3217	down	3.93559e-198	1.29552e-196	yes
TRINITY_DN23951_c1_g1	2304	TRINITY_DN23951_c1_g1_i1;TRINITY_DN23951_c1_g1_i2;TRINITY_DN23951_c1_g1_i3	hypothetical protein AB205_0094870 [Rana catesbeiana]	RBM25	RNA-binding protein 25 OS=Homo sapiens GN=RBM25 PE=1 SV=3	GO:0000381(regulation of alternative mRNA splicing, via spliceosome);GO:0003729(mRNA binding);GO:0005681(spliceosomal complex)	ENOG410ZRGA(RNA binding motif protein 25)	K12822	RNA-binding protein 25	-	npr03040(Spliceosome)	A0A0D9RK24.1 PF01480.15;PWI;	34.1	0.97	3.28385	up	5.03444e-198	1.6549e-196	yes
TRINITY_DN28490_c0_g2	2312	TRINITY_DN28490_c0_g2_i1;TRINITY_DN28490_c0_g2_i2;TRINITY_DN28490_c0_g2_i3;TRINITY_DN28490_c0_g2_i4;TRINITY_DN28490_c0_g2_i5;TRINITY_DN28490_c0_g2_i6;TRINITY_DN28490_c0_g2_i7;TRINITY_DN28490_c0_g2_i8;TRINITY_DN28490_c0_g2_i9	PREDICTED: kelch-like protein 40 [Nanorana parkeri]	klhl40	Kelch-like protein 40 OS=Xenopus laevis GN=klhl40 PE=2 SV=1	GO:0004842(ubiquitin-protein transferase activity);GO:0031397(negative regulation of protein ubiquitination);GO:0031463(Cul3-RING ubiquitin ligase complex);GO:0031672(A band);GO:0031674(I band);GO:0032435(negative regulation of proteasomal ubiquitin-dependent protein catabolic process);GO:0048741(skeletal muscle fiber development)	ENOG410XNX8(kelch-like)	NA	NA	NA	NA(NA)	G1K3C3.1 PF00651.29;BTB;	6.66	11.71	-2.48444	down	2.59791e-197	8.52772e-196	yes
TRINITY_DN29098_c1_g5	2639	TRINITY_DN29098_c1_g5_i1	-	-	-	-	-	-	-	-	-	-	61.29	3.43	2.28339	up	3.23819e-197	1.06145e-195	yes
TRINITY_DN18461_c1_g8	896	TRINITY_DN18461_c1_g8_i1	NADH dehydrogenase iron-sulfur protein 3, mitochondrial precursor [Rana catesbeiana]	NDUFS3	NADH dehydrogenase [ubiquinone] iron-sulfur protein 3, mitochondrial OS=Pongo pygmaeus GN=NDUFS3 PE=2 SV=1	GO:0005634(nucleus);GO:0005747(mitochondrial respiratory chain complex I);GO:0008137(NADH dehydrogenase (ubiquinone) activity);GO:0021762(substantia nigra development);GO:0030308(negative regulation of cell growth);GO:0043209(myelin sheath);GO:0055114(oxidation-reduction process);GO:0072593(reactive oxygen species metabolic process);GO:2001243(negative regulation of intrinsic apoptotic signaling …	COG0852(NDH-1 shuttles electrons from NADH, via FMN and iron- sulfur (Fe-S) centers, to quinones in the respiratory chain. The immediate electron acceptor for the enzyme in this species is believed to be ubiquinone. Couples the redox reaction to proton translocation (for every two electrons transferred, four hydrogen ions are translocated across the cytoplasmic membrane), and thus conserves the r…	K03936	NADH dehydrogenase (ubiquinone) Fe-S protein 3	EC:1.6.5.3 1.6.99.3	npr00190(Oxidative phosphorylation)	H2MVT9.1 PF00329.17;Complex1_30kDa;	54.28	61.05	-2.05708	down	4.6694e-197	1.52844e-195	yes
TRINITY_DN24607_c0_g8	3762	TRINITY_DN24607_c0_g8_i1;TRINITY_DN24607_c0_g8_i2	PREDICTED: protocadherin gamma-C5-like isoform X1 [Nanorana parkeri]	PCDHGC5	Protocadherin gamma-C5 OS=Homo sapiens GN=PCDHGC5 PE=2 SV=1	GO:0016020(membrane);GO:0050808(synapse organization);GO:0070062(extracellular exosome)	ENOG410XQHI(Cadherins are calcium dependent cell adhesion proteins (By similarity))	NA	NA	NA	NA(NA)	F7E6R2.1 PF15974.3;Cadherin_tail;	65.15	4.42	2.01751	up	1.47041e-196	4.80637e-195	yes
TRINITY_DN22589_c1_g2	1767	TRINITY_DN22589_c1_g2_i1	-	-	-	-	-	-	-	-	-	-	14	16.49	-2.11484	down	1.50573e-196	4.91492e-195	yes
TRINITY_DN22177_c0_g2	1111	TRINITY_DN22177_c0_g2_i1;TRINITY_DN22177_c0_g2_i2	PREDICTED: 4-hydroxy-2-oxoglutarate aldolase, mitochondrial [Nanorana parkeri]	hoga1	4-hydroxy-2-oxoglutarate aldolase, mitochondrial OS=Xenopus tropicalis GN=hoga1 PE=2 SV=2	GO:0005739(mitochondrion);GO:0008700(4-hydroxy-2-oxoglutarate aldolase activity);GO:0009436(glyoxylate catabolic process);GO:0019470(4-hydroxyproline catabolic process);GO:0033609(oxalate metabolic process);GO:0042803(protein homodimerization activity);GO:0042866(pyruvate biosynthetic process);GO:0070062(extracellular exosome)	COG0329(Catalyzes the condensation of (S)-aspartate-beta- semialdehyde (S)-ASA and pyruvate to 4-hydroxy- tetrahydrodipicolinate (HTPA) (By similarity))	K18123	4-hydroxy-2-oxoglutarate aldolase	EC:4.1.3.16	npr00630(Glyoxylate and dicarboxylate metabolism);npr00330(Arginine and proline metabolism)	H3AQH4.1 PF00701.20;DHDPS;	7.96	12.53	-3.13696	down	2.31717e-196	7.553e-195	yes
TRINITY_DN28565_c0_g8	1793	TRINITY_DN28565_c0_g8_i1	PREDICTED: LOW QUALITY PROTEIN: titin [Nanorana parkeri]	TTN	Titin OS=Homo sapiens GN=TTN PE=1 SV=4	GO:0005859(muscle myosin complex);GO:0005865(striated muscle thin filament);GO:0006941(striated muscle contraction);GO:0008307(structural constituent of muscle);GO:0030018(Z disc);GO:0030240(skeletal muscle thin filament assembly);GO:0030241(skeletal muscle myosin thick filament assembly);GO:0031430(M band);GO:0045214(sarcomere organization);GO:0048739(cardiac muscle fiber development);GO:0051015…	ENOG410XQFD(myosin light chain kinase)	NA	NA	NA	NA(NA)	U3JLE0.1 PF00041.19;fn3;	0.25	4.79	-6.13191	down	6.78e-196	2.20691e-194	yes
TRINITY_DN21123_c0_g4	1080	TRINITY_DN21123_c0_g4_i1;TRINITY_DN21123_c0_g4_i2;TRINITY_DN21123_c0_g4_i3;TRINITY_DN21123_c0_g4_i4	solute carrier family 1 member 5 S homeolog [Xenopus laevis]	SLC1A5	Neutral amino acid transporter B(0) OS=Oryctolagus cuniculus GN=SLC1A5 PE=2 SV=1	GO:0005794(Golgi apparatus);GO:0005886(plasma membrane);GO:0006835(dicarboxylic acid transport);GO:0016021(integral component of membrane);GO:0017153(sodium:dicarboxylate symporter activity);GO:0055085(transmembrane transport);GO:0070062(extracellular exosome)	COG1301(sodium dicarboxylate symporter)	NA	NA	NA	NA(NA)	F7C3I3.1 PF00375.16;SDF;	9.05	16.16	-2.73219	down	1.32494e-195	4.30671e-194	yes
TRINITY_DN25071_c0_g7	921	TRINITY_DN25071_c0_g7_i1;TRINITY_DN25071_c0_g7_i2	PREDICTED: U1 small nuclear ribonucleoprotein 70 kDa isoform X1 [Nanorana parkeri]	snrnp70	U1 small nuclear ribonucleoprotein 70 kDa OS=Xenopus tropicalis GN=snrnp70 PE=2 SV=1	GO:0000243(commitment complex);GO:0000398(mRNA splicing, via spliceosome);GO:0003723(RNA binding);GO:0003729(mRNA binding);GO:0005681(spliceosomal complex);GO:0005685(U1 snRNP);GO:0030619(U1 snRNA binding);GO:0043484(regulation of RNA splicing);GO:0071004(U2-type prespliceosome);GO:0071011(precatalytic spliceosome)	COG0724(Rna-binding protein)	K11093	U1 small nuclear ribonucleoprotein 70kDa	-	npr03040(Spliceosome)	F6YYV4.1 PF12220.6;U1snRNP70_N;	79.48	1.64	3.61931	up	1.50881e-195	4.89755e-194	yes
TRINITY_DN28488_c1_g1	3102	TRINITY_DN28488_c1_g1_i1;TRINITY_DN28488_c1_g1_i2	PREDICTED: short stature homeobox protein isoform X1 [Nanorana parkeri]	SHOX	Short stature homeobox protein OS=Homo sapiens GN=SHOX PE=1 SV=1	GO:0005634(nucleus);GO:0006355(regulation of transcription, DNA-templated);GO:0043565(sequence-specific DNA binding)	ENOG410YIJ3(sequence-specific DNA binding)	NA	NA	NA	NA(NA)	O35750.2 PF00046.27;Homeobox;	36.91	1.65	2.50438	up	1.59825e-195	5.18063e-194	yes
TRINITY_DN24255_c0_g14	571	TRINITY_DN24255_c0_g14_i1;TRINITY_DN24255_c0_g14_i2	PREDICTED: cyclin-dependent kinase 2-associated protein 2 [Nanorana parkeri]	Cdk2ap2	Cyclin-dependent kinase 2-associated protein 2 OS=Mus musculus GN=Cdk2ap2 PE=2 SV=1	GO:0003674(molecular_function);GO:0005575(cellular_component);GO:0008150(biological_process)	ENOG41126TJ(cyclin-dependent kinase 2 associated protein)	NA	NA	NA	NA(NA)	F6ZR61.1 PF09806.7;CDK2AP;	46.1	59.55	-2.28996	down	2.45585e-195	7.94945e-194	yes
TRINITY_DN17519_c1_g1	5672	TRINITY_DN17519_c1_g1_i1;TRINITY_DN17519_c1_g1_i2	PREDICTED: latent-transforming growth factor beta-binding protein 1 isoform X1 [Nanorana parkeri]	LTBP1	Latent-transforming growth factor beta-binding protein 1 OS=Homo sapiens GN=LTBP1 PE=1 SV=4	GO:0001527(microfibril);GO:0003281(ventricular septum development);GO:0005509(calcium ion binding);GO:0035904(aorta development);GO:0050431(transforming growth factor beta binding);GO:0050436(microfibril binding);GO:0060976(coronary vasculature development)	ENOG410Z7XK(Latent transforming growth factor beta binding protein)	K19559	latent transforming growth factor beta binding protein 1	-	npr04350(TGF-beta signaling pathway)	F6XXQ2.1 PF07645.13;EGF_CA;	31.09	2.2	1.94695	up	1.90162e-194	6.1469e-193	yes
TRINITY_DN27398_c0_g2	3575	TRINITY_DN27398_c0_g2_i1	PREDICTED: SWI/SNF-related matrix-associated actin-dependent regulator of chromatin subfamily A member 5 [Nanorana parkeri]	Smarca5	SWI/SNF-related matrix-associated actin-dependent regulator of chromatin subfamily A member 5 OS=Mus musculus GN=Smarca5 PE=1 SV=1	GO:0000183(chromatin silencing at rDNA);GO:0000793(condensed chromosome);GO:0003677(DNA binding);GO:0005524(ATP binding);GO:0005677(chromatin silencing complex);GO:0005730(nucleolus);GO:0006302(double-strand break repair);GO:0006334(nucleosome assembly);GO:0006352(DNA-templated transcription, initiation);GO:0016584(nucleosome positioning);GO:0016589(NURF complex);GO:0016887(ATPase activity);GO:00…	COG0553(helicase)	NA	NA	NA	NA(NA)	G3URI6.1 PF00176.21;SNF2_N;	12.27	0.21	4.00975	up	2.15212e-194	6.94699e-193	yes
TRINITY_DN23008_c0_g5	1839	TRINITY_DN23008_c0_g5_i1;TRINITY_DN23008_c0_g5_i2;TRINITY_DN23008_c0_g5_i3;TRINITY_DN23008_c0_g5_i4;TRINITY_DN23008_c0_g5_i5;TRINITY_DN23008_c0_g5_i6	PREDICTED: granulins [Nanorana parkeri]	Grn	Granulins OS=Rattus norvegicus GN=Grn PE=1 SV=3	GO:0001835(blastocyst hatching);GO:0003723(RNA binding);GO:0005125(cytokine activity);GO:0005515(protein binding);GO:0005575(cellular_component);GO:0005615(extracellular space);GO:0005739(mitochondrion);GO:0005764(lysosome);GO:0005768(endosome);GO:0005783(endoplasmic reticulum);GO:0007566(embryo implantation);GO:0010469(regulation of receptor activity);GO:0010976(positive regulation of neuron pro…	ENOG410XR6S(Granulin)	-	-	-	-	W5LK03.1 PF00396.16;Granulin;	34.53	37.86	-1.84557	down	2.57392e-194	8.29708e-193	yes
TRINITY_DN23075_c3_g8	1057	TRINITY_DN23075_c3_g8_i1	Plasma retinol-binding protein precursor [Rana catesbeiana]	RBP4	Retinol-binding protein 4 OS=Gallus gallus GN=RBP4 PE=1 SV=1	GO:0001555(oocyte growth);GO:0001654(eye development);GO:0005102(receptor binding);GO:0005515(protein binding);GO:0005615(extracellular space);GO:0006094(gluconeogenesis);GO:0009615(response to virus);GO:0016918(retinal binding);GO:0019841(retinol binding);GO:0019904(protein domain specific binding);GO:0030136(clathrin-coated vesicle);GO:0030277(maintenance of gastrointestinal epithelium);GO:0032…	ENOG4111K1Y(retinol binding protein 4, plasma)	NA	NA	NA	NA(NA)	G3URC8.1 PF00061.21;Lipocalin;	62.83	1.66	3.36164	up	2.7678e-194	8.90971e-193	yes
TRINITY_DN23325_c2_g9	1028	TRINITY_DN23325_c2_g9_i1	-	-	-	-	-	-	-	-	-	-	18.45	24.96	-2.32071	down	5.96087e-194	1.91619e-192	yes
TRINITY_DN29362_c1_g1	1051	TRINITY_DN29362_c1_g1_i1;TRINITY_DN29362_c1_g1_i10;TRINITY_DN29362_c1_g1_i11;TRINITY_DN29362_c1_g1_i12;TRINITY_DN29362_c1_g1_i13;TRINITY_DN29362_c1_g1_i14;TRINITY_DN29362_c1_g1_i2;TRINITY_DN29362_c1_g1_i3;TRINITY_DN29362_c1_g1_i4;TRINITY_DN29362_c1_g1_i5;TRINITY_DN29362_c1_g1_i6;TRINITY_DN29362_c1_g1_i7;TRINITY_DN29362_c1_g1_i8;TRINITY_DN29362_c1_g1_i9	uromodulin-like protein type 2 [Rana pirica]	-	-	GO:0007160(cell-matrix adhesion)	-	NA	NA	NA	NA(NA)	-	163.78	0.49	6.53039	up	7.53232e-194	2.41802e-192	yes
TRINITY_DN26854_c0_g7	830	TRINITY_DN26854_c0_g7_i1	-	-	-	-	-	-	-	-	-	-	48.69	0.12	6.70192	up	1.05585e-192	3.38483e-191	yes
TRINITY_DN20099_c0_g1	1019	TRINITY_DN20099_c0_g1_i1;TRINITY_DN20099_c0_g1_i2;TRINITY_DN20099_c0_g1_i3	PREDICTED: proteasome subunit alpha type-1 [Thamnophis sirtalis]	PSMA1	Proteasome subunit alpha type-1 OS=Gallus gallus GN=PSMA1 PE=2 SV=2	GO:0000502(proteasome complex);GO:0004175(endopeptidase activity);GO:0004298(threonine-type endopeptidase activity);GO:0005634(nucleus);GO:0005737(cytoplasm);GO:0005839(proteasome core complex);GO:0006508(proteolysis);GO:0006511(ubiquitin-dependent protein catabolic process);GO:0008233(peptidase activity);GO:0016787(hydrolase activity);GO:0019773(proteasome core complex, alpha-subunit complex);GO…	COG0638(The proteasome is a multicatalytic proteinase complex which is characterized by its ability to cleave peptides with Arg, Phe, Tyr, Leu, and Glu adjacent to the leaving group at neutral or slightly basic pH. The proteasome has an ATP-dependent proteolytic activity (By similarity))	K02725	20S proteasome subunit alpha 6	EC:3.4.25.1	pvt03050(Proteasome)	M4AEL1.1 PF00227.24;Proteasome;	71.75	77.52	-2.03311	down	1.68095e-192	5.38135e-191	yes
TRINITY_DN28267_c2_g1	3506	TRINITY_DN28267_c2_g1_i1;TRINITY_DN28267_c2_g1_i2	-	-	-	-	-	-	-	-	-	-	11.19	0.08	5.3702	up	2.34536e-192	7.49808e-191	yes
TRINITY_DN18191_c1_g10	697	TRINITY_DN18191_c1_g10_i1	uncharacterized protein LOC414558 precursor [Xenopus laevis]	NPC2	Epididymal secretory protein E1 OS=Homo sapiens GN=NPC2 PE=1 SV=1	GO:0005515(protein binding);GO:0005576(extracellular region);GO:0005764(lysosome);GO:0005783(endoplasmic reticulum);GO:0008203(cholesterol metabolic process);GO:0009615(response to virus);GO:0015485(cholesterol binding);GO:0015914(phospholipid transport);GO:0019747(regulation of isoprenoid metabolic process);GO:0019899(enzyme binding);GO:0030301(cholesterol transport);GO:0032366(intracellular ste…	ENOG4111Q8S(Niemann-Pick disease, type C2)	K13443	Niemann-Pick C2 protein	-	xla04142(Lysosome)	Q66K95.1 PF02221.13;E1_DerP2_DerF2;	95.61	88.78	-1.78762	down	1.11676e-191	3.56537e-190	yes
TRINITY_DN22834_c0_g1	500	TRINITY_DN22834_c0_g1_i1;TRINITY_DN22834_c0_g1_i2;TRINITY_DN22834_c0_g1_i3;TRINITY_DN22834_c0_g1_i4;TRINITY_DN22834_c0_g1_i5	serine protease inhibitor 2 [Rana chensinensis]	WFIKKN2	WAP, Kazal, immunoglobulin, Kunitz and NTR domain-containing protein 2 OS=Bos taurus GN=WFIKKN2 PE=2 SV=1	GO:0001501(skeletal system development);GO:0004867(serine-type endopeptidase inhibitor activity);GO:0005576(extracellular region);GO:0007179(transforming growth factor beta receptor signaling pathway);GO:0010951(negative regulation of endopeptidase activity);GO:0032091(negative regulation of protein binding);GO:0043392(negative regulation of DNA binding);GO:0048747(muscle fiber development);GO:00…	ENOG410XRTD(WAP, follistatin kazal, immunoglobulin, kunitz and netrin domain containing)	K02599	Notch 1	-	crg04330(Notch signaling pathway)	H0W841.1 PF00014.21;Kunitz_BPTI;	170.34	1.48	5.13815	up	1.23824e-191	3.94779e-190	yes
TRINITY_DN20703_c1_g2	936	TRINITY_DN20703_c1_g2_i1	mitochondrial ribosomal protein L4 L homeolog [Xenopus laevis]	mrpl4	39S ribosomal protein L4, mitochondrial OS=Danio rerio GN=mrpl4 PE=2 SV=1	GO:0003723(RNA binding);GO:0003735(structural constituent of ribosome);GO:0006412(translation);GO:0022626(cytosolic ribosome)	COG0088(One of the primary rRNA binding proteins, this protein initially binds near the 5'-end of the 23S rRNA. It is important during the early stages of 50S assembly. It makes multiple contacts with different domains of the 23S rRNA in the assembled 50S subunit and ribosome (By similarity))	K02926	large subunit ribosomal protein L4	-	xla03010(Ribosome)	F6QA77.1 PF00573.20;Ribosomal_L4;	19.83	26.57	-2.30954	down	1.38388e-191	4.40611e-190	yes
TRINITY_DN20300_c1_g3	5667	TRINITY_DN20300_c1_g3_i1	zinc finger protein 605 [Xenopus tropicalis]	-	-	-	COG5048(Zinc finger protein)	-	-	-	-	-	8.36	0.16	3.8113	up	3.26361e-191	1.03768e-189	yes
TRINITY_DN22983_c0_g5	1448	TRINITY_DN22983_c0_g5_i1	serine/threonine-protein phosphatase PP1-beta catalytic subunit [Xenopus tropicalis]	ppp1cb	Serine/threonine-protein phosphatase PP1-beta catalytic subunit OS=Xenopus laevis GN=ppp1cb PE=2 SV=1	GO:0030155(regulation of cell adhesion);GO:0050115(myosin-light-chain-phosphatase activity);GO:0072357(PTW/PP1 phosphatase complex)	ENOG410XPVF(serine threonine-protein phosphatase)	K06269	serine/threonine-protein phosphatase PP1 catalytic subunit	EC:3.1.3.16	xla03015(mRNA surveillance pathway);xla04114(Oocyte meiosis);xla04218(Cellular senescence);xla04510(Focal adhesion);xla04810(Regulation of actin cytoskeleton);xla04910(Insulin signaling pathway);xla04261(Adrenergic signaling in cardiomyocytes);xla04270(Vascular smooth muscle contraction);xla05168(Herpes simplex infection)	A0A0J9XZY4.1 PF00149.26;Metallophos;	11.48	17.36	-2.47521	down	5.88302e-191	1.86798e-189	yes
TRINITY_DN17923_c0_g13	416	TRINITY_DN17923_c0_g13_i1	PREDICTED: 60S ribosomal protein L34 isoform X1 [Cebus capucinus imitator]	RPL34	60S ribosomal protein L34 OS=Homo sapiens GN=RPL34 PE=1 SV=3	GO:0003723(RNA binding);GO:0003735(structural constituent of ribosome);GO:0006412(translation);GO:0022625(cytosolic large ribosomal subunit);GO:0042254(ribosome biogenesis)	COG2174((ribosomal) protein)	K02915	large subunit ribosomal protein L34e	-	xtr03010(Ribosome)	G1NTC8.1 PF01199.16;Ribosomal_L34e;	2406.12	1716.99	-1.42553	down	7.4166e-191	2.35172e-189	yes
TRINITY_DN25108_c0_g2	3030	TRINITY_DN25108_c0_g2_i1;TRINITY_DN25108_c0_g2_i2;TRINITY_DN25108_c0_g2_i3;TRINITY_DN25108_c0_g2_i4;TRINITY_DN25108_c0_g2_i5;TRINITY_DN25108_c0_g2_i6;TRINITY_DN25108_c0_g2_i7;TRINITY_DN25108_c0_g2_i8	U2 snRNP-associated SURP motif-containing protein isoform X3 [Terrapene mexicana triunguis]	U2SURP	U2 snRNP-associated SURP motif-containing protein OS=Homo sapiens GN=U2SURP PE=1 SV=2	GO:0000166(nucleotide binding);GO:0005654(nucleoplasm);GO:0006396(RNA processing)	ENOG410XSUI(U2 snRNP-associated SURP domain containing)	K12842	U2-associated protein SR140	-	cpic03040(Spliceosome)	F7H294.1 PF00076.20;RRM_1;	16.2	0.23	4.19383	up	1.81725e-190	5.75446e-189	yes
TRINITY_DN17909_c0_g1	1901	TRINITY_DN17909_c0_g1_i1	PREDICTED: probable aminopeptidase NPEPL1 [Nanorana parkeri]	NPEPL1	Probable aminopeptidase NPEPL1 OS=Homo sapiens GN=NPEPL1 PE=1 SV=3	GO:0004177(aminopeptidase activity);GO:0005634(nucleus);GO:0005737(cytoplasm);GO:0006508(proteolysis);GO:0008235(metalloexopeptidase activity);GO:0030145(manganese ion binding)	COG0260(Presumably involved in the processing and regular turnover of intracellular proteins. Catalyzes the removal of unsubstituted N-terminal amino acids from various peptides (By similarity))	NA	NA	NA	NA(NA)	H3ASU7.1 PF00883.19;Peptidase_M17;	21.02	21.7	-1.92351	down	3.08535e-190	9.75675e-189	yes
TRINITY_DN24196_c1_g2	486	TRINITY_DN24196_c1_g2_i1	-	-	-	-	-	-	-	-	-	-	23.37	48.86	-2.97589	down	4.07104e-190	1.28563e-188	yes
TRINITY_DN26303_c1_g3	1088	TRINITY_DN26303_c1_g3_i1	-	-	-	-	-	-	-	-	-	-	3.27	15.05	-4.08232	down	6.90012e-190	2.17611e-188	yes
TRINITY_DN21055_c0_g2	2132	TRINITY_DN21055_c0_g2_i1;TRINITY_DN21055_c0_g2_i10;TRINITY_DN21055_c0_g2_i11;TRINITY_DN21055_c0_g2_i2;TRINITY_DN21055_c0_g2_i3;TRINITY_DN21055_c0_g2_i4;TRINITY_DN21055_c0_g2_i5;TRINITY_DN21055_c0_g2_i6;TRINITY_DN21055_c0_g2_i7;TRINITY_DN21055_c0_g2_i8;TRINITY_DN21055_c0_g2_i9	PREDICTED: phospholipid phosphatase 1 isoform X1 [Nanorana parkeri]	PLPP1	Phospholipid phosphatase 1 OS=Homo sapiens GN=PLPP1 PE=1 SV=1	GO:0005887(integral component of plasma membrane);GO:0006644(phospholipid metabolic process);GO:0007165(signal transduction);GO:0042577(lipid phosphatase activity);GO:0046839(phospholipid dephosphorylation)	COG0671(PHOsphatase)	K01080	phosphatidate phosphatase	EC:3.1.3.4	npr00561(Glycerolipid metabolism);npr00564(Glycerophospholipid metabolism);npr00565(Ether lipid metabolism);npr00600(Sphingolipid metabolism)	F6UYL2.1 PF01569.19;PAP2;	24.75	24.77	-1.9642	down	1.07911e-189	3.3986e-188	yes
TRINITY_DN19165_c1_g1	2888	TRINITY_DN19165_c1_g1_i1;TRINITY_DN19165_c1_g1_i2	adenosine triphosphatase, sodium-potassium pump alpha1 subunit [Xenopus laevis]	atp1a1	Sodium/potassium-transporting ATPase subunit alpha-1 OS=Xenopus laevis GN=atp1a1 PE=2 SV=1	GO:0016021(integral component of membrane)	COG0474(P-type atpase)	K01539	sodium/potassium-transporting ATPase subunit alpha	EC:3.6.3.9	xla04260(Cardiac muscle contraction);xla04261(Adrenergic signaling in cardiomyocytes)	U3IV89.1 PF00702.24;Hydrolase;	35.39	31.18	-1.78158	down	1.64959e-189	5.18831e-188	yes
TRINITY_DN28080_c0_g2	532	TRINITY_DN28080_c0_g2_i1	-	-	-	-	-	-	-	-	-	-	59.97	74.32	-2.21653	down	2.15078e-189	6.75554e-188	yes
TRINITY_DN20204_c0_g2	841	TRINITY_DN20204_c0_g2_i1;TRINITY_DN20204_c0_g2_i2;TRINITY_DN20204_c0_g2_i3;TRINITY_DN20204_c0_g2_i4;TRINITY_DN20204_c0_g2_i5	PREDICTED: peroxiredoxin-1 isoform X1 [Mandrillus leucophaeus]	PRDX1	Peroxiredoxin-1 OS=Homo sapiens GN=PRDX1 PE=1 SV=1	GO:0000302(response to reactive oxygen species);GO:0001501(skeletal system development);GO:0001895(retina homeostasis);GO:0004601(peroxidase activity);GO:0005515(protein binding);GO:0005615(extracellular space);GO:0005634(nucleus);GO:0005737(cytoplasm);GO:0005739(mitochondrion);GO:0005829(cytosol);GO:0008283(cell proliferation);GO:0008379(thioredoxin peroxidase activity);GO:0019430(removal of sup…	COG0450(alkyl hydroperoxide reductase)	K13279	peroxiredoxin 1	EC:1.11.1.15	epz04146(Peroxisome)	G1RWQ5.1 PF00578.19;AhpC-TSA;	214.63	225.37	-1.91518	down	5.08674e-189	1.59558e-187	yes
TRINITY_DN19669_c0_g12	2870	TRINITY_DN19669_c0_g12_i1	PREDICTED: vasorin [Nanorana parkeri]	vasn	Vasorin OS=Xenopus tropicalis GN=vasn PE=2 SV=1	GO:0005886(plasma membrane);GO:0007166(cell surface receptor signaling pathway);GO:0050431(transforming growth factor beta binding)	COG4886(leucine Rich Repeat)	-	-	-	-	F7IPW5.1 PF13855.4;LRR_8;	35.78	2.08	2.22768	up	1.07787e-188	3.37646e-187	yes
TRINITY_DN20568_c1_g4	678	TRINITY_DN20568_c1_g4_i1;TRINITY_DN20568_c1_g4_i2	60S ribosomal protein L10a [Rana catesbeiana]	rpl10a	60S ribosomal protein L10a OS=Xenopus laevis GN=rpl10a PE=2 SV=1	GO:0000470(maturation of LSU-rRNA);GO:0003723(RNA binding);GO:0006412(translation);GO:0022625(cytosolic large ribosomal subunit)	COG0081(Binds directly to 23S rRNA. The L1 stalk is quite mobile in the ribosome, and is involved in E site tRNA release (By similarity))	K02865	large subunit ribosomal protein L10Ae	-	npr03010(Ribosome)	H2QSV7.1 PF00687.19;Ribosomal_L1;	2056.63	1440.32	-1.38287	down	1.54485e-188	4.8328e-187	yes
TRINITY_DN28368_c2_g6	4179	TRINITY_DN28368_c2_g6_i1	PREDICTED: kyphoscoliosis peptidase-like [Nanorana parkeri]	Ky	Kyphoscoliosis peptidase OS=Mus musculus GN=Ky PE=1 SV=1	GO:0005737(cytoplasm);GO:0005856(cytoskeleton);GO:0006508(proteolysis);GO:0007517(muscle organ development);GO:0007528(neuromuscular junction development);GO:0008233(peptidase activity);GO:0016787(hydrolase activity);GO:0030018(Z disc)	COG5279(neuromuscular junction development)	-	-	-	-	F6V395.1 PF01841.17;Transglut_core;	2.66	4.06	-2.48594	down	1.1515e-187	3.59743e-186	yes
TRINITY_DN18921_c1_g2	2604	TRINITY_DN18921_c1_g2_i1;TRINITY_DN18921_c1_g2_i2;TRINITY_DN18921_c1_g2_i3;TRINITY_DN18921_c1_g2_i4;TRINITY_DN18921_c1_g2_i5;TRINITY_DN18921_c1_g2_i6;TRINITY_DN18921_c1_g2_i7	rhotekin [Xenopus tropicalis]	RTKN	Rhotekin OS=Homo sapiens GN=RTKN PE=1 SV=2	GO:0007165(signal transduction);GO:0007266(Rho protein signal transduction);GO:0017049(GTP-Rho binding);GO:0032185(septin cytoskeleton organization)	ENOG410ZX8Y(Rhotekin)	-	-	-	-	F6TED3.1 PF08174.9;Anillin;	3.65	6.59	-2.79208	down	1.45415e-187	4.53688e-186	yes
TRINITY_DN19595_c0_g2	936	TRINITY_DN19595_c0_g2_i1;TRINITY_DN19595_c0_g2_i2	-	-	-	-	-	-	-	-	-	-	15.89	46.1	-3.05506	down	4.17633e-187	1.30125e-185	yes
TRINITY_DN21123_c0_g2	446	TRINITY_DN21123_c0_g2_i1;TRINITY_DN21123_c0_g2_i2;TRINITY_DN21123_c0_g2_i3;TRINITY_DN21123_c0_g2_i4	-	-	-	-	-	-	-	-	-	-	39.78	89.29	-3.05249	down	1.27524e-186	3.96807e-185	yes
TRINITY_DN20938_c0_g5	2580	TRINITY_DN20938_c0_g5_i1	PREDICTED: prostaglandin F2 receptor negative regulator-like, partial [Nanorana parkeri]	PTGFRN	Prostaglandin F2 receptor negative regulator OS=Homo sapiens GN=PTGFRN PE=1 SV=2	GO:0005515(protein binding);GO:0005789(endoplasmic reticulum membrane);GO:0005794(Golgi apparatus);GO:0009986(cell surface);GO:0016021(integral component of membrane);GO:0034389(lipid particle organization)	ENOG4111FCJ(prostaglandin F2 receptor negative regulator)	NA	NA	NA	NA(NA)	F6ZYV1.1 PF07686.15;V-set;	6.12	8.11	-2.28322	down	2.2351e-186	6.94549e-185	yes
TRINITY_DN16982_c0_g2	729	TRINITY_DN16982_c0_g2_i1;TRINITY_DN16982_c0_g2_i2;TRINITY_DN16982_c0_g2_i3	PREDICTED: protein C10 [Nanorana parkeri]	TNeu030m04.1	Protein C10 OS=Xenopus tropicalis GN=TNeu030m04.1 PE=2 SV=1	GO:0005737(cytoplasm)	ENOG4111SII(chromosome 12 open reading frame 57)	-	-	-	-	H3AB67.1 PF14974.4;P_C10;	64.16	85.03	-2.2817	down	3.39253e-186	1.05281e-184	yes
TRINITY_DN22527_c1_g1	208	TRINITY_DN22527_c1_g1_i1	-	-	-	-	-	-	-	-	-	-	421.82	593.42	-2.20685	down	7.91078e-186	2.45171e-184	yes
TRINITY_DN20692_c0_g2	641	TRINITY_DN20692_c0_g2_i1	-	-	-	-	-	-	-	-	-	-	22.64	37.74	-2.63453	down	2.15504e-185	6.67005e-184	yes
TRINITY_DN18887_c4_g5	1063	TRINITY_DN18887_c4_g5_i1;TRINITY_DN18887_c4_g5_i2;TRINITY_DN18887_c4_g5_i3	PREDICTED: high mobility group protein B2 [Nanorana parkeri]	HMGB2	High mobility group protein B2 OS=Sus scrofa GN=HMGB2 PE=1 SV=2	GO:0000790(nuclear chromatin);GO:0001158(enhancer sequence-specific DNA binding);GO:0002437(inflammatory response to antigenic stimulus);GO:0005615(extracellular space);GO:0005634(nucleus);GO:0005737(cytoplasm);GO:0008134(transcription factor binding);GO:0008144(drug binding);GO:0010628(positive regulation of gene expression);GO:0010629(negative regulation of gene expression);GO:0032496(response …	COG5648(high mobility group)	NA	NA	NA	NA(NA)	M7B0L0.1 PF09011.8;HMG_box_2;	1094.07	109.48	1.4357	up	3.04243e-185	9.40409e-184	yes
TRINITY_DN26248_c0_g5	1684	TRINITY_DN26248_c0_g5_i1	PREDICTED: tryptophan--tRNA ligase, cytoplasmic [Nanorana parkeri]	WARS	Tryptophan--tRNA ligase, cytoplasmic OS=Homo sapiens GN=WARS PE=1 SV=2	GO:0004830(tryptophan-tRNA ligase activity);GO:0005524(ATP binding);GO:0005634(nucleus);GO:0005737(cytoplasm);GO:0006436(tryptophanyl-tRNA aminoacylation);GO:0045765(regulation of angiogenesis);GO:0070062(extracellular exosome)	COG0180(tryptophanyltRNA synthetase)	K01867	tryptophanyl-tRNA synthetase	EC:6.1.1.2	npr00970(Aminoacyl-tRNA biosynthesis)	V8NRZ9.1 PF00579.23;tRNA-synt_1b;	13.68	17.58	-2.23917	down	4.86882e-185	1.50295e-183	yes
TRINITY_DN25655_c0_g6	872	TRINITY_DN25655_c0_g6_i1	eukaryotic translation initiation factor 3, subunit 5 epsilon, 47kDa, partial [Xenopus tropicalis]	EIF3F	Eukaryotic translation initiation factor 3 subunit F OS=Homo sapiens GN=EIF3F PE=1 SV=1	GO:0003743(translation initiation factor activity);GO:0006413(translational initiation);GO:0031369(translation initiation factor binding);GO:0071541(eukaryotic translation initiation factor 3 complex, eIF3m)	COG1310(Component of the eukaryotic translation initiation factor 3 (eIF-3) complex, which is involved in protein synthesis and, together with other initiation factors, stimulates binding of mRNA and methionyl-tRNAi to the 40S ribosome (By similarity))	K03249	translation initiation factor 3 subunit F	-	xtr03013(RNA transport)	Q28FS0.1 PF01398.19;JAB;	259.91	262.54	-1.90387	down	8.61909e-185	2.6571e-183	yes
TRINITY_DN22327_c0_g2	2661	TRINITY_DN22327_c0_g2_i1;TRINITY_DN22327_c0_g2_i2;TRINITY_DN22327_c0_g2_i3;TRINITY_DN22327_c0_g2_i4;TRINITY_DN22327_c0_g2_i5	PREDICTED: sodium-coupled neutral amino acid transporter 5 [Nanorana parkeri]	Slc38a3	Sodium-coupled neutral amino acid transporter 3 OS=Rattus norvegicus GN=Slc38a3 PE=2 SV=1	GO:0005887(integral component of plasma membrane);GO:0015187(glycine transmembrane transporter activity)	COG0814(amino acid transport)	NA	NA	NA	NA(NA)	F6ZBY8.1 PF01490.16;Aa_trans;	53.81	51.23	-1.59432	down	1.02827e-184	3.16577e-183	yes
TRINITY_DN25952_c0_g1	747	TRINITY_DN25952_c0_g1_i1	-	-	-	-	-	-	-	-	-	-	84.81	83.29	-1.86634	down	1.84658e-184	5.67762e-183	yes
TRINITY_DN18174_c0_g1	2173	TRINITY_DN18174_c0_g1_i1;TRINITY_DN18174_c0_g1_i10;TRINITY_DN18174_c0_g1_i11;TRINITY_DN18174_c0_g1_i12;TRINITY_DN18174_c0_g1_i13;TRINITY_DN18174_c0_g1_i14;TRINITY_DN18174_c0_g1_i15;TRINITY_DN18174_c0_g1_i16;TRINITY_DN18174_c0_g1_i17;TRINITY_DN18174_c0_g1_i18;TRINITY_DN18174_c0_g1_i19;TRINITY_DN18174_c0_g1_i2;TRINITY_DN18174_c0_g1_i20;TRINITY_DN18174_c0_g1_i3;TRINITY_DN18174_c0_g1_i4;TRINITY_DN181…	1-acylglycerol-3-phosphate O-acyltransferase 3 L homeolog [Xenopus laevis]	Agpat3	1-acyl-sn-glycerol-3-phosphate acyltransferase gamma OS=Mus musculus GN=Agpat3 PE=1 SV=2	GO:0003841(1-acylglycerol-3-phosphate O-acyltransferase activity);GO:0005634(nucleus);GO:0005783(endoplasmic reticulum);GO:0006629(lipid metabolic process);GO:0008152(metabolic process);GO:0008654(phospholipid biosynthetic process);GO:0016020(membrane);GO:0016021(integral component of membrane);GO:0016740(transferase activity);GO:0016746(transferase activity, transferring acyl groups);GO:0042171(…	COG0204(Acyltransferase)	K13523	lysophosphatidic acid acyltransferase / lysophosphatidylinositol acyltransferase	EC:2.3.1.51 2.3.1.-	xla00561(Glycerolipid metabolism);xla00564(Glycerophospholipid metabolism)	F7BME7.1 PF01553.19;Acyltransferase;	16.23	29.82	-2.51553	down	1.95235e-184	5.99492e-183	yes
TRINITY_DN18798_c0_g8	2573	TRINITY_DN18798_c0_g8_i1;TRINITY_DN18798_c0_g8_i2;TRINITY_DN18798_c0_g8_i3	PREDICTED: integrin beta-4 isoform X2 [Nanorana parkeri]	Itgb4	Integrin beta-4 OS=Rattus norvegicus GN=Itgb4 PE=1 SV=1	GO:0001664(G-protein coupled receptor binding);GO:0005634(nucleus);GO:0006914(autophagy);GO:0007160(cell-matrix adhesion);GO:0007229(integrin-mediated signaling pathway);GO:0008305(integrin complex);GO:0009611(response to wounding);GO:0009986(cell surface);GO:0030056(hemidesmosome);GO:0031252(cell leading edge);GO:0031581(hemidesmosome assembly);GO:0035878(nail development);GO:0043588(skin develo…	ENOG410XP60(integrin, beta)	K06525	integrin beta 4	-	npr04512(ECM-receptor interaction);npr04510(Focal adhesion);npr04810(Regulation of actin cytoskeleton)	F7A9V4.1 PF00041.19;fn3;	22.88	0.11	5.93454	up	5.00013e-184	1.53333e-182	yes
TRINITY_DN25788_c1_g2	1063	TRINITY_DN25788_c1_g2_i1	hypothetical protein AB205_0007460 [Rana catesbeiana]	-	-	-	-	-	-	-	-	-	5.12	12.68	-3.19565	down	5.32606e-183	1.63113e-181	yes
TRINITY_DN24751_c1_g4	297	TRINITY_DN24751_c1_g4_i1	-	-	-	-	-	-	-	-	-	-	74.91	138.22	-2.71026	down	1.49809e-182	4.58196e-181	yes
TRINITY_DN23076_c1_g1	1045	TRINITY_DN23076_c1_g1_i1	-	-	-	-	-	-	-	-	-	-	14.59	20.73	-2.39104	down	8.13637e-182	2.48527e-180	yes
TRINITY_DN28714_c1_g4	1365	TRINITY_DN28714_c1_g4_i1	-	-	-	-	-	-	-	-	-	-	5.54	11.03	-2.87476	down	8.41709e-182	2.56765e-180	yes
TRINITY_DN17525_c0_g2	577	TRINITY_DN17525_c0_g2_i1;TRINITY_DN17525_c0_g2_i2;TRINITY_DN17525_c0_g2_i3	-	-	-	-	-	-	-	-	-	-	83.44	0.19	6.88183	up	3.19775e-181	9.74207e-180	yes
TRINITY_DN28425_c1_g1	890	TRINITY_DN28425_c1_g1_i1;TRINITY_DN28425_c1_g1_i2	-	-	-	-	-	-	-	-	-	-	2.46	11.74	-4.13051	down	5.05102e-181	1.5368e-179	yes
TRINITY_DN20343_c1_g2	2794	TRINITY_DN20343_c1_g2_i1;TRINITY_DN20343_c1_g2_i2;TRINITY_DN20343_c1_g2_i3;TRINITY_DN20343_c1_g2_i4;TRINITY_DN20343_c1_g2_i5;TRINITY_DN20343_c1_g2_i6;TRINITY_DN20343_c1_g2_i7	hypothetical protein AB205_0008880 [Rana catesbeiana]	MAT2A	S-adenosylmethionine synthase isoform type-2 OS=Homo sapiens GN=MAT2A PE=1 SV=1	GO:0004478(methionine adenosyltransferase activity);GO:0005829(cytosol);GO:0048269(methionine adenosyltransferase complex)	COG0192(Catalyzes the formation of S-adenosylmethionine from methionine and ATP)	K00789	S-adenosylmethionine synthetase	EC:2.5.1.6	npr00270(Cysteine and methionine metabolism)	G1QMI7.1 PF02772.14;S-AdoMet_synt_M;	149.57	120.73	-1.60398	down	5.08928e-181	1.54642e-179	yes
TRINITY_DN25112_c0_g1	1538	TRINITY_DN25112_c0_g1_i1;TRINITY_DN25112_c0_g1_i2;TRINITY_DN25112_c0_g1_i3;TRINITY_DN25112_c0_g1_i4;TRINITY_DN25112_c0_g1_i5	PREDICTED: adenylosuccinate lyase isoform X1 [Nanorana parkeri]	ADSL	Adenylosuccinate lyase OS=Gallus gallus GN=ADSL PE=2 SV=2	GO:0004018(N6-(1,2-dicarboxyethyl)AMP AMP-lyase (fumarate-forming) activity);GO:0006163(purine nucleotide metabolic process);GO:0051262(protein tetramerization);GO:0070626((S)-2-(5-amino-1-(5-phospho-D-ribosyl)imidazole-4-carboxamido)succinate AMP-lyase (fumarate-forming) activity)	COG0015(adenylosuccinate lyase)	K01756	adenylosuccinate lyase	EC:4.3.2.2	npr00230(Purine metabolism);npr00250(Alanine, aspartate and glutamate metabolism)	A0A087XIS3.1 PF00206.18;Lyase_1;	21.43	23.7	-1.94455	down	9.16372e-181	2.78085e-179	yes
TRINITY_DN18352_c0_g1	8449	TRINITY_DN18352_c0_g1_i1;TRINITY_DN18352_c0_g1_i2;TRINITY_DN18352_c0_g1_i3	PREDICTED: collagen alpha-1(XII) chain [Nanorana parkeri]	COL12A1	Collagen alpha-1(XII) chain OS=Homo sapiens GN=COL12A1 PE=1 SV=2	GO:0005615(extracellular space)	ENOG410ZXA3(collagen, type XII, alpha 1)	NA	NA	NA	NA(NA)	F7AHZ4.1 PF00092.26;VWA;	87.17	8.71	1.58164	up	1.89124e-180	5.73176e-179	yes
TRINITY_DN22950_c0_g3	2043	TRINITY_DN22950_c0_g3_i1;TRINITY_DN22950_c0_g3_i2	hypothetical protein XELAEV_18037944mg [Xenopus laevis]	ECE1	Endothelin-converting enzyme 1 OS=Homo sapiens GN=ECE1 PE=1 SV=2	GO:0001921(positive regulation of receptor recycling);GO:0004222(metalloendopeptidase activity);GO:0005765(lysosomal membrane);GO:0005769(early endosome);GO:0007507(heart development);GO:0009897(external side of plasma membrane);GO:0010814(substance P catabolic process);GO:0010815(bradykinin catabolic process);GO:0010816(calcitonin catabolic process);GO:0016021(integral component of membrane);GO:…	COG3590(endothelin-converting enzyme)	NA	NA	NA	NA(NA)	M3WKV5.1 PF01431.19;Peptidase_M13;	34.63	37.25	-1.70313	down	2.09756e-180	6.34878e-179	yes
[truncated: 10,712 more rows]

## Sheet: OTMM40_vs_OTMM42
DEGs in the G40 vs G42 group
Gene_ID	Length	Trans_ID	Annotation	Name	swissprot_description	GO_Term	NOG	KOEntry	KODescription	EC	KEGG_Pathway	Pfam_description	OTMM40_mean_TPM	OTMM42_mean_TPM	log2FC	regulation	pvalue	FDR	significant
TRINITY_DN19453_c1_g2	2060	TRINITY_DN19453_c1_g2_i1;TRINITY_DN19453_c1_g2_i2;TRINITY_DN19453_c1_g2_i3	-	-	-	-	-	-	-	-	-	-	16.48	151.45	-3.56406	down	0	0	yes
[truncated: 8,351 more rows]

## Sheet: OTMM42_vs_OTMM45
DEGs in the G42 vs G45 group
[truncated: 1,912 more rows]

[truncated: 4 more sheets: OTMM45_vs_OTMMH1, OTMMH1_vs_OTMMH2, OTMMH2_vs_OTMMY1, OTMMY1_vs_OTMMY2]
