# Supplementary material for: Dynamic transcriptome and histomorphology analysis of developmental traits of hindlimb thigh muscle from Odorrana tormota and its adaptability to different life history stages
Source: BMC Genomics. 2021 May 20;22:369. doi: 10.1186/s12864-021-07677-0 (PMC8138932; doi:10.1186/s12864-021-07677-0)
Supplement: Supplementary file 8 — Additional file 8: Table S4. GO enrichment in seven comparable groups [file 12864_2021_7677_MOESM8_ESM.xlsx]

## Sheet: OTMM36_vs_OTMM40
GO enrichment in the G36 vs G40 group (pvalue < 0.05)
GO_ID	GO_Term	GO_Function	GO_Level	S gene number	TS gene number	B gene number	TB gene number	pvalue
GO:0005840	ribosome	cellular_component	6	76	3831	104	9668	3.67931e-12
GO:0022626	cytosolic ribosome	cellular_component	7	41	3831	56	9668	3.31561e-07
GO:0000228	nuclear chromosome	cellular_component	7	17	3831	18	9668	1.61671e-06
GO:0002181	cytoplasmic translation	biological_process	9	79	3831	134	9668	4.16406e-06
GO:0070062	extracellular exosome	cellular_component	7	383	3831	814	9668	4.17889e-06
GO:0006412	translation	biological_process	8	158	3831	305	9668	8.12867e-06
GO:0033344	cholesterol efflux	biological_process	10	13	3831	14	9668	5.19675e-05
GO:0042493	response to drug	biological_process	5	33	3831	49	9668	7.72879e-05
GO:0003735	structural constituent of ribosome	molecular_function	4	196	3831	405	9668	0.000157115
GO:0008395	steroid hydroxylase activity	molecular_function	6	18	3831	23	9668	0.000184523
GO:0008284	positive regulation of cell proliferation	biological_process	7	45	3831	75	9668	0.000273445
GO:0019373	epoxygenase P450 pathway	biological_process	12	14	3831	17	9668	0.000398041
GO:0008392	arachidonic acid epoxygenase activity	molecular_function	7	14	3831	17	9668	0.000398041
GO:0045471	response to ethanol	biological_process	6	15	3831	19	9668	0.000562382
GO:0005615	extracellular space	cellular_component	4	181	3831	379	9668	0.000635076
GO:0005747	mitochondrial respiratory chain complex I	cellular_component	7	38	3831	63	9668	0.000693669
GO:0004129	cytochrome-c oxidase activity	molecular_function	6	21	3831	30	9668	0.000726834
GO:0000922	spindle pole	cellular_component	6	17	3831	23	9668	0.000891839
GO:0005751	mitochondrial respiratory chain complex IV	cellular_component	6	17	3831	23	9668	0.000891839
GO:0008137	NADH dehydrogenase (ubiquinone) activity	molecular_function	8	26	3831	40	9668	0.00101357
GO:0005730	nucleolus	cellular_component	6	130	3831	266	9668	0.00119692
GO:0034364	high-density lipoprotein particle	cellular_component	5	7	3831	7	9668	0.00152894
GO:0051602	response to electrical stimulus	biological_process	5	7	3831	7	9668	0.00152894
GO:1902042	negative regulation of extrinsic apoptotic signaling pathway via death domain receptors	biological_process	11	7	3831	7	9668	0.00152894
GO:0006805	xenobiotic metabolic process	biological_process	5	7	3831	7	9668	0.00152894
GO:0042627	chylomicron	cellular_component	5	7	3831	7	9668	0.00152894
GO:0005319	lipid transporter activity	molecular_function	4	7	3831	7	9668	0.00152894
GO:0034361	very-low-density lipoprotein particle	cellular_component	6	7	3831	7	9668	0.00152894
GO:0017080	sodium channel regulator activity	molecular_function	5	9	3831	10	9668	0.00154211
GO:0071944	cell periphery	cellular_component	4	9	3831	10	9668	0.00154211
GO:0050839	cell adhesion molecule binding	molecular_function	5	13	3831	17	9668	0.00226221
GO:0014070	response to organic cyclic compound	biological_process	6	13	3831	17	9668	0.00226221
GO:0005080	protein kinase C binding	molecular_function	8	10	3831	12	9668	0.00257128
GO:0043044	ATP-dependent chromatin remodeling	biological_process	7	10	3831	12	9668	0.00257128
GO:0015935	small ribosomal subunit	cellular_component	7	14	3831	19	9668	0.0027403
GO:0045087	innate immune response	biological_process	5	28	3831	46	9668	0.00283444
GO:0003682	chromatin binding	molecular_function	4	60	3831	114	9668	0.00316149
GO:0042802	identical protein binding	molecular_function	5	87	3831	174	9668	0.00326363
GO:0006953	acute-phase response	biological_process	8	8	3831	9	9668	0.0035306
GO:0033700	phospholipid efflux	biological_process	9	8	3831	9	9668	0.0035306
GO:0010243	response to organonitrogen compound	biological_process	6	8	3831	9	9668	0.0035306
GO:0000165	MAPK cascade	biological_process	11	11	3831	14	9668	0.00355824
GO:0045944	positive regulation of transcription by RNA polymerase II	biological_process	10	108	3831	222	9668	0.00358364
GO:0005743	mitochondrial inner membrane	cellular_component	6	85	3831	170	9668	0.00361208
GO:0051258	protein polymerization	biological_process	8	6	3831	6	9668	0.00386212
GO:0005540	hyaluronic acid binding	molecular_function	6	6	3831	6	9668	0.00386212
GO:0016998	cell wall macromolecule catabolic process	biological_process	8	6	3831	6	9668	0.00386212
GO:0005654	nucleoplasm	cellular_component	6	238	3831	526	9668	0.00402204
GO:0005667	transcription factor complex	cellular_component	4	29	3831	49	9668	0.00430597
GO:0072562	blood microparticle	cellular_component	4	27	3831	45	9668	0.00445618
GO:0005762	mitochondrial large ribosomal subunit	cellular_component	9	21	3831	33	9668	0.00447661
GO:0006954	inflammatory response	biological_process	6	26	3831	43	9668	0.00451204
GO:0006614	SRP-dependent cotranslational protein targeting to membrane	biological_process	14	13	3831	18	9668	0.0051916
GO:0009986	cell surface	cellular_component	4	49	3831	92	9668	0.00535031
GO:0005125	cytokine activity	molecular_function	7	9	3831	11	9668	0.00547771
GO:0031100	animal organ regeneration	biological_process	6	9	3831	11	9668	0.00547771
GO:0005763	mitochondrial small ribosomal subunit	cellular_component	9	14	3831	20	9668	0.00581182
GO:1902600	proton transmembrane transport	biological_process	9	16	3831	24	9668	0.00669136
GO:0007399	nervous system development	biological_process	6	25	3831	42	9668	0.00705801
GO:0042393	histone binding	molecular_function	5	22	3831	36	9668	0.00734499
GO:0043433	negative regulation of DNA binding transcription factor activity	biological_process	6	7	3831	8	9668	0.00799524
GO:0071564	npBAF complex	cellular_component	8	7	3831	8	9668	0.00799524
GO:0034614	cellular response to reactive oxygen species	biological_process	7	7	3831	8	9668	0.00799524
GO:2000649	regulation of sodium ion transmembrane transporter activity	biological_process	8	7	3831	8	9668	0.00799524
GO:0048538	thymus development	biological_process	7	7	3831	8	9668	0.00799524
GO:0004888	transmembrane signaling receptor activity	molecular_function	5	7	3831	8	9668	0.00799524
GO:0005545	1-phosphatidylinositol binding	molecular_function	7	7	3831	8	9668	0.00799524
GO:0003009	skeletal muscle contraction	biological_process	8	12	3831	17	9668	0.00966509
GO:0045776	negative regulation of blood pressure	biological_process	6	5	3831	5	9668	0.00975422
GO:0002053	positive regulation of mesenchymal cell proliferation	biological_process	8	5	3831	5	9668	0.00975422
GO:0032052	bile acid binding	molecular_function	8	5	3831	5	9668	0.00975422
GO:0042738	exogenous drug catabolic process	biological_process	7	5	3831	5	9668	0.00975422
GO:0006082	organic acid metabolic process	biological_process	5	5	3831	5	9668	0.00975422
GO:0000400	four-way junction DNA binding	molecular_function	8	5	3831	5	9668	0.00975422
GO:0070330	aromatase activity	molecular_function	7	5	3831	5	9668	0.00975422
GO:0031091	platelet alpha granule	cellular_component	9	5	3831	5	9668	0.00975422
GO:0004707	MAP kinase activity	molecular_function	9	5	3831	5	9668	0.00975422
GO:0006450	regulation of translational fidelity	biological_process	5	5	3831	5	9668	0.00975422
GO:0017144	drug metabolic process	biological_process	5	5	3831	5	9668	0.00975422
GO:0010288	response to lead ion	biological_process	7	5	3831	5	9668	0.00975422
GO:0042056	chemoattractant activity	molecular_function	7	5	3831	5	9668	0.00975422
GO:0034375	high-density lipoprotein particle remodeling	biological_process	9	5	3831	5	9668	0.00975422
GO:1903561	extracellular vesicle	cellular_component	6	5	3831	5	9668	0.00975422
GO:0042157	lipoprotein metabolic process	biological_process	7	5	3831	5	9668	0.00975422
GO:0032720	negative regulation of tumor necrosis factor production	biological_process	9	5	3831	5	9668	0.00975422
GO:0007159	leukocyte cell-cell adhesion	biological_process	6	5	3831	5	9668	0.00975422
GO:0034363	intermediate-density lipoprotein particle	cellular_component	6	5	3831	5	9668	0.00975422
GO:0005516	calmodulin binding	molecular_function	5	36	3831	66	9668	0.00976582
GO:0005575	cellular_component	cellular_component	2	147	3831	319	9668	0.010032
GO:0042632	cholesterol homeostasis	biological_process	9	13	3831	19	9668	0.0105028
GO:0050727	regulation of inflammatory response	biological_process	8	13	3831	19	9668	0.0105028
GO:0004222	metalloendopeptidase activity	molecular_function	8	24	3831	41	9668	0.0108898
GO:0007219	Notch signaling pathway	biological_process	6	14	3831	21	9668	0.0111157
GO:0006123	mitochondrial electron transport, cytochrome c to oxygen	biological_process	10	14	3831	21	9668	0.0111157
GO:0048741	skeletal muscle fiber development	biological_process	9	14	3831	21	9668	0.0111157
GO:0006629	lipid metabolic process	biological_process	5	23	3831	39	9668	0.0111665
GO:0035098	ESC/E(Z) complex	cellular_component	5	8	3831	10	9668	0.0114846
GO:0045277	respiratory chain complex IV	cellular_component	5	8	3831	10	9668	0.0114846
GO:0007568	aging	biological_process	4	15	3831	23	9668	0.0115397
GO:0000785	chromatin	cellular_component	6	20	3831	33	9668	0.0118089
GO:0030687	preribosome, large subunit precursor	cellular_component	6	19	3831	31	9668	0.0119286
GO:0043565	sequence-specific DNA binding	molecular_function	7	42	3831	80	9668	0.0129518
GO:0016021	integral component of membrane	cellular_component	5	397	3831	922	9668	0.0139605
GO:0031225	anchored component of membrane	cellular_component	5	9	3831	12	9668	0.014197
GO:0030136	clathrin-coated vesicle	cellular_component	8	9	3831	12	9668	0.014197
GO:0005198	structural molecule activity	molecular_function	3	39	3831	74	9668	0.0150589
GO:0051897	positive regulation of protein kinase B signaling	biological_process	10	10	3831	14	9668	0.0162097
GO:0009636	response to toxic substance	biological_process	5	10	3831	14	9668	0.0162097
GO:0004497	monooxygenase activity	molecular_function	5	11	3831	16	9668	0.017643
GO:0019901	protein kinase binding	molecular_function	7	50	3831	99	9668	0.0177126
GO:0004683	calmodulin-dependent protein kinase activity	molecular_function	9	6	3831	7	9668	0.0178612
GO:0007566	embryo implantation	biological_process	4	6	3831	7	9668	0.0178612
GO:0048557	embryonic digestive tract morphogenesis	biological_process	7	6	3831	7	9668	0.0178612
GO:0007032	endosome organization	biological_process	7	6	3831	7	9668	0.0178612
GO:0031232	extrinsic component of external side of plasma membrane	cellular_component	6	6	3831	7	9668	0.0178612
GO:0044344	cellular response to fibroblast growth factor stimulus	biological_process	8	6	3831	7	9668	0.0178612
GO:0030174	regulation of DNA-dependent DNA replication initiation	biological_process	9	6	3831	7	9668	0.0178612
GO:0019433	triglyceride catabolic process	biological_process	10	6	3831	7	9668	0.0178612
GO:0002376	immune system process	biological_process	3	6	3831	7	9668	0.0178612
GO:0010269	response to selenium ion	biological_process	6	6	3831	7	9668	0.0178612
GO:0061617	MICOS complex	cellular_component	6	6	3831	7	9668	0.0178612
GO:0032438	melanosome organization	biological_process	8	6	3831	7	9668	0.0178612
GO:0002548	monocyte chemotaxis	biological_process	6	6	3831	7	9668	0.0178612
GO:0048709	oligodendrocyte differentiation	biological_process	7	6	3831	7	9668	0.0178612
GO:0060325	face morphogenesis	biological_process	5	6	3831	7	9668	0.0178612
GO:0007156	homophilic cell adhesion via plasma membrane adhesion molecules	biological_process	7	12	3831	18	9668	0.0186121
GO:0045214	sarcomere organization	biological_process	9	28	3831	51	9668	0.0191436
GO:0000784	nuclear chromosome, telomeric region	cellular_component	8	13	3831	20	9668	0.0192145
GO:0030424	axon	cellular_component	6	17	3831	28	9668	0.0193188
GO:0006351	transcription, DNA-templated	biological_process	8	96	3831	205	9668	0.0203451
GO:0008289	lipid binding	molecular_function	4	26	3831	47	9668	0.0209318
GO:0030027	lamellipodium	cellular_component	6	26	3831	47	9668	0.0209318
GO:0000122	negative regulation of transcription by RNA polymerase II	biological_process	10	87	3831	185	9668	0.0232945
GO:0008361	regulation of cell size	biological_process	6	7	3831	9	9668	0.0236215
GO:0016779	nucleotidyltransferase activity	molecular_function	6	7	3831	9	9668	0.0236215
GO:0032526	response to retinoic acid	biological_process	6	7	3831	9	9668	0.0236215
GO:0005044	scavenger receptor activity	molecular_function	4	7	3831	9	9668	0.0236215
GO:0044319	wound healing, spreading of cells	biological_process	7	7	3831	9	9668	0.0236215
GO:0003899	DNA-directed 5'-3' RNA polymerase activity	molecular_function	9	7	3831	9	9668	0.0236215
GO:0034380	high-density lipoprotein particle assembly	biological_process	9	4	3831	4	9668	0.0246315
GO:0005664	nuclear origin of replication recognition complex	cellular_component	5	4	3831	4	9668	0.0246315
GO:0070888	E-box binding	molecular_function	11	4	3831	4	9668	0.0246315
GO:0050877	nervous system process	biological_process	5	4	3831	4	9668	0.0246315
GO:0048385	regulation of retinoic acid receptor signaling pathway	biological_process	8	4	3831	4	9668	0.0246315
GO:0004062	aryl sulfotransferase activity	molecular_function	7	4	3831	4	9668	0.0246315
GO:0060228	phosphatidylcholine-sterol O-acyltransferase activator activity	molecular_function	6	4	3831	4	9668	0.0246315
GO:0043914	NADPH:sulfur oxidoreductase activity	molecular_function	5	4	3831	4	9668	0.0246315
GO:0017196	N-terminal peptidyl-methionine acetylation	biological_process	12	4	3831	4	9668	0.0246315
GO:0071569	protein ufmylation	biological_process	11	4	3831	4	9668	0.0246315
GO:1990592	protein K69-linked ufmylation	biological_process	13	4	3831	4	9668	0.0246315
GO:0034382	chylomicron remnant clearance	biological_process	6	4	3831	4	9668	0.0246315
GO:0031528	microvillus membrane	cellular_component	6	4	3831	4	9668	0.0246315
GO:0018158	protein oxidation	biological_process	9	4	3831	4	9668	0.0246315
GO:0071549	cellular response to dexamethasone stimulus	biological_process	7	4	3831	4	9668	0.0246315
GO:0014829	vascular smooth muscle contraction	biological_process	8	4	3831	4	9668	0.0246315
GO:0016012	sarcoglycan complex	cellular_component	6	4	3831	4	9668	0.0246315
GO:0046883	regulation of hormone secretion	biological_process	7	4	3831	4	9668	0.0246315
GO:0030247	polysaccharide binding	molecular_function	5	4	3831	4	9668	0.0246315
GO:0031227	intrinsic component of endoplasmic reticulum membrane	cellular_component	6	4	3831	4	9668	0.0246315
GO:2001032	regulation of double-strand break repair via nonhomologous end joining	biological_process	11	4	3831	4	9668	0.0246315
GO:0060272	embryonic skeletal joint morphogenesis	biological_process	8	4	3831	4	9668	0.0246315
GO:0034366	spherical high-density lipoprotein particle	cellular_component	6	4	3831	4	9668	0.0246315
GO:0006312	mitotic recombination	biological_process	9	4	3831	4	9668	0.0246315
GO:0043691	reverse cholesterol transport	biological_process	10	4	3831	4	9668	0.0246315
GO:0005577	fibrinogen complex	cellular_component	4	4	3831	4	9668	0.0246315
GO:0046718	viral entry into host cell	biological_process	9	4	3831	4	9668	0.0246315
GO:0030091	protein repair	biological_process	8	4	3831	4	9668	0.0246315
GO:0007033	vacuole organization	biological_process	6	4	3831	4	9668	0.0246315
GO:0017127	cholesterol transporter activity	molecular_function	6	4	3831	4	9668	0.0246315
GO:0090277	positive regulation of peptide hormone secretion	biological_process	10	4	3831	4	9668	0.0246315
GO:0014036	neural crest cell fate specification	biological_process	7	4	3831	4	9668	0.0246315
GO:0010735	positive regulation of transcription via serum response element binding	biological_process	11	4	3831	4	9668	0.0246315
GO:0042773	ATP synthesis coupled electron transport	biological_process	8	4	3831	4	9668	0.0246315
GO:0019417	sulfur oxidation	biological_process	6	4	3831	4	9668	0.0246315
GO:0035374	chondroitin sulfate binding	molecular_function	6	4	3831	4	9668	0.0246315
GO:0072144	glomerular mesangial cell development	biological_process	7	4	3831	4	9668	0.0246315
GO:0050892	intestinal absorption	biological_process	6	4	3831	4	9668	0.0246315
GO:0005506	iron ion binding	molecular_function	8	29	3831	54	9668	0.0248194
GO:0008134	transcription factor binding	molecular_function	5	38	3831	74	9668	0.0265138
GO:0008283	cell proliferation	biological_process	3	33	3831	63	9668	0.0267729
GO:0003714	transcription corepressor activity	molecular_function	5	27	3831	50	9668	0.0273914
GO:0048701	embryonic cranial skeleton morphogenesis	biological_process	8	8	3831	11	9668	0.0275029
GO:0005876	spindle microtubule	cellular_component	8	8	3831	11	9668	0.0275029
GO:0051216	cartilage development	biological_process	6	8	3831	11	9668	0.0275029
GO:0000980	RNA polymerase II distal enhancer sequence-specific DNA binding	molecular_function	10	8	3831	11	9668	0.0275029
GO:0010862	positive regulation of pathway-restricted SMAD protein phosphorylation	biological_process	11	8	3831	11	9668	0.0275029
GO:0008146	sulfotransferase activity	molecular_function	6	8	3831	11	9668	0.0275029
GO:0008138	protein tyrosine/serine/threonine phosphatase activity	molecular_function	9	8	3831	11	9668	0.0275029
GO:0031492	nucleosomal DNA binding	molecular_function	8	8	3831	11	9668	0.0275029
GO:0045211	postsynaptic membrane	cellular_component	5	8	3831	11	9668	0.0275029
GO:0030165	PDZ domain binding	molecular_function	6	8	3831	11	9668	0.0275029
GO:0006268	DNA unwinding involved in DNA replication	biological_process	10	8	3831	11	9668	0.0275029
GO:0001649	osteoblast differentiation	biological_process	6	17	3831	29	9668	0.0297158
GO:0043154	negative regulation of cysteine-type endopeptidase activity involved in apoptotic process	biological_process	10	9	3831	13	9668	0.0300012
GO:0001786	phosphatidylserine binding	molecular_function	6	9	3831	13	9668	0.0300012
GO:0005543	phospholipid binding	molecular_function	5	16	3831	27	9668	0.0305782
GO:0043086	negative regulation of catalytic activity	biological_process	6	15	3831	25	9668	0.03134
GO:0015485	cholesterol binding	molecular_function	7	10	3831	15	9668	0.0314978
GO:0071346	cellular response to interferon-gamma	biological_process	8	10	3831	15	9668	0.0314978
GO:0016209	antioxidant activity	molecular_function	3	10	3831	15	9668	0.0314978
GO:0006641	triglyceride metabolic process	biological_process	9	10	3831	15	9668	0.0314978
GO:0070180	large ribosomal subunit rRNA binding	molecular_function	8	10	3831	15	9668	0.0314978
GO:0051301	cell division	biological_process	4	24	3831	44	9668	0.0316989
GO:0005815	microtubule organizing center	cellular_component	6	14	3831	23	9668	0.0319582
GO:0030426	growth cone	cellular_component	5	11	3831	17	9668	0.0322691
GO:0030336	negative regulation of cell migration	biological_process	8	13	3831	21	9668	0.0323752
GO:0004721	phosphoprotein phosphatase activity	molecular_function	8	13	3831	21	9668	0.0323752
GO:0005776	autophagosome	cellular_component	7	12	3831	19	9668	0.0325137
GO:0008584	male gonad development	biological_process	7	12	3831	19	9668	0.0325137
GO:0002244	hematopoietic progenitor cell differentiation	biological_process	6	12	3831	19	9668	0.0325137
GO:0000978	RNA polymerase II proximal promoter sequence-specific DNA binding	molecular_function	10	32	3831	62	9668	0.0366041
GO:0031410	cytoplasmic vesicle	cellular_component	6	27	3831	51	9668	0.0366701
GO:0044325	ion channel binding	molecular_function	5	20	3831	36	9668	0.0382833
GO:0043005	neuron projection	cellular_component	5	20	3831	36	9668	0.0382833
GO:0016477	cell migration	biological_process	6	26	3831	49	9668	0.0386494
GO:0060351	cartilage development involved in endochondral bone morphogenesis	biological_process	7	5	3831	6	9668	0.0392147
GO:0048743	positive regulation of skeletal muscle fiber development	biological_process	9	5	3831	6	9668	0.0392147
GO:0043401	steroid hormone mediated signaling pathway	biological_process	6	5	3831	6	9668	0.0392147
GO:0016712	oxidoreductase activity, acting on paired donors, with incorporation or reduction of molecular oxygen, reduced flavin or flavoprotein as one donor, and incorporation of one atom of oxygen	molecular_function	6	5	3831	6	9668	0.0392147
GO:0031514	motile cilium	cellular_component	5	5	3831	6	9668	0.0392147
GO:0003707	steroid hormone receptor activity	molecular_function	5	5	3831	6	9668	0.0392147
GO:0032212	positive regulation of telomere maintenance via telomerase	biological_process	12	5	3831	6	9668	0.0392147
GO:0002062	chondrocyte differentiation	biological_process	6	5	3831	6	9668	0.0392147
GO:0007131	reciprocal meiotic recombination	biological_process	10	5	3831	6	9668	0.0392147
GO:0008202	steroid metabolic process	biological_process	6	5	3831	6	9668	0.0392147
GO:0043537	negative regulation of blood vessel endothelial cell migration	biological_process	11	5	3831	6	9668	0.0392147
GO:0004745	retinol dehydrogenase activity	molecular_function	7	5	3831	6	9668	0.0392147
GO:0032580	Golgi cisterna membrane	cellular_component	8	5	3831	6	9668	0.0392147
GO:0055102	lipase inhibitor activity	molecular_function	6	5	3831	6	9668	0.0392147
GO:1901673	regulation of mitotic spindle assembly	biological_process	9	5	3831	6	9668	0.0392147
GO:0001527	microfibril	cellular_component	5	5	3831	6	9668	0.0392147
GO:0046966	thyroid hormone receptor binding	molecular_function	8	5	3831	6	9668	0.0392147
GO:0090131	mesenchyme migration	biological_process	5	5	3831	6	9668	0.0392147
GO:0006935	chemotaxis	biological_process	5	5	3831	6	9668	0.0392147
GO:0001525	angiogenesis	biological_process	5	19	3831	34	9668	0.0400633
GO:0005911	cell-cell junction	cellular_component	4	19	3831	34	9668	0.0400633
GO:0004364	glutathione transferase activity	molecular_function	6	18	3831	32	9668	0.0418836
GO:0030016	myofibril	cellular_component	7	18	3831	32	9668	0.0418836
GO:0045893	positive regulation of transcription, DNA-templated	biological_process	9	52	3831	108	9668	0.0434686
GO:0032088	negative regulation of NF-kappaB transcription factor activity	biological_process	7	17	3831	30	9668	0.0437318
GO:0007059	chromosome segregation	biological_process	4	16	3831	28	9668	0.0455906
GO:0035091	phosphatidylinositol binding	molecular_function	6	15	3831	26	9668	0.0474352
GO:0019083	viral transcription	biological_process	7	6	3831	8	9668	0.0474591
GO:0016705	oxidoreductase activity, acting on paired donors, with incorporation or reduction of molecular oxygen	molecular_function	5	6	3831	8	9668	0.0474591
GO:0030521	androgen receptor signaling pathway	biological_process	7	6	3831	8	9668	0.0474591
GO:0048468	cell development	biological_process	5	6	3831	8	9668	0.0474591
GO:0048706	embryonic skeletal system development	biological_process	7	6	3831	8	9668	0.0474591
GO:0031090	organelle membrane	cellular_component	4	6	3831	8	9668	0.0474591
GO:0035115	embryonic forelimb morphogenesis	biological_process	8	6	3831	8	9668	0.0474591
GO:0043534	blood vessel endothelial cell migration	biological_process	10	6	3831	8	9668	0.0474591
GO:0005761	mitochondrial ribosome	cellular_component	8	6	3831	8	9668	0.0474591
GO:0061024	membrane organization	biological_process	5	6	3831	8	9668	0.0474591
GO:0090200	positive regulation of release of cytochrome c from mitochondria	biological_process	10	6	3831	8	9668	0.0474591
GO:0022627	cytosolic small ribosomal subunit	cellular_component	8	65	3831	139	9668	0.0507809
GO:0032982	myosin filament	cellular_component	5	13	3831	22	9668	0.0509299
GO:0000781	chromosome, telomeric region	cellular_component	7	7	3831	10	9668	0.0519408
GO:0003796	lysozyme activity	molecular_function	7	7	3831	10	9668	0.0519408
GO:0007224	smoothened signaling pathway	biological_process	6	7	3831	10	9668	0.0519408
GO:0006744	ubiquinone biosynthetic process	biological_process	9	7	3831	10	9668	0.0519408
GO:0072546	ER membrane protein complex	cellular_component	7	7	3831	10	9668	0.0519408
GO:0005504	fatty acid binding	molecular_function	5	7	3831	10	9668	0.0519408
GO:0005833	hemoglobin complex	cellular_component	4	7	3831	10	9668	0.0519408
GO:0008017	microtubule binding	molecular_function	7	30	3831	59	9668	0.0522767
GO:0010976	positive regulation of neuron projection development	biological_process	11	12	3831	20	9668	0.0524625
GO:0005770	late endosome	cellular_component	8	20	3831	37	9668	0.0529602
GO:0031966	mitochondrial membrane	cellular_component	5	11	3831	18	9668	0.0537301
GO:0007584	response to nutrient	biological_process	7	11	3831	18	9668	0.0537301
GO:0006278	RNA-dependent DNA biosynthetic process	biological_process	9	11	3831	18	9668	0.0537301
GO:0004602	glutathione peroxidase activity	molecular_function	5	11	3831	18	9668	0.0537301
GO:0016328	lateral plasma membrane	cellular_component	5	11	3831	18	9668	0.0537301
GO:0043484	regulation of RNA splicing	biological_process	8	8	3831	12	9668	0.0541146
GO:0043425	bHLH transcription factor binding	molecular_function	7	8	3831	12	9668	0.0541146
GO:0030133	transport vesicle	cellular_component	7	10	3831	16	9668	0.0545891
GO:0032981	mitochondrial respiratory chain complex I assembly	biological_process	9	10	3831	16	9668	0.0545891
GO:0007417	central nervous system development	biological_process	6	10	3831	16	9668	0.0545891
GO:0007601	visual perception	biological_process	8	9	3831	14	9668	0.0548259
GO:0032880	regulation of protein localization	biological_process	6	9	3831	14	9668	0.0548259
GO:0030049	muscle filament sliding	biological_process	8	9	3831	14	9668	0.0548259
GO:0001540	amyloid-beta binding	molecular_function	6	9	3831	14	9668	0.0548259
GO:0000082	G1/S transition of mitotic cell cycle	biological_process	7	9	3831	14	9668	0.0548259

## Sheet: OTMM40_vs_OTMM42
GO enrichment in the G40 vs G42 group (pvalue < 0.05)
GO_ID	GO_Term	GO_Function	GO_Level	S gene number	TS gene number	B gene number	TB gene number	pvalue
GO:0003009	skeletal muscle contraction	biological_process	8	14	2706	17	9668	4.87272e-06
GO:0005516	calmodulin binding	molecular_function	5	35	2706	66	9668	1.48479e-05
GO:0005545	1-phosphatidylinositol binding	molecular_function	7	8	2706	8	9668	3.73843e-05
GO:0004674	protein serine/threonine kinase activity	molecular_function	8	55	2706	123	9668	4.93665e-05
GO:0000151	ubiquitin ligase complex	cellular_component	5	21	2706	35	9668	7.26226e-05
GO:0032982	myosin filament	cellular_component	5	15	2706	22	9668	0.000101873
GO:0006468	protein phosphorylation	biological_process	9	57	2706	132	9668	0.000118951
GO:0003774	motor activity	molecular_function	9	29	2706	56	9668	0.000138272
GO:0046332	SMAD binding	molecular_function	5	9	2706	11	9668	0.000322266
GO:0001786	phosphatidylserine binding	molecular_function	6	10	2706	13	9668	0.000347473
GO:0045892	negative regulation of transcription, DNA-templated	biological_process	9	46	2706	105	9668	0.000351731
GO:0005654	nucleoplasm	cellular_component	6	182	2706	526	9668	0.000386848
GO:0006936	muscle contraction	biological_process	6	24	2706	46	9668	0.000444212
GO:0035556	intracellular signal transduction	biological_process	5	46	2706	106	9668	0.000455139
GO:0043065	positive regulation of apoptotic process	biological_process	9	26	2706	52	9668	0.000615265
GO:0030016	myofibril	cellular_component	7	18	2706	32	9668	0.000713671
GO:0017080	sodium channel regulator activity	molecular_function	5	8	2706	10	9668	0.000951946
GO:0005833	hemoglobin complex	cellular_component	4	8	2706	10	9668	0.000951946
GO:0002244	hematopoietic progenitor cell differentiation	biological_process	6	12	2706	19	9668	0.00144546
GO:0016651	oxidoreductase activity, acting on NAD(P)H	molecular_function	5	5	2706	5	9668	0.00171317
GO:0045670	regulation of osteoclast differentiation	biological_process	9	5	2706	5	9668	0.00171317
GO:0004596	peptide alpha-N-acetyltransferase activity	molecular_function	10	5	2706	5	9668	0.00171317
GO:0046034	ATP metabolic process	biological_process	4	18	2706	34	9668	0.00182971
GO:0005768	endosome	cellular_component	7	31	2706	69	9668	0.00188999
GO:0051561	positive regulation of mitochondrial calcium ion concentration	biological_process	13	6	2706	7	9668	0.00254915
GO:0007032	endosome organization	biological_process	7	6	2706	7	9668	0.00254915
GO:0030174	regulation of DNA-dependent DNA replication initiation	biological_process	9	6	2706	7	9668	0.00254915
GO:0042555	MCM complex	cellular_component	4	8	2706	11	9668	0.00263109
GO:0018107	peptidyl-threonine phosphorylation	biological_process	10	7	2706	9	9668	0.00275453
GO:0003682	chromatin binding	molecular_function	4	46	2706	114	9668	0.00282274
GO:0005604	basement membrane	cellular_component	6	17	2706	33	9668	0.00355344
GO:0018105	peptidyl-serine phosphorylation	biological_process	10	20	2706	41	9668	0.00369732
GO:0033539	fatty acid beta-oxidation using acyl-CoA dehydrogenase	biological_process	12	10	2706	16	9668	0.00409189
GO:0030049	muscle filament sliding	biological_process	8	9	2706	14	9668	0.00497512
GO:0043197	dendritic spine	cellular_component	7	9	2706	14	9668	0.00497512
GO:0000122	negative regulation of transcription by RNA polymerase II	biological_process	10	68	2706	185	9668	0.00549812
GO:0005344	oxygen carrier activity	molecular_function	4	8	2706	12	9668	0.00595866
GO:0086002	cardiac muscle cell action potential involved in contraction	biological_process	8	4	2706	4	9668	0.00612732
GO:0070509	calcium ion import	biological_process	11	4	2706	4	9668	0.00612732
GO:0035259	glucocorticoid receptor binding	molecular_function	9	4	2706	4	9668	0.00612732
GO:0008239	dipeptidyl-peptidase activity	molecular_function	9	4	2706	4	9668	0.00612732
GO:0005977	glycogen metabolic process	biological_process	9	4	2706	4	9668	0.00612732
GO:0019227	neuronal action potential propagation	biological_process	6	4	2706	4	9668	0.00612732
GO:0000811	GINS complex	cellular_component	6	4	2706	4	9668	0.00612732
GO:0017196	N-terminal peptidyl-methionine acetylation	biological_process	12	4	2706	4	9668	0.00612732
GO:0043138	3'-5' DNA helicase activity	molecular_function	11	4	2706	4	9668	0.00612732
GO:0030017	sarcomere	cellular_component	5	14	2706	27	9668	0.00738147
GO:0005978	glycogen biosynthetic process	biological_process	10	10	2706	17	9668	0.00746237
GO:2000649	regulation of sodium ion transmembrane transporter activity	biological_process	8	6	2706	8	9668	0.00777008
GO:0030521	androgen receptor signaling pathway	biological_process	7	6	2706	8	9668	0.00777008
GO:0031624	ubiquitin conjugating enzyme binding	molecular_function	7	6	2706	8	9668	0.00777008
GO:0006851	mitochondrial calcium ion transmembrane transport	biological_process	12	6	2706	8	9668	0.00777008
GO:0086091	regulation of heart rate by cardiac conduction	biological_process	10	6	2706	8	9668	0.00777008
GO:0090131	mesenchyme migration	biological_process	5	5	2706	6	9668	0.00788467
GO:0031625	ubiquitin protein ligase binding	molecular_function	7	48	2706	127	9668	0.0100703
GO:0044325	ion channel binding	molecular_function	5	17	2706	36	9668	0.0107411
GO:0015671	oxygen transport	biological_process	7	8	2706	13	9668	0.0117134
GO:0019900	kinase binding	molecular_function	6	12	2706	23	9668	0.0121148
GO:0051726	regulation of cell cycle	biological_process	6	16	2706	34	9668	0.0136833
GO:0045214	sarcomere organization	biological_process	9	22	2706	51	9668	0.014281
GO:0030100	regulation of endocytosis	biological_process	7	7	2706	11	9668	0.0145371
GO:0005737	cytoplasm	cellular_component	5	529	2706	1755	9668	0.0145709
GO:0031432	titin binding	molecular_function	6	9	2706	16	9668	0.0161541
GO:0007155	cell adhesion	biological_process	4	30	2706	75	9668	0.0161678
GO:0000981	RNA polymerase II transcription factor activity, sequence-specific DNA binding	molecular_function	5	19	2706	43	9668	0.016567
GO:0005861	troponin complex	cellular_component	4	6	2706	9	9668	0.0178012
GO:0097192	extrinsic apoptotic signaling pathway in absence of ligand	biological_process	6	6	2706	9	9668	0.0178012
GO:0051560	mitochondrial calcium ion homeostasis	biological_process	12	6	2706	9	9668	0.0178012
GO:0004865	protein serine/threonine phosphatase inhibitor activity	molecular_function	8	6	2706	9	9668	0.0178012
GO:0051219	phosphoprotein binding	molecular_function	5	6	2706	9	9668	0.0178012
GO:0001102	RNA polymerase II activating transcription factor binding	molecular_function	8	6	2706	9	9668	0.0178012
GO:0000139	Golgi membrane	cellular_component	7	30	2706	76	9668	0.019725
GO:0005776	autophagosome	cellular_component	7	10	2706	19	9668	0.0200628
GO:0005581	collagen trimer	cellular_component	4	13	2706	27	9668	0.0203923
GO:0006635	fatty acid beta-oxidation	biological_process	11	8	2706	14	9668	0.0206977
GO:0034097	response to cytokine	biological_process	6	8	2706	14	9668	0.0206977
GO:0052890	oxidoreductase activity, acting on the CH-CH group of donors, with a flavin as acceptor	molecular_function	6	8	2706	14	9668	0.0206977
GO:0000082	G1/S transition of mitotic cell cycle	biological_process	7	8	2706	14	9668	0.0206977
GO:0007346	regulation of mitotic cell cycle	biological_process	7	8	2706	14	9668	0.0206977
GO:0046790	virion binding	molecular_function	4	5	2706	7	9668	0.0212235
GO:0032183	SUMO binding	molecular_function	6	5	2706	7	9668	0.0212235
GO:0004683	calmodulin-dependent protein kinase activity	molecular_function	9	5	2706	7	9668	0.0212235
GO:0060307	regulation of ventricular cardiac muscle cell membrane repolarization	biological_process	11	5	2706	7	9668	0.0212235
GO:1903959	regulation of anion transmembrane transport	biological_process	9	5	2706	7	9668	0.0212235
GO:0032438	melanosome organization	biological_process	8	5	2706	7	9668	0.0212235
GO:0045931	positive regulation of mitotic cell cycle	biological_process	8	3	2706	3	9668	0.0219092
GO:0010955	negative regulation of protein processing	biological_process	10	3	2706	3	9668	0.0219092
GO:0043249	erythrocyte maturation	biological_process	6	3	2706	3	9668	0.0219092
GO:0000727	double-strand break repair via break-induced replication	biological_process	11	3	2706	3	9668	0.0219092
GO:0000779	condensed chromosome, centromeric region	cellular_component	8	3	2706	3	9668	0.0219092
GO:0032635	interleukin-6 production	biological_process	5	3	2706	3	9668	0.0219092
GO:0000138	Golgi trans cisterna	cellular_component	8	3	2706	3	9668	0.0219092
GO:0045722	positive regulation of gluconeogenesis	biological_process	11	3	2706	3	9668	0.0219092
GO:0045661	regulation of myoblast differentiation	biological_process	7	3	2706	3	9668	0.0219092
GO:0071438	invadopodium membrane	cellular_component	6	3	2706	3	9668	0.0219092
GO:0070935	3'-UTR-mediated mRNA stabilization	biological_process	12	3	2706	3	9668	0.0219092
GO:0016126	sterol biosynthetic process	biological_process	8	3	2706	3	9668	0.0219092
GO:0031298	replication fork protection complex	cellular_component	4	3	2706	3	9668	0.0219092
GO:0042809	vitamin D receptor binding	molecular_function	8	3	2706	3	9668	0.0219092
GO:0008173	RNA methyltransferase activity	molecular_function	7	3	2706	3	9668	0.0219092
GO:0001892	embryonic placenta development	biological_process	5	3	2706	3	9668	0.0219092
GO:0038033	positive regulation of endothelial cell chemotaxis by VEGF-activated vascular endothelial growth factor receptor signaling pathway	biological_process	10	3	2706	3	9668	0.0219092
GO:1901390	positive regulation of transforming growth factor beta activation	biological_process	9	3	2706	3	9668	0.0219092
GO:0015175	neutral amino acid transmembrane transporter activity	molecular_function	8	3	2706	3	9668	0.0219092
GO:0072657	protein localization to membrane	biological_process	7	3	2706	3	9668	0.0219092
GO:0032926	negative regulation of activin receptor signaling pathway	biological_process	10	3	2706	3	9668	0.0219092
GO:0030278	regulation of ossification	biological_process	6	3	2706	3	9668	0.0219092
GO:0086012	membrane depolarization during cardiac muscle cell action potential	biological_process	8	3	2706	3	9668	0.0219092
GO:0001518	voltage-gated sodium channel complex	cellular_component	9	3	2706	3	9668	0.0219092
GO:0050882	voluntary musculoskeletal movement	biological_process	6	3	2706	3	9668	0.0219092
GO:0043666	regulation of phosphoprotein phosphatase activity	biological_process	11	3	2706	3	9668	0.0219092
GO:0002576	platelet degranulation	biological_process	9	3	2706	3	9668	0.0219092
GO:2000144	positive regulation of DNA-templated transcription, initiation	biological_process	10	3	2706	3	9668	0.0219092
GO:0031076	embryonic camera-type eye development	biological_process	9	3	2706	3	9668	0.0219092
GO:0070084	protein initiator methionine removal	biological_process	9	3	2706	3	9668	0.0219092
GO:0032963	collagen metabolic process	biological_process	4	3	2706	3	9668	0.0219092
GO:0061072	iris morphogenesis	biological_process	5	3	2706	3	9668	0.0219092
GO:0032420	stereocilium	cellular_component	6	3	2706	3	9668	0.0219092
GO:0048185	activin binding	molecular_function	5	3	2706	3	9668	0.0219092
GO:0071797	LUBAC complex	cellular_component	6	3	2706	3	9668	0.0219092
GO:0045650	negative regulation of macrophage differentiation	biological_process	10	3	2706	3	9668	0.0219092
GO:0003714	transcription corepressor activity	molecular_function	5	21	2706	50	9668	0.022858
GO:0032790	ribosome disassembly	biological_process	8	4	2706	5	9668	0.023784
GO:0032592	integral component of mitochondrial membrane	cellular_component	7	4	2706	5	9668	0.023784
GO:0043027	cysteine-type endopeptidase inhibitor activity involved in apoptotic process	molecular_function	9	4	2706	5	9668	0.023784
GO:0072318	clathrin coat disassembly	biological_process	10	4	2706	5	9668	0.023784
GO:0050775	positive regulation of dendrite morphogenesis	biological_process	10	4	2706	5	9668	0.023784
GO:0006813	potassium ion transport	biological_process	9	4	2706	5	9668	0.023784
GO:0010765	positive regulation of sodium ion transport	biological_process	10	4	2706	5	9668	0.023784
GO:1902904	negative regulation of supramolecular fiber organization	biological_process	8	4	2706	5	9668	0.023784
GO:0016607	nuclear speck	cellular_component	8	27	2706	68	9668	0.0240863
GO:0046982	protein heterodimerization activity	molecular_function	6	37	2706	99	9668	0.0262484
GO:0005736	DNA-directed RNA polymerase I complex	cellular_component	7	7	2706	12	9668	0.0265469
GO:0071300	cellular response to retinoic acid	biological_process	7	7	2706	12	9668	0.0265469
GO:0031674	I band	cellular_component	5	7	2706	12	9668	0.0265469
GO:0046330	positive regulation of JNK cascade	biological_process	13	7	2706	12	9668	0.0265469
GO:0042407	cristae formation	biological_process	9	7	2706	12	9668	0.0265469
GO:0060048	cardiac muscle contraction	biological_process	8	7	2706	12	9668	0.0265469
GO:0005764	lysosome	cellular_component	8	33	2706	87	9668	0.0277509
GO:0000209	protein polyubiquitination	biological_process	12	20	2706	48	9668	0.0284525
GO:0032259	methylation	biological_process	4	13	2706	28	9668	0.0285187
GO:0007059	chromosome segregation	biological_process	4	13	2706	28	9668	0.0285187
GO:0016459	myosin complex	cellular_component	4	25	2706	63	9668	0.0294487
GO:0031430	M band	cellular_component	5	25	2706	63	9668	0.0294487
GO:0014704	intercalated disc	cellular_component	6	10	2706	20	9668	0.0302477
GO:0001525	angiogenesis	biological_process	5	15	2706	34	9668	0.03195
GO:0005770	late endosome	cellular_component	8	16	2706	37	9668	0.0331726
GO:0019825	oxygen binding	molecular_function	5	8	2706	15	9668	0.0336447
GO:0005815	microtubule organizing center	cellular_component	6	11	2706	23	9668	0.0337464
GO:0000062	fatty-acyl-CoA binding	molecular_function	9	11	2706	23	9668	0.0337464
GO:0005246	calcium channel regulator activity	molecular_function	6	6	2706	10	9668	0.0340621
GO:0006270	DNA replication initiation	biological_process	8	6	2706	10	9668	0.0340621
GO:0008757	S-adenosylmethionine-dependent methyltransferase activity	molecular_function	7	6	2706	10	9668	0.0340621
GO:0043130	ubiquitin binding	molecular_function	6	13	2706	29	9668	0.038767
GO:0015630	microtubule cytoskeleton	cellular_component	7	13	2706	29	9668	0.038767
GO:0006278	RNA-dependent DNA biosynthetic process	biological_process	9	9	2706	18	9668	0.0392408
GO:0043123	positive regulation of I-kappaB kinase/NF-kappaB signaling	biological_process	10	17	2706	41	9668	0.0435148
GO:0008237	metallopeptidase activity	molecular_function	7	10	2706	21	9668	0.043591
GO:0097191	extrinsic apoptotic signaling pathway	biological_process	6	5	2706	8	9668	0.0436458
GO:0045171	intercellular bridge	cellular_component	4	5	2706	8	9668	0.0436458
GO:0055131	C3HC4-type RING finger domain binding	molecular_function	6	5	2706	8	9668	0.0436458
GO:0070530	K63-linked polyubiquitin modification-dependent protein binding	molecular_function	7	5	2706	8	9668	0.0436458
GO:0048538	thymus development	biological_process	7	5	2706	8	9668	0.0436458
GO:0008430	selenium binding	molecular_function	4	5	2706	8	9668	0.0436458
GO:0051973	positive regulation of telomerase activity	biological_process	8	5	2706	8	9668	0.0436458
GO:0019388	galactose catabolic process	biological_process	9	5	2706	8	9668	0.0436458
GO:0045600	positive regulation of fat cell differentiation	biological_process	8	5	2706	8	9668	0.0436458
GO:0035725	sodium ion transmembrane transport	biological_process	10	5	2706	8	9668	0.0436458
GO:0061025	membrane fusion	biological_process	6	5	2706	8	9668	0.0436458
GO:0007249	I-kappaB kinase/NF-kappaB signaling	biological_process	6	5	2706	8	9668	0.0436458
GO:0001578	microtubule bundle formation	biological_process	8	5	2706	8	9668	0.0436458
GO:0003995	acyl-CoA dehydrogenase activity	molecular_function	6	7	2706	13	9668	0.0438526
GO:0042552	myelination	biological_process	6	7	2706	13	9668	0.0438526
GO:0043209	myelin sheath	cellular_component	4	36	2706	100	9668	0.048775
GO:0009952	anterior/posterior pattern specification	biological_process	6	8	2706	16	9668	0.0511353
GO:0000974	Prp19 complex	cellular_component	4	8	2706	16	9668	0.0511353
GO:0007229	integrin-mediated signaling pathway	biological_process	6	8	2706	16	9668	0.0511353
GO:0000785	chromatin	cellular_component	6	14	2706	33	9668	0.0527347
GO:0005802	trans-Golgi network	cellular_component	7	14	2706	33	9668	0.0527347
GO:0005201	extracellular matrix structural constituent	molecular_function	4	15	2706	36	9668	0.0536818
GO:0004843	thiol-dependent ubiquitin-specific protease activity	molecular_function	10	15	2706	36	9668	0.0536818

## Sheet: OTMM42_vs_OTMM45
GO enrichment in the G42 vs G45 group (pvalue < 0.05)
GO_ID	GO_Term	GO_Function	GO_Level	S gene number	TS gene number	B gene number	TB gene number	pvalue
GO:0005833	hemoglobin complex	cellular_component	4	6	535	10	9668	4.84618e-06
GO:0032982	myosin filament	cellular_component	5	8	535	22	9668	1.33753e-05
GO:0005344	oxygen carrier activity	molecular_function	4	6	535	12	9668	1.9377e-05
GO:0015671	oxygen transport	biological_process	7	6	535	13	9668	3.43068e-05
GO:0030016	myofibril	cellular_component	7	9	535	32	9668	4.05445e-05
GO:0019825	oxygen binding	molecular_function	5	6	535	15	9668	9.09552e-05
GO:0008201	heparin binding	molecular_function	6	10	535	45	9668	0.00013614
GO:0006936	muscle contraction	biological_process	6	10	535	46	9668	0.000165481
GO:0006438	valyl-tRNA aminoacylation	biological_process	13	3	535	3	9668	0.000168557
GO:0001518	voltage-gated sodium channel complex	cellular_component	9	3	535	3	9668	0.000168557
GO:0004832	valine-tRNA ligase activity	molecular_function	7	3	535	3	9668	0.000168557
GO:0003774	motor activity	molecular_function	9	11	535	56	9668	0.000205863
GO:0086002	cardiac muscle cell action potential involved in contraction	biological_process	8	3	535	4	9668	0.000646394
GO:0008889	glycerophosphodiester phosphodiesterase activity	molecular_function	8	3	535	4	9668	0.000646394
GO:0002161	aminoacyl-tRNA editing activity	molecular_function	7	3	535	4	9668	0.000646394
GO:0030643	cellular phosphate ion homeostasis	biological_process	11	3	535	4	9668	0.000646394
GO:0006563	L-serine metabolic process	biological_process	11	3	535	4	9668	0.000646394
GO:0047389	glycerophosphocholine phosphodiesterase activity	molecular_function	8	3	535	4	9668	0.000646394
GO:0030049	muscle filament sliding	biological_process	8	5	535	14	9668	0.000671393
GO:0007267	cell-cell signaling	biological_process	5	5	535	14	9668	0.000671393
GO:0050679	positive regulation of epithelial cell proliferation	biological_process	8	4	535	9	9668	0.00093451
GO:0046426	negative regulation of JAK-STAT cascade	biological_process	10	4	535	9	9668	0.00093451
GO:0019221	cytokine-mediated signaling pathway	biological_process	6	5	535	15	9668	0.000961612
GO:0006469	negative regulation of protein kinase activity	biological_process	11	6	535	22	9668	0.000972519
GO:0045165	cell fate commitment	biological_process	5	3	535	5	9668	0.00154946
GO:0046475	glycerophospholipid catabolic process	biological_process	9	3	535	5	9668	0.00154946
GO:0032133	chromosome passenger complex	cellular_component	5	3	535	5	9668	0.00154946
GO:0006450	regulation of translational fidelity	biological_process	5	3	535	5	9668	0.00154946
GO:0005524	ATP binding	molecular_function	5	46	535	535	9668	0.00178185
GO:1901998	toxin transport	biological_process	6	5	535	18	9668	0.00238944
GO:0005506	iron ion binding	molecular_function	8	9	535	54	9668	0.00259392
GO:0042981	regulation of apoptotic process	biological_process	8	7	535	35	9668	0.00264904
GO:0002062	chondrocyte differentiation	biological_process	6	3	535	6	9668	0.0029717
GO:0006163	purine nucleotide metabolic process	biological_process	9	3	535	6	9668	0.0029717
GO:0044297	cell body	cellular_component	4	6	535	27	9668	0.00304779
GO:0070051	fibrinogen binding	molecular_function	5	2	535	2	9668	0.0030568
GO:0017153	sodium:dicarboxylate symporter activity	molecular_function	8	2	535	2	9668	0.0030568
GO:0030916	otic vesicle formation	biological_process	7	2	535	2	9668	0.0030568
GO:0006437	tyrosyl-tRNA aminoacylation	biological_process	13	2	535	2	9668	0.0030568
GO:0014898	cardiac muscle hypertrophy in response to stress	biological_process	6	2	535	2	9668	0.0030568
GO:0060670	branching involved in labyrinthine layer morphogenesis	biological_process	5	2	535	2	9668	0.0030568
GO:0004831	tyrosine-tRNA ligase activity	molecular_function	7	2	535	2	9668	0.0030568
GO:0021555	midbrain-hindbrain boundary morphogenesis	biological_process	6	2	535	2	9668	0.0030568
GO:0046031	ADP metabolic process	biological_process	11	2	535	2	9668	0.0030568
GO:0006835	dicarboxylic acid transport	biological_process	10	2	535	2	9668	0.0030568
GO:0060078	regulation of postsynaptic membrane potential	biological_process	6	2	535	2	9668	0.0030568
GO:0003300	cardiac muscle hypertrophy	biological_process	8	2	535	2	9668	0.0030568
GO:0006012	galactose metabolic process	biological_process	8	2	535	2	9668	0.0030568
GO:0016286	small conductance calcium-activated potassium channel activity	molecular_function	10	2	535	2	9668	0.0030568
GO:0086006	voltage-gated sodium channel activity involved in cardiac muscle cell action potential	molecular_function	10	2	535	2	9668	0.0030568
GO:0060048	cardiac muscle contraction	biological_process	8	4	535	12	9668	0.00321312
GO:0002199	zona pellucida receptor complex	cellular_component	4	4	535	13	9668	0.00444026
GO:0004860	protein kinase inhibitor activity	molecular_function	7	4	535	13	9668	0.00444026
GO:0032496	response to lipopolysaccharide	biological_process	7	6	535	29	9668	0.00445244
GO:0032183	SUMO binding	molecular_function	6	3	535	7	9668	0.0049876
GO:0032870	cellular response to hormone stimulus	biological_process	6	3	535	7	9668	0.0049876
GO:0030282	bone mineralization	biological_process	7	3	535	7	9668	0.0049876
GO:0016459	myosin complex	cellular_component	4	9	535	63	9668	0.0074356
GO:0043395	heparan sulfate proteoglycan binding	molecular_function	6	3	535	8	9668	0.00765445
GO:2000649	regulation of sodium ion transmembrane transporter activity	biological_process	8	3	535	8	9668	0.00765445
GO:0035725	sodium ion transmembrane transport	biological_process	10	3	535	8	9668	0.00765445
GO:0017147	Wnt-protein binding	molecular_function	5	3	535	8	9668	0.00765445
GO:0086091	regulation of heart rate by cardiac conduction	biological_process	10	3	535	8	9668	0.00765445
GO:0090305	nucleic acid phosphodiester bond hydrolysis	biological_process	8	4	535	15	9668	0.00776097
GO:0005666	DNA-directed RNA polymerase III complex	cellular_component	8	4	535	15	9668	0.00776097
GO:0030170	pyridoxal phosphate binding	molecular_function	6	6	535	33	9668	0.00860944
GO:0060371	regulation of atrial cardiac muscle cell membrane depolarization	biological_process	7	2	535	3	9668	0.00883328
GO:0051781	positive regulation of cell division	biological_process	7	2	535	3	9668	0.00883328
GO:0031616	spindle pole centrosome	cellular_component	8	2	535	3	9668	0.00883328
GO:0008589	regulation of smoothened signaling pathway	biological_process	8	2	535	3	9668	0.00883328
GO:0016788	hydrolase activity, acting on ester bonds	molecular_function	5	2	535	3	9668	0.00883328
GO:0019287	isopentenyl diphosphate biosynthetic process, mevalonate pathway	biological_process	9	2	535	3	9668	0.00883328
GO:0086012	membrane depolarization during cardiac muscle cell action potential	biological_process	8	2	535	3	9668	0.00883328
GO:0033268	node of Ranvier	cellular_component	6	2	535	3	9668	0.00883328
GO:0015175	neutral amino acid transmembrane transporter activity	molecular_function	8	2	535	3	9668	0.00883328
GO:0035995	detection of muscle stretch	biological_process	7	2	535	3	9668	0.00883328
GO:0016591	DNA-directed RNA polymerase II, holoenzyme	cellular_component	7	2	535	3	9668	0.00883328
GO:0010649	regulation of cell communication by electrical coupling	biological_process	7	2	535	3	9668	0.00883328
GO:0005832	chaperonin-containing T-complex	cellular_component	7	5	535	24	9668	0.00900767
GO:0060548	negative regulation of cell death	biological_process	7	4	535	16	9668	0.00990274
GO:0051289	protein homotetramerization	biological_process	9	4	535	16	9668	0.00990274
GO:0005516	calmodulin binding	molecular_function	5	9	535	66	9668	0.010049
GO:0003899	DNA-directed 5'-3' RNA polymerase activity	molecular_function	9	3	535	9	9668	0.0110144
GO:0030163	protein catabolic process	biological_process	7	3	535	9	9668	0.0110144
GO:0046627	negative regulation of insulin receptor signaling pathway	biological_process	9	3	535	9	9668	0.0110144
GO:0030240	skeletal muscle thin filament assembly	biological_process	7	5	535	26	9668	0.0127287
GO:0003725	double-stranded RNA binding	molecular_function	7	5	535	27	9668	0.0149289
GO:0032922	circadian regulation of gene expression	biological_process	5	4	535	18	9668	0.0152521
GO:0020037	heme binding	molecular_function	6	8	535	59	9668	0.0153315
GO:0044342	type B pancreatic cell proliferation	biological_process	5	2	535	4	9668	0.0170202
GO:0001953	negative regulation of cell-matrix adhesion	biological_process	8	2	535	4	9668	0.0170202
GO:1904293	negative regulation of ERAD pathway	biological_process	12	2	535	4	9668	0.0170202
GO:1990316	Atg1/ULK1 kinase complex	cellular_component	6	2	535	4	9668	0.0170202
GO:0005614	interstitial matrix	cellular_component	6	2	535	4	9668	0.0170202
GO:0050877	nervous system process	biological_process	5	2	535	4	9668	0.0170202
GO:0060122	inner ear receptor cell stereocilium organization	biological_process	8	2	535	4	9668	0.0170202
GO:0004709	MAP kinase kinase kinase activity	molecular_function	9	2	535	4	9668	0.0170202
GO:0005031	tumor necrosis factor-activated receptor activity	molecular_function	7	2	535	4	9668	0.0170202
GO:0006220	pyrimidine nucleotide metabolic process	biological_process	9	2	535	4	9668	0.0170202
GO:0050658	RNA transport	biological_process	9	2	535	4	9668	0.0170202
GO:0014036	neural crest cell fate specification	biological_process	7	2	535	4	9668	0.0170202
GO:0051591	response to cAMP	biological_process	8	3	535	11	9668	0.0199179
GO:0000421	autophagosome membrane	cellular_component	8	3	535	11	9668	0.0199179
GO:0005764	lysosome	cellular_component	8	10	535	87	9668	0.0214619
GO:0006486	protein glycosylation	biological_process	9	4	535	20	9668	0.0221307
GO:0005874	microtubule	cellular_component	7	10	535	89	9668	0.0247481
GO:0007274	neuromuscular synaptic transmission	biological_process	10	3	535	12	9668	0.0254862
GO:0070062	extracellular exosome	cellular_component	7	58	535	814	9668	0.0259729
GO:0007339	binding of sperm to zona pellucida	biological_process	7	4	535	21	9668	0.0261743
GO:0060173	limb development	biological_process	6	2	535	5	9668	0.027334
GO:0008625	extrinsic apoptotic signaling pathway via death domain receptors	biological_process	7	2	535	5	9668	0.027334
GO:0042166	acetylcholine binding	molecular_function	5	2	535	5	9668	0.027334
GO:0009948	anterior/posterior axis specification	biological_process	6	2	535	5	9668	0.027334
GO:0005927	muscle tendon junction	cellular_component	7	2	535	5	9668	0.027334
GO:0007271	synaptic transmission, cholinergic	biological_process	10	2	535	5	9668	0.027334
GO:0006432	phenylalanyl-tRNA aminoacylation	biological_process	13	2	535	5	9668	0.027334
GO:0035567	non-canonical Wnt signaling pathway	biological_process	8	2	535	5	9668	0.027334
GO:0060441	epithelial tube branching involved in lung morphogenesis	biological_process	7	2	535	5	9668	0.027334
GO:0016597	amino acid binding	molecular_function	7	2	535	5	9668	0.027334
GO:0015194	L-serine transmembrane transporter activity	molecular_function	9	2	535	5	9668	0.027334
GO:0010765	positive regulation of sodium ion transport	biological_process	10	2	535	5	9668	0.027334
GO:0005892	acetylcholine-gated channel complex	cellular_component	7	2	535	5	9668	0.027334
GO:0001968	fibronectin binding	molecular_function	5	2	535	5	9668	0.027334
GO:0009328	phenylalanine-tRNA ligase complex	cellular_component	6	2	535	5	9668	0.027334
GO:0003910	DNA ligase (ATP) activity	molecular_function	7	2	535	5	9668	0.027334
GO:0002026	regulation of the force of heart contraction	biological_process	9	2	535	5	9668	0.027334
GO:0005916	fascia adherens	cellular_component	6	2	535	5	9668	0.027334
GO:0046931	pore complex assembly	biological_process	7	2	535	5	9668	0.027334
GO:0015464	acetylcholine receptor activity	molecular_function	6	2	535	5	9668	0.027334
GO:0004826	phenylalanine-tRNA ligase activity	molecular_function	7	2	535	5	9668	0.027334
GO:0005865	striated muscle thin filament	cellular_component	6	5	535	32	9668	0.0297179
GO:0006468	protein phosphorylation	biological_process	9	13	535	132	9668	0.0307292
GO:0008307	structural constituent of muscle	molecular_function	4	7	535	55	9668	0.030984
GO:0070536	protein K63-linked deubiquitination	biological_process	10	3	535	13	9668	0.0318
GO:0014823	response to activity	biological_process	4	3	535	13	9668	0.0318
GO:0005178	integrin binding	molecular_function	6	4	535	23	9668	0.0355097
GO:0046034	ATP metabolic process	biological_process	4	5	535	34	9668	0.0375405
GO:0003779	actin binding	molecular_function	6	18	535	207	9668	0.0380527
GO:0005509	calcium ion binding	molecular_function	7	22	535	266	9668	0.038358
GO:0017134	fibroblast growth factor binding	molecular_function	6	3	535	14	9668	0.0388505
GO:0051897	positive regulation of protein kinase B signaling	biological_process	10	3	535	14	9668	0.0388505
GO:0001056	RNA polymerase III activity	molecular_function	10	3	535	14	9668	0.0388505
GO:0004674	protein serine/threonine kinase activity	molecular_function	8	12	535	123	9668	0.0393389
GO:0045662	negative regulation of myoblast differentiation	biological_process	8	2	535	6	9668	0.0395151
GO:0004849	uridine kinase activity	molecular_function	9	2	535	6	9668	0.0395151
GO:0031017	exocrine pancreas development	biological_process	7	2	535	6	9668	0.0395151
GO:0005007	fibroblast growth factor-activated receptor activity	molecular_function	10	2	535	6	9668	0.0395151
GO:0006206	pyrimidine nucleobase metabolic process	biological_process	9	2	535	6	9668	0.0395151
GO:0006687	glycosphingolipid metabolic process	biological_process	9	2	535	6	9668	0.0395151
GO:0006401	RNA catabolic process	biological_process	9	2	535	6	9668	0.0395151
GO:0051103	DNA ligation involved in DNA repair	biological_process	9	2	535	6	9668	0.0395151
GO:0090131	mesenchyme migration	biological_process	5	2	535	6	9668	0.0395151
GO:0055008	cardiac muscle tissue morphogenesis	biological_process	7	4	535	24	9668	0.0408101
GO:0006749	glutathione metabolic process	biological_process	8	5	535	35	9668	0.0418816
GO:0090090	negative regulation of canonical Wnt signaling pathway	biological_process	10	4	535	25	9668	0.0465342
GO:0032781	positive regulation of ATPase activity	biological_process	8	3	535	15	9668	0.0466229
GO:0003785	actin monomer binding	molecular_function	7	3	535	15	9668	0.0466229
GO:0097190	apoptotic signaling pathway	biological_process	5	3	535	15	9668	0.0466229
GO:0006511	ubiquitin-dependent protein catabolic process	biological_process	10	9	535	86	9668	0.0476037
GO:0031012	extracellular matrix	cellular_component	4	9	535	86	9668	0.0476037
GO:0030018	Z disc	cellular_component	5	10	535	100	9668	0.0494539
GO:0055003	cardiac myofibril assembly	biological_process	8	4	535	26	9668	0.0526806
GO:0060307	regulation of ventricular cardiac muscle cell membrane repolarization	biological_process	11	2	535	7	9668	0.0533261
GO:0035329	hippo signaling	biological_process	6	2	535	7	9668	0.0533261
GO:2000353	positive regulation of endothelial cell apoptotic process	biological_process	11	2	535	7	9668	0.0533261
GO:0043097	pyrimidine nucleoside salvage	biological_process	9	2	535	7	9668	0.0533261
GO:0035093	spermatogenesis, exchange of chromosomal proteins	biological_process	5	2	535	7	9668	0.0533261
GO:0005109	frizzled binding	molecular_function	7	2	535	7	9668	0.0533261
GO:0022617	extracellular matrix disassembly	biological_process	6	2	535	7	9668	0.0533261
GO:0001708	cell fate specification	biological_process	5	2	535	7	9668	0.0533261
GO:0016772	transferase activity, transferring phosphorus-containing groups	molecular_function	5	2	535	7	9668	0.0533261
GO:0051497	negative regulation of stress fiber assembly	biological_process	8	2	535	7	9668	0.0533261
GO:0098655	cation transmembrane transport	biological_process	8	2	535	7	9668	0.0533261
GO:0006995	cellular response to nitrogen starvation	biological_process	9	2	535	7	9668	0.0533261
GO:0006273	lagging strand elongation	biological_process	10	2	535	7	9668	0.0533261
GO:1990111	spermatoproteasome complex	cellular_component	6	2	535	7	9668	0.0533261
GO:0048557	embryonic digestive tract morphogenesis	biological_process	7	2	535	7	9668	0.0533261
GO:0008284	positive regulation of cell proliferation	biological_process	7	8	535	75	9668	0.0545271

## Sheet: OTMM45_vs_OTMMH1
GO enrichment in the G45 vs 3-month old group (pvalue < 0.05)
GO_ID	GO_Term	GO_Function	GO_Level	S gene number	TS gene number	B gene number	TB gene number	pvalue
GO:0030174	regulation of DNA-dependent DNA replication initiation	biological_process	9	6	754	7	9668	1.44378e-06
GO:0042555	MCM complex	cellular_component	4	7	754	11	9668	4.26655e-06
GO:0005833	hemoglobin complex	cellular_component	4	6	754	10	9668	3.52715e-05
GO:0006270	DNA replication initiation	biological_process	8	6	754	10	9668	3.52715e-05
GO:0035259	glucocorticoid receptor binding	molecular_function	9	4	754	4	9668	3.67238e-05
GO:0005344	oxygen carrier activity	molecular_function	4	6	754	12	9668	0.000135405
GO:0003682	chromatin binding	molecular_function	4	21	754	114	9668	0.000169037
GO:0032133	chromosome passenger complex	cellular_component	5	4	754	5	9668	0.000172219
GO:0006260	DNA replication	biological_process	8	10	754	34	9668	0.00018305
GO:0015671	oxygen transport	biological_process	7	6	754	13	9668	0.000234924
GO:0016887	ATPase activity	molecular_function	9	16	754	80	9668	0.000378888
GO:0000779	condensed chromosome, centromeric region	cellular_component	8	3	754	3	9668	0.000472617
GO:0015175	neutral amino acid transmembrane transporter activity	molecular_function	8	3	754	3	9668	0.000472617
GO:0000727	double-strand break repair via break-induced replication	biological_process	11	3	754	3	9668	0.000472617
GO:0030240	skeletal muscle thin filament assembly	biological_process	7	8	754	26	9668	0.000580163
GO:0019825	oxygen binding	molecular_function	5	6	754	15	9668	0.000598205
GO:0005876	spindle microtubule	cellular_component	8	5	754	11	9668	0.000883813
GO:0006268	DNA unwinding involved in DNA replication	biological_process	10	5	754	11	9668	0.000883813
GO:0007059	chromosome segregation	biological_process	4	8	754	28	9668	0.00100375
GO:0032982	myosin filament	cellular_component	5	7	754	22	9668	0.00102864
GO:0043274	phospholipase binding	molecular_function	6	4	754	7	9668	0.00106105
GO:0020037	heme binding	molecular_function	6	12	754	59	9668	0.00170612
GO:0023052	signaling	biological_process	3	3	754	4	9668	0.0017803
GO:0047389	glycerophosphocholine phosphodiesterase activity	molecular_function	8	3	754	4	9668	0.0017803
GO:0005977	glycogen metabolic process	biological_process	9	3	754	4	9668	0.0017803
GO:0014829	vascular smooth muscle contraction	biological_process	8	3	754	4	9668	0.0017803
GO:0008889	glycerophosphodiester phosphodiesterase activity	molecular_function	8	3	754	4	9668	0.0017803
GO:0030643	cellular phosphate ion homeostasis	biological_process	11	3	754	4	9668	0.0017803
GO:0072144	glomerular mesangial cell development	biological_process	7	3	754	4	9668	0.0017803
GO:0055008	cardiac muscle tissue morphogenesis	biological_process	7	7	754	24	9668	0.00181941
GO:0043065	positive regulation of apoptotic process	biological_process	9	11	754	52	9668	0.00188677
GO:0005865	striated muscle thin filament	cellular_component	6	8	754	32	9668	0.00257134
GO:0006941	striated muscle contraction	biological_process	7	8	754	32	9668	0.00257134
GO:0005859	muscle myosin complex	cellular_component	6	8	754	32	9668	0.00257134
GO:0055003	cardiac myofibril assembly	biological_process	8	7	754	26	9668	0.00301497
GO:0000082	G1/S transition of mitotic cell cycle	biological_process	7	5	754	14	9668	0.00314358
GO:0000785	chromatin	cellular_component	6	8	754	33	9668	0.0031666
GO:0001046	core promoter sequence-specific DNA binding	molecular_function	9	4	754	9	9668	0.00336444
GO:0003774	motor activity	molecular_function	9	11	754	56	9668	0.003497
GO:0019901	protein kinase binding	molecular_function	7	16	754	99	9668	0.00396004
GO:0030485	smooth muscle contractile fiber	cellular_component	7	3	754	5	9668	0.00419241
GO:0046475	glycerophospholipid catabolic process	biological_process	9	3	754	5	9668	0.00419241
GO:0006271	DNA strand elongation involved in DNA replication	biological_process	9	3	754	5	9668	0.00419241
GO:0008198	ferrous iron binding	molecular_function	9	5	754	15	9668	0.00441627
GO:0070059	intrinsic apoptotic signaling pathway in response to endoplasmic reticulum stress	biological_process	7	4	754	10	9668	0.00526404
GO:0045214	sarcomere organization	biological_process	9	10	754	51	9668	0.00533297
GO:0097493	structural molecule activity conferring elasticity	molecular_function	4	7	754	29	9668	0.00582841
GO:0044389	ubiquitin-like protein ligase binding	molecular_function	6	2	754	2	9668	0.00607488
GO:0046031	ADP metabolic process	biological_process	11	2	754	2	9668	0.00607488
GO:0072574	hepatocyte proliferation	biological_process	6	2	754	2	9668	0.00607488
GO:0005432	calcium:sodium antiporter activity	molecular_function	10	2	754	2	9668	0.00607488
GO:0016805	dipeptidase activity	molecular_function	8	2	754	2	9668	0.00607488
GO:0000083	regulation of transcription involved in G1/S transition of mitotic cell cycle	biological_process	9	2	754	2	9668	0.00607488
GO:0008296	3'-5'-exodeoxyribonuclease activity	molecular_function	9	2	754	2	9668	0.00607488
GO:0060644	mammary gland epithelial cell differentiation	biological_process	7	2	754	2	9668	0.00607488
GO:0060850	regulation of transcription involved in cell fate commitment	biological_process	10	2	754	2	9668	0.00607488
GO:0051256	mitotic spindle midzone assembly	biological_process	6	2	754	2	9668	0.00607488
GO:0003876	AMP deaminase activity	molecular_function	8	2	754	2	9668	0.00607488
GO:0035711	T-helper 1 cell activation	biological_process	10	2	754	2	9668	0.00607488
GO:0045408	regulation of interleukin-6 biosynthetic process	biological_process	8	2	754	2	9668	0.00607488
GO:0014819	regulation of skeletal muscle contraction	biological_process	10	2	754	2	9668	0.00607488
GO:0036488	CHOP-C/EBP complex	cellular_component	7	2	754	2	9668	0.00607488
GO:0000939	condensed chromosome inner kinetochore	cellular_component	4	2	754	2	9668	0.00607488
GO:0016286	small conductance calcium-activated potassium channel activity	molecular_function	10	2	754	2	9668	0.00607488
GO:0006287	base-excision repair, gap-filling	biological_process	8	2	754	2	9668	0.00607488
GO:0002432	granuloma formation	biological_process	5	2	754	2	9668	0.00607488
GO:0051233	spindle midzone	cellular_component	6	2	754	2	9668	0.00607488
GO:0003688	DNA replication origin binding	molecular_function	9	2	754	2	9668	0.00607488
GO:0033598	mammary gland epithelial cell proliferation	biological_process	5	2	754	2	9668	0.00607488
GO:0005737	cytoplasm	cellular_component	5	163	754	1755	9668	0.00659493
GO:0051225	spindle assembly	biological_process	9	5	754	17	9668	0.00798589
GO:0030241	skeletal muscle myosin thick filament assembly	biological_process	8	6	754	24	9668	0.00878209
GO:0008283	cell proliferation	biological_process	3	11	754	63	9668	0.00879899
GO:0008307	structural constituent of muscle	molecular_function	4	10	754	55	9668	0.00921282
GO:0000786	nucleosome	cellular_component	5	5	754	18	9668	0.0103607
GO:0005871	kinesin complex	cellular_component	5	6	754	25	9668	0.0108103
GO:0030544	Hsp70 protein binding	molecular_function	6	4	754	12	9668	0.0109414
GO:0006958	complement activation, classical pathway	biological_process	6	4	754	12	9668	0.0109414
GO:0005516	calmodulin binding	molecular_function	5	11	754	66	9668	0.0124151
GO:0032183	SUMO binding	molecular_function	6	3	754	7	9668	0.0130295
GO:0032465	regulation of cytokinesis	biological_process	8	3	754	7	9668	0.0130295
GO:0022617	extracellular matrix disassembly	biological_process	6	3	754	7	9668	0.0130295
GO:0006995	cellular response to nitrogen starvation	biological_process	9	3	754	7	9668	0.0130295
GO:0050873	brown fat cell differentiation	biological_process	7	3	754	7	9668	0.0130295
GO:0016772	transferase activity, transferring phosphorus-containing groups	molecular_function	5	3	754	7	9668	0.0130295
GO:0007623	circadian rhythm	biological_process	4	6	754	26	9668	0.0131489
GO:0042593	glucose homeostasis	biological_process	8	6	754	26	9668	0.0131489
GO:0046034	ATP metabolic process	biological_process	4	7	754	34	9668	0.0143071
GO:0051726	regulation of cell cycle	biological_process	6	7	754	34	9668	0.0143071
GO:0005525	GTP binding	molecular_function	8	18	754	133	9668	0.0149068
GO:0048739	cardiac muscle fiber development	biological_process	9	6	754	27	9668	0.0158197
GO:0005581	collagen trimer	cellular_component	4	6	754	27	9668	0.0158197
GO:0045892	negative regulation of transcription, DNA-templated	biological_process	9	15	754	105	9668	0.015836
GO:0042127	regulation of cell proliferation	biological_process	6	8	754	43	9668	0.0166016
GO:0000045	autophagosome assembly	biological_process	7	7	754	35	9668	0.0167156
GO:0071577	zinc II ion transmembrane transport	biological_process	11	2	754	3	9668	0.0172794
GO:0031110	regulation of microtubule polymerization or depolymerization	biological_process	8	2	754	3	9668	0.0172794
GO:0007613	memory	biological_process	5	2	754	3	9668	0.0172794
GO:0051901	positive regulation of mitochondrial depolarization	biological_process	8	2	754	3	9668	0.0172794
GO:0001892	embryonic placenta development	biological_process	5	2	754	3	9668	0.0172794
GO:0016126	sterol biosynthetic process	biological_process	8	2	754	3	9668	0.0172794
GO:0031298	replication fork protection complex	cellular_component	4	2	754	3	9668	0.0172794
GO:0048495	Roundabout binding	molecular_function	6	2	754	3	9668	0.0172794
GO:0030278	regulation of ossification	biological_process	6	2	754	3	9668	0.0172794
GO:0090266	regulation of mitotic cell cycle spindle assembly checkpoint	biological_process	12	2	754	3	9668	0.0172794
GO:0055117	regulation of cardiac muscle contraction	biological_process	10	2	754	3	9668	0.0172794
GO:0046320	regulation of fatty acid oxidation	biological_process	9	2	754	3	9668	0.0172794
GO:0003689	DNA clamp loader activity	molecular_function	7	2	754	3	9668	0.0172794
GO:0031616	spindle pole centrosome	cellular_component	8	2	754	3	9668	0.0172794
GO:0006297	nucleotide-excision repair, DNA gap filling	biological_process	8	2	754	3	9668	0.0172794
GO:0035995	detection of muscle stretch	biological_process	7	2	754	3	9668	0.0172794
GO:0042304	regulation of fatty acid biosynthetic process	biological_process	9	2	754	3	9668	0.0172794
GO:0005663	DNA replication factor C complex	cellular_component	4	2	754	3	9668	0.0172794
GO:0071803	positive regulation of podosome assembly	biological_process	8	2	754	3	9668	0.0172794
GO:0007213	G-protein coupled acetylcholine receptor signaling pathway	biological_process	6	2	754	3	9668	0.0172794
GO:0003777	microtubule motor activity	molecular_function	10	6	754	28	9668	0.0188432
GO:0007017	microtubule-based process	biological_process	4	8	754	44	9668	0.018949
GO:0006730	one-carbon metabolic process	biological_process	5	4	754	14	9668	0.0195256
GO:0004857	enzyme inhibitor activity	molecular_function	5	3	754	8	9668	0.0196523
GO:0045600	positive regulation of fat cell differentiation	biological_process	8	3	754	8	9668	0.0196523
GO:0019915	lipid storage	biological_process	5	3	754	8	9668	0.0196523
GO:0017147	Wnt-protein binding	molecular_function	5	3	754	8	9668	0.0196523
GO:0034045	phagophore assembly site membrane	cellular_component	6	3	754	8	9668	0.0196523
GO:0008237	metallopeptidase activity	molecular_function	7	5	754	21	9668	0.020261
GO:0048741	skeletal muscle fiber development	biological_process	9	5	754	21	9668	0.020261
GO:0000978	RNA polymerase II proximal promoter sequence-specific DNA binding	molecular_function	10	10	754	62	9668	0.0207516
GO:0019899	enzyme binding	molecular_function	5	11	754	71	9668	0.0208128
GO:0051015	actin filament binding	molecular_function	7	16	754	119	9668	0.0221367
GO:0032496	response to lipopolysaccharide	biological_process	7	6	754	29	9668	0.0222383
GO:0051371	muscle alpha-actinin binding	molecular_function	8	7	754	37	9668	0.022365
GO:0016459	myosin complex	cellular_component	4	10	754	63	9668	0.0230068
GO:0003924	GTPase activity	molecular_function	9	16	754	120	9668	0.0237679
GO:0031122	cytoplasmic microtubule organization	biological_process	8	4	754	15	9668	0.0250199
GO:0030705	cytoskeleton-dependent intracellular transport	biological_process	7	4	754	15	9668	0.0250199
GO:0090305	nucleic acid phosphodiester bond hydrolysis	biological_process	8	4	754	15	9668	0.0250199
GO:0019221	cytokine-mediated signaling pathway	biological_process	6	4	754	15	9668	0.0250199
GO:0046627	negative regulation of insulin receptor signaling pathway	biological_process	9	3	754	9	9668	0.0277963
GO:0042752	regulation of circadian rhythm	biological_process	5	3	754	9	9668	0.0277963
GO:0001516	prostaglandin biosynthetic process	biological_process	11	3	754	9	9668	0.0277963
GO:0032007	negative regulation of TOR signaling	biological_process	10	3	754	9	9668	0.0277963
GO:0005719	nuclear euchromatin	cellular_component	8	3	754	9	9668	0.0277963
GO:0004674	protein serine/threonine kinase activity	molecular_function	8	16	754	123	9668	0.029206
GO:0000422	autophagy of mitochondrion	biological_process	7	5	754	23	9668	0.0294563
GO:0035035	histone acetyltransferase binding	molecular_function	6	2	754	4	9668	0.0327785
GO:0035174	histone serine kinase activity	molecular_function	9	2	754	4	9668	0.0327785
GO:0003333	amino acid transmembrane transport	biological_process	11	2	754	4	9668	0.0327785
GO:0003896	DNA primase activity	molecular_function	10	2	754	4	9668	0.0327785
GO:0032264	IMP salvage	biological_process	13	2	754	4	9668	0.0327785
GO:0005638	lamin filament	cellular_component	8	2	754	4	9668	0.0327785
GO:0003988	acetyl-CoA C-acyltransferase activity	molecular_function	8	2	754	4	9668	0.0327785
GO:0032509	endosome transport via multivesicular body sorting pathway	biological_process	8	2	754	4	9668	0.0327785
GO:0005031	tumor necrosis factor-activated receptor activity	molecular_function	7	2	754	4	9668	0.0327785
GO:0000811	GINS complex	cellular_component	6	2	754	4	9668	0.0327785
GO:0016584	nucleosome positioning	biological_process	8	2	754	4	9668	0.0327785
GO:0051593	response to folic acid	biological_process	6	2	754	4	9668	0.0327785
GO:0003417	growth plate cartilage development	biological_process	8	2	754	4	9668	0.0327785
GO:0008239	dipeptidyl-peptidase activity	molecular_function	9	2	754	4	9668	0.0327785
GO:0005658	alpha DNA polymerase:primase complex	cellular_component	7	2	754	4	9668	0.0327785
GO:0032467	positive regulation of cytokinesis	biological_process	9	2	754	4	9668	0.0327785
GO:0045582	positive regulation of T cell differentiation	biological_process	10	2	754	4	9668	0.0327785
GO:0043138	3'-5' DNA helicase activity	molecular_function	11	2	754	4	9668	0.0327785
GO:0045596	negative regulation of cell differentiation	biological_process	7	2	754	4	9668	0.0327785
GO:0005614	interstitial matrix	cellular_component	6	2	754	4	9668	0.0327785
GO:0017015	regulation of transforming growth factor beta receptor signaling pathway	biological_process	9	2	754	4	9668	0.0327785
GO:0000290	deadenylation-dependent decapping of nuclear-transcribed mRNA	biological_process	12	2	754	4	9668	0.0327785
GO:0006536	glutamate metabolic process	biological_process	11	2	754	4	9668	0.0327785
GO:0031334	positive regulation of protein complex assembly	biological_process	7	2	754	4	9668	0.0327785
GO:0060071	Wnt signaling pathway, planar cell polarity pathway	biological_process	9	2	754	4	9668	0.0327785
GO:0006497	protein lipidation	biological_process	9	2	754	4	9668	0.0327785
GO:0035385	Roundabout signaling pathway	biological_process	6	2	754	4	9668	0.0327785
GO:0005520	insulin-like growth factor binding	molecular_function	6	2	754	4	9668	0.0327785
GO:0043548	phosphatidylinositol 3-kinase binding	molecular_function	5	2	754	4	9668	0.0327785
GO:0006259	DNA metabolic process	biological_process	7	2	754	4	9668	0.0327785
GO:0048846	axon extension involved in axon guidance	biological_process	8	2	754	4	9668	0.0327785
GO:0005385	zinc ion transmembrane transporter activity	molecular_function	10	2	754	4	9668	0.0327785
GO:0005664	nuclear origin of replication recognition complex	cellular_component	5	2	754	4	9668	0.0327785
GO:0015171	amino acid transmembrane transporter activity	molecular_function	7	2	754	4	9668	0.0327785
GO:0005587	collagen type IV trimer	cellular_component	6	2	754	4	9668	0.0327785
GO:0000166	nucleotide binding	molecular_function	5	27	754	240	9668	0.0338294
GO:0015629	actin cytoskeleton	cellular_component	7	12	754	86	9668	0.0341302
GO:0030016	myofibril	cellular_component	7	6	754	32	9668	0.0348173
GO:0005764	lysosome	cellular_component	8	12	754	87	9668	0.0369029
GO:0030246	carbohydrate binding	molecular_function	4	8	754	50	9668	0.0381544
GO:0014070	response to organic cyclic compound	biological_process	6	4	754	17	9668	0.0385445
GO:0006633	fatty acid biosynthetic process	biological_process	10	4	754	17	9668	0.0385445
GO:0005741	mitochondrial outer membrane	cellular_component	6	8	754	51	9668	0.0422901
GO:0032922	circadian regulation of gene expression	biological_process	5	4	754	18	9668	0.046597
GO:0000790	nuclear chromatin	cellular_component	7	8	754	52	9668	0.0467119
GO:0006954	inflammatory response	biological_process	6	7	754	43	9668	0.0468482
GO:0051591	response to cAMP	biological_process	8	3	754	11	9668	0.0485852
GO:0017091	AU-rich element binding	molecular_function	7	3	754	11	9668	0.0485852
GO:0000421	autophagosome membrane	cellular_component	8	3	754	11	9668	0.0485852
GO:0000151	ubiquitin ligase complex	cellular_component	5	6	754	35	9668	0.0512467
GO:0019904	protein domain specific binding	molecular_function	5	8	754	53	9668	0.0514251
GO:0072318	clathrin coat disassembly	biological_process	10	2	754	5	9668	0.051836
GO:0060347	heart trabecula formation	biological_process	6	2	754	5	9668	0.051836
GO:0000940	condensed chromosome outer kinetochore	cellular_component	4	2	754	5	9668	0.051836
GO:0045670	regulation of osteoclast differentiation	biological_process	9	2	754	5	9668	0.051836
GO:0031226	intrinsic component of plasma membrane	cellular_component	5	2	754	5	9668	0.051836
GO:0004679	AMP-activated protein kinase activity	molecular_function	9	2	754	5	9668	0.051836
GO:0005355	glucose transmembrane transporter activity	molecular_function	9	2	754	5	9668	0.051836
GO:0050775	positive regulation of dendrite morphogenesis	biological_process	10	2	754	5	9668	0.051836
GO:0030574	collagen catabolic process	biological_process	5	2	754	5	9668	0.051836
GO:0006790	sulfur compound metabolic process	biological_process	5	2	754	5	9668	0.051836
GO:0007051	spindle organization	biological_process	8	2	754	5	9668	0.051836
GO:0045785	positive regulation of cell adhesion	biological_process	6	2	754	5	9668	0.051836
GO:0000794	condensed nuclear chromosome	cellular_component	8	2	754	5	9668	0.051836
GO:0006309	apoptotic DNA fragmentation	biological_process	10	2	754	5	9668	0.051836
GO:0060441	epithelial tube branching involved in lung morphogenesis	biological_process	7	2	754	5	9668	0.051836
GO:0031929	TOR signaling	biological_process	6	2	754	5	9668	0.051836
GO:0040036	regulation of fibroblast growth factor receptor signaling pathway	biological_process	8	2	754	5	9668	0.051836
GO:0060316	positive regulation of ryanodine-sensitive calcium-release channel activity	biological_process	11	2	754	5	9668	0.051836
GO:0006272	leading strand elongation	biological_process	10	2	754	5	9668	0.051836
GO:0046854	phosphatidylinositol phosphorylation	biological_process	10	2	754	5	9668	0.051836
GO:0009650	UV protection	biological_process	8	2	754	5	9668	0.051836
GO:0007076	mitotic chromosome condensation	biological_process	10	2	754	5	9668	0.051836
GO:0016279	protein-lysine N-methyltransferase activity	molecular_function	8	2	754	5	9668	0.051836
GO:0019217	regulation of fatty acid metabolic process	biological_process	8	2	754	5	9668	0.051836
GO:0001891	phagocytic cup	cellular_component	5	2	754	5	9668	0.051836
GO:0000188	inactivation of MAPK activity	biological_process	13	2	754	5	9668	0.051836
GO:0048873	homeostasis of number of cells within a tissue	biological_process	8	2	754	5	9668	0.051836
GO:1902904	negative regulation of supramolecular fiber organization	biological_process	8	2	754	5	9668	0.051836
GO:0014802	terminal cisterna	cellular_component	7	2	754	5	9668	0.051836
GO:0043015	gamma-tubulin binding	molecular_function	7	2	754	5	9668	0.051836
GO:0051301	cell division	biological_process	4	7	754	44	9668	0.0521264
GO:0003725	double-stranded RNA binding	molecular_function	7	5	754	27	9668	0.0547374

## Sheet: OTMMH1_vs_OTMMH2_
GO enrichment in the 3-month-old vs 5-month-old group (pvalue < 0.05)
GO_ID	GO_Term	GO_Function	GO_Level	S gene number	TS gene number	B gene number	TB gene number	pvalue
GO:0005201	extracellular matrix structural constituent	molecular_function	4	27	2408	36	9668	3.67349e-10
GO:0003009	skeletal muscle contraction	biological_process	8	15	2408	17	9668	6.831e-08
GO:0005581	collagen trimer	cellular_component	4	19	2408	27	9668	8.39891e-07
GO:0007155	cell adhesion	biological_process	4	38	2408	75	9668	1.28835e-06
GO:0030049	muscle filament sliding	biological_process	8	12	2408	14	9668	3.0213e-06
GO:0005615	extracellular space	cellular_component	4	133	2408	379	9668	4.06976e-06
GO:0046034	ATP metabolic process	biological_process	4	21	2408	34	9668	5.58321e-06
GO:0008201	heparin binding	molecular_function	6	25	2408	45	9668	1.05386e-05
GO:0017147	Wnt-protein binding	molecular_function	5	8	2408	8	9668	1.46812e-05
GO:0032982	myosin filament	cellular_component	5	15	2408	22	9668	2.29869e-05
GO:0008219	cell death	biological_process	4	9	2408	10	9668	2.83217e-05
GO:0060048	cardiac muscle contraction	biological_process	8	10	2408	12	9668	3.58699e-05
GO:0030199	collagen fibril organization	biological_process	7	11	2408	15	9668	0.000109715
GO:0001958	endochondral ossification	biological_process	6	6	2408	6	9668	0.000237621
GO:0030198	extracellular matrix organization	biological_process	6	19	2408	36	9668	0.00029906
GO:0043395	heparan sulfate proteoglycan binding	molecular_function	6	7	2408	8	9668	0.000369818
GO:0016504	peptidase activator activity	molecular_function	6	9	2408	12	9668	0.000376582
GO:0030016	myofibril	cellular_component	7	17	2408	32	9668	0.000560789
GO:0005509	calcium ion binding	molecular_function	7	90	2408	266	9668	0.000586454
GO:0016021	integral component of membrane	cellular_component	5	270	2408	922	9668	0.000828016
GO:0030574	collagen catabolic process	biological_process	5	5	2408	5	9668	0.000955529
GO:0031214	biomineral tissue development	biological_process	6	5	2408	5	9668	0.000955529
GO:0005876	spindle microtubule	cellular_component	8	8	2408	11	9668	0.00114925
GO:0071230	cellular response to amino acid stimulus	biological_process	7	11	2408	18	9668	0.00119021
GO:1990111	spermatoproteasome complex	cellular_component	6	6	2408	7	9668	0.00130891
GO:0030174	regulation of DNA-dependent DNA replication initiation	biological_process	9	6	2408	7	9668	0.00130891
GO:0014029	neural crest formation	biological_process	8	6	2408	7	9668	0.00130891
GO:0035093	spermatogenesis, exchange of chromosomal proteins	biological_process	5	6	2408	7	9668	0.00130891
GO:0002230	positive regulation of defense response to virus by host	biological_process	9	15	2408	29	9668	0.00168663
GO:0042981	regulation of apoptotic process	biological_process	8	17	2408	35	9668	0.00205441
GO:0005901	caveola	cellular_component	8	9	2408	14	9668	0.00207849
GO:0007267	cell-cell signaling	biological_process	5	9	2408	14	9668	0.00207849
GO:0070577	lysine-acetylated histone binding	molecular_function	6	9	2408	14	9668	0.00207849
GO:0035914	skeletal muscle cell differentiation	biological_process	6	9	2408	14	9668	0.00207849
GO:0008270	zinc ion binding	molecular_function	8	111	2408	352	9668	0.00251816
GO:0005604	basement membrane	cellular_component	6	16	2408	33	9668	0.0028278
GO:0005518	collagen binding	molecular_function	5	10	2408	17	9668	0.00298473
GO:0045893	positive regulation of transcription, DNA-templated	biological_process	9	40	2408	108	9668	0.00327623
GO:0098792	xenophagy	biological_process	9	14	2408	28	9668	0.00359793
GO:0072144	glomerular mesangial cell development	biological_process	7	4	2408	4	9668	0.00384119
GO:0046718	viral entry into host cell	biological_process	9	4	2408	4	9668	0.00384119
GO:0042813	Wnt-activated receptor activity	molecular_function	6	4	2408	4	9668	0.00384119
GO:0016641	oxidoreductase activity, acting on the CH-NH2 group of donors, oxygen as acceptor	molecular_function	6	4	2408	4	9668	0.00384119
GO:0005587	collagen type IV trimer	cellular_component	6	4	2408	4	9668	0.00384119
GO:1901031	regulation of response to reactive oxygen species	biological_process	8	4	2408	4	9668	0.00384119
GO:0001765	membrane raft assembly	biological_process	7	4	2408	4	9668	0.00384119
GO:0048672	positive regulation of collateral sprouting	biological_process	8	4	2408	4	9668	0.00384119
GO:0014829	vascular smooth muscle contraction	biological_process	8	4	2408	4	9668	0.00384119
GO:0005614	interstitial matrix	cellular_component	6	4	2408	4	9668	0.00384119
GO:0035259	glucocorticoid receptor binding	molecular_function	9	4	2408	4	9668	0.00384119
GO:0098519	nucleotide phosphatase activity, acting on free nucleotides	molecular_function	8	4	2408	4	9668	0.00384119
GO:0060546	negative regulation of necroptotic process	biological_process	10	4	2408	4	9668	0.00384119
GO:0055001	muscle cell development	biological_process	6	4	2408	4	9668	0.00384119
GO:0019221	cytokine-mediated signaling pathway	biological_process	6	9	2408	15	9668	0.00405252
GO:0008026	ATP-dependent helicase activity	molecular_function	10	5	2408	6	9668	0.00454507
GO:0055010	ventricular cardiac muscle tissue morphogenesis	biological_process	8	5	2408	6	9668	0.00454507
GO:0005007	fibroblast growth factor-activated receptor activity	molecular_function	10	5	2408	6	9668	0.00454507
GO:0048407	platelet-derived growth factor binding	molecular_function	6	5	2408	6	9668	0.00454507
GO:0045662	negative regulation of myoblast differentiation	biological_process	8	5	2408	6	9668	0.00454507
GO:0070836	caveola assembly	biological_process	9	5	2408	6	9668	0.00454507
GO:0001527	microfibril	cellular_component	5	5	2408	6	9668	0.00454507
GO:0031466	Cul5-RING ubiquitin ligase complex	cellular_component	7	5	2408	6	9668	0.00454507
GO:0005764	lysosome	cellular_component	8	33	2408	87	9668	0.00469969
GO:0042593	glucose homeostasis	biological_process	8	13	2408	26	9668	0.00498029
GO:0001786	phosphatidylserine binding	molecular_function	6	8	2408	13	9668	0.00548158
GO:0042555	MCM complex	cellular_component	4	7	2408	11	9668	0.00736473
GO:0005125	cytokine activity	molecular_function	7	7	2408	11	9668	0.00736473
GO:0008138	protein tyrosine/serine/threonine phosphatase activity	molecular_function	9	7	2408	11	9668	0.00736473
GO:0031012	extracellular matrix	cellular_component	4	32	2408	86	9668	0.00739552
GO:0000209	protein polyubiquitination	biological_process	12	20	2408	48	9668	0.00786261
GO:0044325	ion channel binding	molecular_function	5	16	2408	36	9668	0.00815475
GO:0005776	autophagosome	cellular_component	7	10	2408	19	9668	0.00859934
GO:0005861	troponin complex	cellular_component	4	6	2408	9	9668	0.00977084
GO:0017134	fibroblast growth factor binding	molecular_function	6	8	2408	14	9668	0.010019
GO:0006914	autophagy	biological_process	6	12	2408	25	9668	0.0103199
GO:0008017	microtubule binding	molecular_function	7	23	2408	59	9668	0.0116072
GO:0030426	growth cone	cellular_component	5	9	2408	17	9668	0.0120087
GO:0051225	spindle assembly	biological_process	9	9	2408	17	9668	0.0120087
GO:0003774	motor activity	molecular_function	9	22	2408	56	9668	0.0121267
GO:0005783	endoplasmic reticulum	cellular_component	6	94	2408	307	9668	0.0123698
GO:0051016	barbed-end actin filament capping	biological_process	11	5	2408	7	9668	0.0126355
GO:0050873	brown fat cell differentiation	biological_process	7	5	2408	7	9668	0.0126355
GO:0032183	SUMO binding	molecular_function	6	5	2408	7	9668	0.0126355
GO:0007566	embryo implantation	biological_process	4	5	2408	7	9668	0.0126355
GO:0090150	establishment of protein localization to membrane	biological_process	7	5	2408	7	9668	0.0126355
GO:0002674	negative regulation of acute inflammatory response	biological_process	10	5	2408	7	9668	0.0126355
GO:0034098	VCP-NPL4-UFD1 AAA ATPase complex	cellular_component	7	5	2408	7	9668	0.0126355
GO:0019901	protein kinase binding	molecular_function	7	35	2408	99	9668	0.0127944
GO:0006486	protein glycosylation	biological_process	9	10	2408	20	9668	0.0134131
GO:0005080	protein kinase C binding	molecular_function	8	7	2408	12	9668	0.0139029
GO:0023026	MHC class II protein complex binding	molecular_function	6	7	2408	12	9668	0.0139029
GO:0005546	phosphatidylinositol-4,5-bisphosphate binding	molecular_function	9	7	2408	12	9668	0.0139029
GO:0045669	positive regulation of osteoblast differentiation	biological_process	8	7	2408	12	9668	0.0139029
GO:0016311	dephosphorylation	biological_process	7	11	2408	23	9668	0.0143418
GO:0019900	kinase binding	molecular_function	6	11	2408	23	9668	0.0143418
GO:0098779	positive regulation of mitophagy in response to mitochondrial depolarization	biological_process	12	12	2408	26	9668	0.0148967
GO:0000151	ubiquitin ligase complex	cellular_component	5	15	2408	35	9668	0.0150857
GO:0071028	nuclear mRNA surveillance	biological_process	12	4	2408	5	9668	0.0153839
GO:0048251	elastic fiber assembly	biological_process	7	4	2408	5	9668	0.0153839
GO:0055074	calcium ion homeostasis	biological_process	10	4	2408	5	9668	0.0153839
GO:0043027	cysteine-type endopeptidase inhibitor activity involved in apoptotic process	molecular_function	9	4	2408	5	9668	0.0153839
GO:0001502	cartilage condensation	biological_process	4	4	2408	5	9668	0.0153839
GO:0009607	response to biotic stimulus	biological_process	4	4	2408	5	9668	0.0153839
GO:0071383	cellular response to steroid hormone stimulus	biological_process	7	4	2408	5	9668	0.0153839
GO:0005801	cis-Golgi network	cellular_component	6	4	2408	5	9668	0.0153839
GO:0030485	smooth muscle contractile fiber	cellular_component	7	4	2408	5	9668	0.0153839
GO:0035567	non-canonical Wnt signaling pathway	biological_process	8	4	2408	5	9668	0.0153839
GO:0072357	PTW/PP1 phosphatase complex	cellular_component	5	4	2408	5	9668	0.0153839
GO:0001778	plasma membrane repair	biological_process	7	4	2408	5	9668	0.0153839
GO:0032133	chromosome passenger complex	cellular_component	5	4	2408	5	9668	0.0153839
GO:0070126	mitochondrial translational termination	biological_process	9	4	2408	5	9668	0.0153839
GO:1902904	negative regulation of supramolecular fiber organization	biological_process	8	4	2408	5	9668	0.0153839
GO:0072318	clathrin coat disassembly	biological_process	10	4	2408	5	9668	0.0153839
GO:0031125	rRNA 3'-end processing	biological_process	12	3	2408	3	9668	0.0154366
GO:0035995	detection of muscle stretch	biological_process	7	3	2408	3	9668	0.0154366
GO:0071248	cellular response to metal ion	biological_process	7	3	2408	3	9668	0.0154366
GO:1900364	negative regulation of mRNA polyadenylation	biological_process	11	3	2408	3	9668	0.0154366
GO:0045661	regulation of myoblast differentiation	biological_process	7	3	2408	3	9668	0.0154366
GO:0071711	basement membrane organization	biological_process	7	3	2408	3	9668	0.0154366
GO:0055117	regulation of cardiac muscle contraction	biological_process	10	3	2408	3	9668	0.0154366
GO:0071773	cellular response to BMP stimulus	biological_process	8	3	2408	3	9668	0.0154366
GO:0030023	extracellular matrix constituent conferring elasticity	molecular_function	5	3	2408	3	9668	0.0154366
GO:0033691	sialic acid binding	molecular_function	7	3	2408	3	9668	0.0154366
GO:0035989	tendon development	biological_process	7	3	2408	3	9668	0.0154366
GO:0061053	somite development	biological_process	7	3	2408	3	9668	0.0154366
GO:0009838	abscission	biological_process	4	3	2408	3	9668	0.0154366
GO:0005583	fibrillar collagen trimer	cellular_component	5	3	2408	3	9668	0.0154366
GO:0046329	negative regulation of JNK cascade	biological_process	13	3	2408	3	9668	0.0154366
GO:0000779	condensed chromosome, centromeric region	cellular_component	8	3	2408	3	9668	0.0154366
GO:1901390	positive regulation of transforming growth factor beta activation	biological_process	9	3	2408	3	9668	0.0154366
GO:0060828	regulation of canonical Wnt signaling pathway	biological_process	9	3	2408	3	9668	0.0154366
GO:0031616	spindle pole centrosome	cellular_component	8	3	2408	3	9668	0.0154366
GO:0031579	membrane raft organization	biological_process	6	3	2408	3	9668	0.0154366
GO:0044615	nuclear pore nuclear basket	cellular_component	4	3	2408	3	9668	0.0154366
GO:0048662	negative regulation of smooth muscle cell proliferation	biological_process	8	3	2408	3	9668	0.0154366
GO:0008449	N-acetylglucosamine-6-sulfatase activity	molecular_function	7	3	2408	3	9668	0.0154366
GO:0042994	cytoplasmic sequestering of transcription factor	biological_process	7	3	2408	3	9668	0.0154366
GO:0048471	perinuclear region of cytoplasm	cellular_component	6	56	2408	173	9668	0.0156019
GO:0003785	actin monomer binding	molecular_function	7	8	2408	15	9668	0.0168379
GO:0070062	extracellular exosome	cellular_component	7	228	2408	814	9668	0.018853
GO:0005246	calcium channel regulator activity	molecular_function	6	6	2408	10	9668	0.019313
GO:0034704	calcium channel complex	cellular_component	8	6	2408	10	9668	0.019313
GO:0008757	S-adenosylmethionine-dependent methyltransferase activity	molecular_function	7	6	2408	10	9668	0.019313
GO:0016709	oxidoreductase activity, acting on paired donors, with incorporation or reduction of molecular oxygen, NAD(P)H as one donor, and incorporation of one atom of oxygen	molecular_function	6	6	2408	10	9668	0.019313
GO:0001501	skeletal system development	biological_process	6	10	2408	21	9668	0.0199901
GO:0070301	cellular response to hydrogen peroxide	biological_process	8	10	2408	21	9668	0.0199901
GO:0006936	muscle contraction	biological_process	6	18	2408	46	9668	0.023031
GO:0001558	regulation of cell growth	biological_process	6	7	2408	13	9668	0.0237278
GO:0030490	maturation of SSU-rRNA	biological_process	12	7	2408	13	9668	0.0237278
GO:0045445	myoblast differentiation	biological_process	6	7	2408	13	9668	0.0237278
GO:0070536	protein K63-linked deubiquitination	biological_process	10	7	2408	13	9668	0.0237278
GO:0006954	inflammatory response	biological_process	6	17	2408	43	9668	0.0240917
GO:0003682	chromatin binding	molecular_function	4	38	2408	114	9668	0.026193
GO:0031432	titin binding	molecular_function	6	8	2408	16	9668	0.0264445
GO:0030133	transport vesicle	cellular_component	7	8	2408	16	9668	0.0264445
GO:0001578	microtubule bundle formation	biological_process	8	5	2408	8	9668	0.0268176
GO:0019388	galactose catabolic process	biological_process	9	5	2408	8	9668	0.0268176
GO:0002063	chondrocyte development	biological_process	6	5	2408	8	9668	0.0268176
GO:0050900	leukocyte migration	biological_process	4	5	2408	8	9668	0.0268176
GO:0008543	fibroblast growth factor receptor signaling pathway	biological_process	8	5	2408	8	9668	0.0268176
GO:0048706	embryonic skeletal system development	biological_process	7	5	2408	8	9668	0.0268176
GO:0070530	K63-linked polyubiquitin modification-dependent protein binding	molecular_function	7	5	2408	8	9668	0.0268176
GO:0045600	positive regulation of fat cell differentiation	biological_process	8	5	2408	8	9668	0.0268176
GO:0097191	extrinsic apoptotic signaling pathway	biological_process	6	5	2408	8	9668	0.0268176
GO:0030833	regulation of actin filament polymerization	biological_process	8	5	2408	8	9668	0.0268176
GO:0030246	carbohydrate binding	molecular_function	4	19	2408	50	9668	0.0273721
GO:0030687	preribosome, large subunit precursor	cellular_component	6	13	2408	31	9668	0.0278241
GO:0042632	cholesterol homeostasis	biological_process	9	9	2408	19	9668	0.0279609
GO:0000146	microfilament motor activity	molecular_function	10	9	2408	19	9668	0.0279609
GO:0006366	transcription by RNA polymerase II	biological_process	9	22	2408	60	9668	0.0282408
GO:0032259	methylation	biological_process	4	12	2408	28	9668	0.0284187
GO:0006006	glucose metabolic process	biological_process	8	11	2408	25	9668	0.0287321
GO:0030027	lamellipodium	cellular_component	6	18	2408	47	9668	0.0288624
GO:0004523	RNA-DNA hybrid ribonuclease activity	molecular_function	10	6	2408	11	9668	0.0336509
GO:0002027	regulation of heart rate	biological_process	9	6	2408	11	9668	0.0336509
GO:0006268	DNA unwinding involved in DNA replication	biological_process	10	6	2408	11	9668	0.0336509
GO:0010499	proteasomal ubiquitin-independent protein catabolic process	biological_process	9	6	2408	11	9668	0.0336509
GO:0051216	cartilage development	biological_process	6	6	2408	11	9668	0.0336509
GO:0043124	negative regulation of I-kappaB kinase/NF-kappaB signaling	biological_process	10	6	2408	11	9668	0.0336509
GO:0030155	regulation of cell adhesion	biological_process	5	6	2408	11	9668	0.0336509
GO:0046982	protein heterodimerization activity	molecular_function	6	33	2408	99	9668	0.0363958
GO:0061738	late endosomal microautophagy	biological_process	7	4	2408	6	9668	0.0370614
GO:1990440	positive regulation of transcription from RNA polymerase II promoter in response to endoplasmic reticulum stress	biological_process	7	4	2408	6	9668	0.0370614
GO:0032060	bleb assembly	biological_process	8	4	2408	6	9668	0.0370614
GO:0030501	positive regulation of bone mineralization	biological_process	8	4	2408	6	9668	0.0370614
GO:0090131	mesenchyme migration	biological_process	5	4	2408	6	9668	0.0370614
GO:0031005	filamin binding	molecular_function	6	4	2408	6	9668	0.0370614
GO:0040037	negative regulation of fibroblast growth factor receptor signaling pathway	biological_process	9	4	2408	6	9668	0.0370614
GO:0015129	lactate transmembrane transporter activity	molecular_function	8	4	2408	6	9668	0.0370614
GO:0010952	positive regulation of peptidase activity	biological_process	10	4	2408	6	9668	0.0370614
GO:0009653	anatomical structure morphogenesis	biological_process	4	4	2408	6	9668	0.0370614
GO:0001541	ovarian follicle development	biological_process	6	4	2408	6	9668	0.0370614
GO:0035987	endodermal cell differentiation	biological_process	6	4	2408	6	9668	0.0370614
GO:0043162	ubiquitin-dependent protein catabolic process via the multivesicular body sorting pathway	biological_process	11	4	2408	6	9668	0.0370614
GO:0005528	FK506 binding	molecular_function	6	7	2408	14	9668	0.0374366
GO:0000976	transcription regulatory region sequence-specific DNA binding	molecular_function	8	7	2408	14	9668	0.0374366
GO:0016529	sarcoplasmic reticulum	cellular_component	7	8	2408	17	9668	0.0392763
GO:0042826	histone deacetylase binding	molecular_function	6	10	2408	23	9668	0.0396364
GO:0000776	kinetochore	cellular_component	4	10	2408	23	9668	0.0396364
GO:0043312	neutrophil degranulation	biological_process	9	9	2408	20	9668	0.0398636
GO:0007015	actin filament organization	biological_process	6	16	2408	42	9668	0.0400016
GO:0000978	RNA polymerase II proximal promoter sequence-specific DNA binding	molecular_function	10	22	2408	62	9668	0.0407592
GO:0005635	nuclear envelope	cellular_component	6	17	2408	46	9668	0.0464982
GO:0000785	chromatin	cellular_component	6	13	2408	33	9668	0.0468351
GO:0005980	glycogen catabolic process	biological_process	10	5	2408	9	9668	0.048126
GO:0031396	regulation of protein ubiquitination	biological_process	10	5	2408	9	9668	0.048126
GO:0051560	mitochondrial calcium ion homeostasis	biological_process	12	5	2408	9	9668	0.048126
GO:0045663	positive regulation of myoblast differentiation	biological_process	8	5	2408	9	9668	0.048126
GO:0046426	negative regulation of JAK-STAT cascade	biological_process	10	5	2408	9	9668	0.048126
GO:0035327	transcriptionally active chromatin	cellular_component	7	5	2408	9	9668	0.048126
GO:0060326	cell chemotaxis	biological_process	6	5	2408	9	9668	0.048126
GO:0016459	myosin complex	cellular_component	4	22	2408	63	9668	0.048358
GO:0090287	regulation of cellular response to growth factor stimulus	biological_process	6	3	2408	4	9668	0.050223
GO:0060346	bone trabecula formation	biological_process	6	3	2408	4	9668	0.050223
GO:0023052	signaling	biological_process	3	3	2408	4	9668	0.050223
GO:0071404	cellular response to low-density lipoprotein particle stimulus	biological_process	6	3	2408	4	9668	0.050223
GO:0006029	proteoglycan metabolic process	biological_process	8	3	2408	4	9668	0.050223
GO:0044342	type B pancreatic cell proliferation	biological_process	5	3	2408	4	9668	0.050223
GO:0010735	positive regulation of transcription via serum response element binding	biological_process	11	3	2408	4	9668	0.050223
GO:0010614	negative regulation of cardiac muscle hypertrophy	biological_process	10	3	2408	4	9668	0.050223
GO:0003417	growth plate cartilage development	biological_process	8	3	2408	4	9668	0.050223
GO:0035174	histone serine kinase activity	molecular_function	9	3	2408	4	9668	0.050223
GO:0034612	response to tumor necrosis factor	biological_process	7	3	2408	4	9668	0.050223
GO:0008140	cAMP response element binding protein binding	molecular_function	7	3	2408	4	9668	0.050223
GO:0016149	translation release factor activity, codon specific	molecular_function	10	3	2408	4	9668	0.050223
GO:0022408	negative regulation of cell-cell adhesion	biological_process	7	3	2408	4	9668	0.050223
GO:0046975	histone methyltransferase activity (H3-K36 specific)	molecular_function	10	3	2408	4	9668	0.050223
GO:0017156	calcium ion regulated exocytosis	biological_process	9	3	2408	4	9668	0.050223
GO:0019417	sulfur oxidation	biological_process	6	3	2408	4	9668	0.050223
GO:0071681	cellular response to indole-3-methanol	biological_process	7	3	2408	4	9668	0.050223
GO:0032264	IMP salvage	biological_process	13	3	2408	4	9668	0.050223
GO:0051382	kinetochore assembly	biological_process	8	3	2408	4	9668	0.050223
GO:0016358	dendrite development	biological_process	8	3	2408	4	9668	0.050223
GO:0034383	low-density lipoprotein particle clearance	biological_process	5	3	2408	4	9668	0.050223
GO:0016580	Sin3 complex	cellular_component	9	3	2408	4	9668	0.050223
GO:0010881	regulation of cardiac muscle contraction by regulation of the release of sequestered calcium ion	biological_process	9	3	2408	4	9668	0.050223
GO:0046597	negative regulation of viral entry into host cell	biological_process	10	3	2408	4	9668	0.050223
GO:0031334	positive regulation of protein complex assembly	biological_process	7	3	2408	4	9668	0.050223
GO:0043914	NADPH:sulfur oxidoreductase activity	molecular_function	5	3	2408	4	9668	0.050223
GO:0016012	sarcoglycan complex	cellular_component	6	3	2408	4	9668	0.050223
GO:0035374	chondroitin sulfate binding	molecular_function	6	3	2408	4	9668	0.050223
GO:0097009	energy homeostasis	biological_process	5	3	2408	4	9668	0.050223
GO:1904293	negative regulation of ERAD pathway	biological_process	12	3	2408	4	9668	0.050223
GO:0002080	acrosomal membrane	cellular_component	8	3	2408	4	9668	0.050223
GO:0030275	LRR domain binding	molecular_function	6	3	2408	4	9668	0.050223
GO:0048846	axon extension involved in axon guidance	biological_process	8	3	2408	4	9668	0.050223
GO:0003725	double-stranded RNA binding	molecular_function	7	11	2408	27	9668	0.0512666
GO:0006979	response to oxidative stress	biological_process	5	21	2408	60	9668	0.0517181
GO:0022604	regulation of cell morphogenesis	biological_process	7	6	2408	12	9668	0.0533988
GO:0016049	cell growth	biological_process	4	6	2408	12	9668	0.0533988
GO:0030307	positive regulation of cell growth	biological_process	7	6	2408	12	9668	0.0533988
GO:0070006	metalloaminopeptidase activity	molecular_function	9	6	2408	12	9668	0.0533988
GO:0071363	cellular response to growth factor stimulus	biological_process	7	6	2408	12	9668	0.0533988
GO:0070373	negative regulation of ERK1 and ERK2 cascade	biological_process	12	9	2408	21	9668	0.0547687
GO:0030336	negative regulation of cell migration	biological_process	8	9	2408	21	9668	0.0547687

## Sheet: OTMMH2_vs_OTMMY1
GO enrichment in the 5-month-old vs 14-month-old group (pvalue < 0.05)
GO_ID	GO_Term	GO_Function	GO_Level	S gene number	TS gene number	B gene number	TB gene number	pvalue
GO:0005615	extracellular space	cellular_component	4	188	3356	379	9668	8.67936e-10
GO:0005581	collagen trimer	cellular_component	4	23	3356	27	9668	9.04226e-08
GO:0022626	cytosolic ribosome	cellular_component	7	39	3356	56	9668	9.84604e-08
GO:0005840	ribosome	cellular_component	6	62	3356	104	9668	1.65447e-07
GO:0003009	skeletal muscle contraction	biological_process	8	16	3356	17	9668	4.97641e-07
GO:0005201	extracellular matrix structural constituent	molecular_function	4	26	3356	36	9668	4.79289e-06
GO:0032982	myosin filament	cellular_component	5	18	3356	22	9668	7.79632e-06
GO:0006954	inflammatory response	biological_process	6	29	3356	43	9668	1.19177e-05
GO:0007155	cell adhesion	biological_process	4	44	3356	75	9668	1.79998e-05
GO:0001558	regulation of cell growth	biological_process	6	12	3356	13	9668	2.67239e-05
GO:0002181	cytoplasmic translation	biological_process	9	69	3356	134	9668	4.37512e-05
GO:0008201	heparin binding	molecular_function	6	29	3356	45	9668	4.40343e-05
GO:0005515	protein binding	molecular_function	4	283	3356	681	9668	7.05825e-05
GO:0005865	striated muscle thin filament	cellular_component	6	22	3356	32	9668	8.84332e-05
GO:0030016	myofibril	cellular_component	7	22	3356	32	9668	8.84332e-05
GO:0033344	cholesterol efflux	biological_process	10	12	3356	14	9668	0.000127428
GO:0035914	skeletal muscle cell differentiation	biological_process	6	12	3356	14	9668	0.000127428
GO:0030049	muscle filament sliding	biological_process	8	12	3356	14	9668	0.000127428
GO:0072562	blood microparticle	cellular_component	4	28	3356	45	9668	0.000147413
GO:0005604	basement membrane	cellular_component	6	22	3356	33	9668	0.000178483
GO:0043395	heparan sulfate proteoglycan binding	molecular_function	6	8	3356	8	9668	0.000209659
GO:0070062	extracellular exosome	cellular_component	7	329	3356	814	9668	0.000231344
GO:0030018	Z disc	cellular_component	5	52	3356	100	9668	0.000268612
GO:0003774	motor activity	molecular_function	9	32	3356	56	9668	0.000475202
GO:0008219	cell death	biological_process	4	9	3356	10	9668	0.000500031
GO:0005506	iron ion binding	molecular_function	8	31	3356	54	9668	0.000519967
GO:0003682	chromatin binding	molecular_function	4	57	3356	114	9668	0.000522458
GO:0014070	response to organic cyclic compound	biological_process	6	13	3356	17	9668	0.000531421
GO:0031012	extracellular matrix	cellular_component	4	45	3356	86	9668	0.000567964
GO:0034364	high-density lipoprotein particle	cellular_component	5	7	3356	7	9668	0.000604813
GO:0042627	chylomicron	cellular_component	5	7	3356	7	9668	0.000604813
GO:0004683	calmodulin-dependent protein kinase activity	molecular_function	9	7	3356	7	9668	0.000604813
GO:0007595	lactation	biological_process	8	7	3356	7	9668	0.000604813
GO:0005319	lipid transporter activity	molecular_function	4	7	3356	7	9668	0.000604813
GO:0034361	very-low-density lipoprotein particle	cellular_component	6	7	3356	7	9668	0.000604813
GO:0045471	response to ethanol	biological_process	6	14	3356	19	9668	0.00060488
GO:0042803	protein homodimerization activity	molecular_function	6	93	3356	203	9668	0.000624719
GO:0007568	aging	biological_process	4	16	3356	23	9668	0.000686509
GO:0005516	calmodulin binding	molecular_function	5	36	3356	66	9668	0.000723734
GO:0009408	response to heat	biological_process	5	26	3356	45	9668	0.00126825
GO:0071230	cellular response to amino acid stimulus	biological_process	7	13	3356	18	9668	0.00130427
GO:0030175	filopodium	cellular_component	7	13	3356	18	9668	0.00130427
GO:0006953	acute-phase response	biological_process	8	8	3356	9	9668	0.00130562
GO:0033700	phospholipid efflux	biological_process	9	8	3356	9	9668	0.00130562
GO:0005523	tropomyosin binding	molecular_function	6	8	3356	9	9668	0.00130562
GO:0032526	response to retinoic acid	biological_process	6	8	3356	9	9668	0.00130562
GO:0005616	larval serum protein complex	cellular_component	4	8	3356	9	9668	0.00130562
GO:0008017	microtubule binding	molecular_function	7	32	3356	59	9668	0.0015909
GO:0051258	protein polymerization	biological_process	8	6	3356	6	9668	0.00174439
GO:0001958	endochondral ossification	biological_process	6	6	3356	6	9668	0.00174439
GO:0006936	muscle contraction	biological_process	6	26	3356	46	9668	0.00196261
GO:0032496	response to lipopolysaccharide	biological_process	7	18	3356	29	9668	0.00237083
GO:0015485	cholesterol binding	molecular_function	7	11	3356	15	9668	0.00260717
GO:0030199	collagen fibril organization	biological_process	7	11	3356	15	9668	0.00260717
GO:0005178	integrin binding	molecular_function	6	15	3356	23	9668	0.00273878
GO:0042632	cholesterol homeostasis	biological_process	9	13	3356	19	9668	0.00281961
GO:0030198	extracellular matrix organization	biological_process	6	21	3356	36	9668	0.00312236
GO:0005764	lysosome	cellular_component	8	43	3356	87	9668	0.00319358
GO:0006955	immune response	biological_process	4	20	3356	34	9668	0.00340671
GO:0046034	ATP metabolic process	biological_process	4	20	3356	34	9668	0.00340671
GO:0000209	protein polyubiquitination	biological_process	12	26	3356	48	9668	0.00434657
GO:0009644	response to high light intensity	biological_process	8	8	3356	10	9668	0.00452797
GO:0030240	skeletal muscle thin filament assembly	biological_process	7	16	3356	26	9668	0.00466154
GO:0055003	cardiac myofibril assembly	biological_process	8	16	3356	26	9668	0.00466154
GO:0042738	exogenous drug catabolic process	biological_process	7	5	3356	5	9668	0.00503015
GO:0018206	peptidyl-methionine modification	biological_process	10	5	3356	5	9668	0.00503015
GO:0006082	organic acid metabolic process	biological_process	5	5	3356	5	9668	0.00503015
GO:0034375	high-density lipoprotein particle remodeling	biological_process	9	5	3356	5	9668	0.00503015
GO:0006309	apoptotic DNA fragmentation	biological_process	10	5	3356	5	9668	0.00503015
GO:0090503	RNA phosphodiester bond hydrolysis, exonucleolytic	biological_process	10	5	3356	5	9668	0.00503015
GO:0042157	lipoprotein metabolic process	biological_process	7	5	3356	5	9668	0.00503015
GO:1903561	extracellular vesicle	cellular_component	6	5	3356	5	9668	0.00503015
GO:0070330	aromatase activity	molecular_function	7	5	3356	5	9668	0.00503015
GO:0000813	ESCRT I complex	cellular_component	5	5	3356	5	9668	0.00503015
GO:0034363	intermediate-density lipoprotein particle	cellular_component	6	5	3356	5	9668	0.00503015
GO:0017144	drug metabolic process	biological_process	5	5	3356	5	9668	0.00503015
GO:0030574	collagen catabolic process	biological_process	5	5	3356	5	9668	0.00503015
GO:0060048	cardiac muscle contraction	biological_process	8	9	3356	12	9668	0.00524167
GO:0042981	regulation of apoptotic process	biological_process	8	20	3356	35	9668	0.00538198
GO:0045214	sarcomere organization	biological_process	9	27	3356	51	9668	0.00559139
GO:0005102	receptor binding	molecular_function	5	30	3356	58	9668	0.00560151
GO:0010977	negative regulation of neuron projection development	biological_process	11	10	3356	14	9668	0.00561076
GO:0017134	fibroblast growth factor binding	molecular_function	6	10	3356	14	9668	0.00561076
GO:0004497	monooxygenase activity	molecular_function	5	11	3356	16	9668	0.00573055
GO:0030133	transport vesicle	cellular_component	7	11	3356	16	9668	0.00573055
GO:0008270	zinc ion binding	molecular_function	8	145	3356	352	9668	0.00587955
GO:0051015	actin filament binding	molecular_function	7	55	3356	119	9668	0.00595836
GO:0007015	actin filament organization	biological_process	6	23	3356	42	9668	0.00598108
GO:0098869	cellular oxidant detoxification	biological_process	5	18	3356	31	9668	0.00650531
GO:0034098	VCP-NPL4-UFD1 AAA ATPase complex	cellular_component	7	6	3356	7	9668	0.00858185
GO:0046790	virion binding	molecular_function	4	6	3356	7	9668	0.00858185
GO:0051602	response to electrical stimulus	biological_process	5	6	3356	7	9668	0.00858185
GO:0035093	spermatogenesis, exchange of chromosomal proteins	biological_process	5	6	3356	7	9668	0.00858185
GO:0060325	face morphogenesis	biological_process	5	6	3356	7	9668	0.00858185
GO:1990111	spermatoproteasome complex	cellular_component	6	6	3356	7	9668	0.00858185
GO:0030174	regulation of DNA-dependent DNA replication initiation	biological_process	9	6	3356	7	9668	0.00858185
GO:0006515	protein quality control for misfolded or incompletely synthesized proteins	biological_process	9	6	3356	7	9668	0.00858185
GO:0003674	molecular_function	molecular_function	2	151	3356	372	9668	0.00933021
GO:0043231	intracellular membrane-bounded organelle	cellular_component	5	44	3356	94	9668	0.00995071
GO:0006979	response to oxidative stress	biological_process	5	30	3356	60	9668	0.0103263
GO:0008168	methyltransferase activity	molecular_function	6	12	3356	19	9668	0.0105759
GO:0021549	cerebellum development	biological_process	5	7	3356	9	9668	0.0105993
GO:0010243	response to organonitrogen compound	biological_process	6	7	3356	9	9668	0.0105993
GO:0008361	regulation of cell size	biological_process	6	7	3356	9	9668	0.0105993
GO:0001772	immunological synapse	cellular_component	5	7	3356	9	9668	0.0105993
GO:0048471	perinuclear region of cytoplasm	cellular_component	6	75	3356	173	9668	0.0107441
GO:0005783	endoplasmic reticulum	cellular_component	6	126	3356	307	9668	0.0111601
GO:0005518	collagen binding	molecular_function	5	11	3356	17	9668	0.0111731
GO:0031100	animal organ regeneration	biological_process	6	8	3356	11	9668	0.0115457
GO:0001937	negative regulation of endothelial cell proliferation	biological_process	9	8	3356	11	9668	0.0115457
GO:0042555	MCM complex	cellular_component	4	8	3356	11	9668	0.0115457
GO:0005876	spindle microtubule	cellular_component	8	8	3356	11	9668	0.0115457
GO:0003785	actin monomer binding	molecular_function	7	10	3356	15	9668	0.0116179
GO:0006641	triglyceride metabolic process	biological_process	9	10	3356	15	9668	0.0116179
GO:0071347	cellular response to interleukin-1	biological_process	8	10	3356	15	9668	0.0116179
GO:0008217	regulation of blood pressure	biological_process	5	9	3356	13	9668	0.011799
GO:0016887	ATPase activity	molecular_function	9	38	3356	80	9668	0.0120214
GO:0032259	methylation	biological_process	4	16	3356	28	9668	0.01239
GO:0042493	response to drug	biological_process	5	25	3356	49	9668	0.0135504
GO:0042593	glucose homeostasis	biological_process	8	15	3356	26	9668	0.0136896
GO:0042542	response to hydrogen peroxide	biological_process	7	15	3356	26	9668	0.0136896
GO:0016021	integral component of membrane	cellular_component	5	351	3356	922	9668	0.0137623
GO:0030275	LRR domain binding	molecular_function	6	4	3356	4	9668	0.0145022
GO:0090277	positive regulation of peptide hormone secretion	biological_process	10	4	3356	4	9668	0.0145022
GO:0060228	phosphatidylcholine-sterol O-acyltransferase activator activity	molecular_function	6	4	3356	4	9668	0.0145022
GO:0045178	basal part of cell	cellular_component	4	4	3356	4	9668	0.0145022
GO:0044342	type B pancreatic cell proliferation	biological_process	5	4	3356	4	9668	0.0145022
GO:0005577	fibrinogen complex	cellular_component	4	4	3356	4	9668	0.0145022
GO:0034612	response to tumor necrosis factor	biological_process	7	4	3356	4	9668	0.0145022
GO:0048672	positive regulation of collateral sprouting	biological_process	8	4	3356	4	9668	0.0145022
GO:0046718	viral entry into host cell	biological_process	9	4	3356	4	9668	0.0145022
GO:0008043	intracellular ferritin complex	cellular_component	5	4	3356	4	9668	0.0145022
GO:1904293	negative regulation of ERAD pathway	biological_process	12	4	3356	4	9668	0.0145022
GO:0033147	negative regulation of intracellular estrogen receptor signaling pathway	biological_process	10	4	3356	4	9668	0.0145022
GO:0005587	collagen type IV trimer	cellular_component	6	4	3356	4	9668	0.0145022
GO:0014829	vascular smooth muscle contraction	biological_process	8	4	3356	4	9668	0.0145022
GO:0072144	glomerular mesangial cell development	biological_process	7	4	3356	4	9668	0.0145022
GO:0034382	chylomicron remnant clearance	biological_process	6	4	3356	4	9668	0.0145022
GO:0010842	retina layer formation	biological_process	5	4	3356	4	9668	0.0145022
GO:0023052	signaling	biological_process	3	4	3356	4	9668	0.0145022
GO:0005614	interstitial matrix	cellular_component	6	4	3356	4	9668	0.0145022
GO:0017127	cholesterol transporter activity	molecular_function	6	4	3356	4	9668	0.0145022
GO:0016641	oxidoreductase activity, acting on the CH-NH2 group of donors, oxygen as acceptor	molecular_function	6	4	3356	4	9668	0.0145022
GO:0010975	regulation of neuron projection development	biological_process	10	4	3356	4	9668	0.0145022
GO:0043691	reverse cholesterol transport	biological_process	10	4	3356	4	9668	0.0145022
GO:0034380	high-density lipoprotein particle assembly	biological_process	9	4	3356	4	9668	0.0145022
GO:0008239	dipeptidyl-peptidase activity	molecular_function	9	4	3356	4	9668	0.0145022
GO:0034366	spherical high-density lipoprotein particle	cellular_component	6	4	3356	4	9668	0.0145022
GO:0060546	negative regulation of necroptotic process	biological_process	10	4	3356	4	9668	0.0145022
GO:0015886	heme transport	biological_process	7	4	3356	4	9668	0.0145022
GO:0055008	cardiac muscle tissue morphogenesis	biological_process	7	14	3356	24	9668	0.0150937
GO:0020037	heme binding	molecular_function	6	29	3356	59	9668	0.0153448
GO:0005768	endosome	cellular_component	7	33	3356	69	9668	0.0164247
GO:0031594	neuromuscular junction	cellular_component	4	12	3356	20	9668	0.0181782
GO:0015630	microtubule cytoskeleton	cellular_component	7	16	3356	29	9668	0.0188652
GO:0043524	negative regulation of neuron apoptotic process	biological_process	10	16	3356	29	9668	0.0188652
GO:0002230	positive regulation of defense response to virus by host	biological_process	9	16	3356	29	9668	0.0188652
GO:0048739	cardiac muscle fiber development	biological_process	9	15	3356	27	9668	0.0210644
GO:0031398	positive regulation of protein ubiquitination	biological_process	11	10	3356	16	9668	0.0214303
GO:0004869	cysteine-type endopeptidase inhibitor activity	molecular_function	8	10	3356	16	9668	0.0214303
GO:0035987	endodermal cell differentiation	biological_process	6	5	3356	6	9668	0.021459
GO:0043162	ubiquitin-dependent protein catabolic process via the multivesicular body sorting pathway	biological_process	11	5	3356	6	9668	0.021459
GO:0006163	purine nucleotide metabolic process	biological_process	9	5	3356	6	9668	0.021459
GO:0048407	platelet-derived growth factor binding	molecular_function	6	5	3356	6	9668	0.021459
GO:0090131	mesenchyme migration	biological_process	5	5	3356	6	9668	0.021459
GO:0001541	ovarian follicle development	biological_process	6	5	3356	6	9668	0.021459
GO:0042730	fibrinolysis	biological_process	9	5	3356	6	9668	0.021459
GO:0045662	negative regulation of myoblast differentiation	biological_process	8	5	3356	6	9668	0.021459
GO:0016712	oxidoreductase activity, acting on paired donors, with incorporation or reduction of molecular oxygen, reduced flavin or flavoprotein as one donor, and incorporation of one atom of oxygen	molecular_function	6	5	3356	6	9668	0.021459
GO:0070836	caveola assembly	biological_process	9	5	3356	6	9668	0.021459
GO:0030169	low-density lipoprotein particle binding	molecular_function	7	5	3356	6	9668	0.021459
GO:0031969	chloroplast membrane	cellular_component	6	5	3356	6	9668	0.021459
GO:0055102	lipase inhibitor activity	molecular_function	6	5	3356	6	9668	0.021459
GO:0008026	ATP-dependent helicase activity	molecular_function	10	5	3356	6	9668	0.021459
GO:0001527	microfibril	cellular_component	5	5	3356	6	9668	0.021459
GO:0055010	ventricular cardiac muscle tissue morphogenesis	biological_process	8	5	3356	6	9668	0.021459
GO:0030193	regulation of blood coagulation	biological_process	7	5	3356	6	9668	0.021459
GO:0051726	regulation of cell cycle	biological_process	6	18	3356	34	9668	0.0218843
GO:0005901	caveola	cellular_component	8	9	3356	14	9668	0.0229377
GO:0007267	cell-cell signaling	biological_process	5	9	3356	14	9668	0.0229377
GO:0010951	negative regulation of endopeptidase activity	biological_process	11	23	3356	46	9668	0.0231382
GO:0005871	kinesin complex	cellular_component	5	14	3356	25	9668	0.0235097
GO:0008203	cholesterol metabolic process	biological_process	8	8	3356	12	9668	0.0241536
GO:0070006	metalloaminopeptidase activity	molecular_function	9	8	3356	12	9668	0.0241536
GO:0005080	protein kinase C binding	molecular_function	8	8	3356	12	9668	0.0241536
GO:0005546	phosphatidylinositol-4,5-bisphosphate binding	molecular_function	9	8	3356	12	9668	0.0241536
GO:0071363	cellular response to growth factor stimulus	biological_process	7	8	3356	12	9668	0.0241536
GO:0016504	peptidase activator activity	molecular_function	6	8	3356	12	9668	0.0241536
GO:0043122	regulation of I-kappaB kinase/NF-kappaB signaling	biological_process	9	6	3356	8	9668	0.0242147
GO:0031090	organelle membrane	cellular_component	4	6	3356	8	9668	0.0242147
GO:0032753	positive regulation of interleukin-4 production	biological_process	8	6	3356	8	9668	0.0242147
GO:0006941	striated muscle contraction	biological_process	7	17	3356	32	9668	0.0245833
GO:0008757	S-adenosylmethionine-dependent methyltransferase activity	molecular_function	7	7	3356	10	9668	0.0247659
GO:0000187	activation of MAPK activity	biological_process	13	7	3356	10	9668	0.0247659
GO:0043025	neuronal cell body	cellular_component	5	22	3356	44	9668	0.0260225
GO:0031982	vesicle	cellular_component	5	13	3356	23	9668	0.0262215
GO:0051371	muscle alpha-actinin binding	molecular_function	8	19	3356	37	9668	0.0272769
GO:0000151	ubiquitin ligase complex	cellular_component	5	18	3356	35	9668	0.030724
GO:0098792	xenophagy	biological_process	9	15	3356	28	9668	0.0310733
GO:0003777	microtubule motor activity	molecular_function	10	15	3356	28	9668	0.0310733
GO:0005776	autophagosome	cellular_component	7	11	3356	19	9668	0.0325056
GO:0002244	hematopoietic progenitor cell differentiation	biological_process	6	11	3356	19	9668	0.0325056
GO:0000146	microfilament motor activity	molecular_function	10	11	3356	19	9668	0.0325056
GO:0009615	response to virus	biological_process	7	14	3356	26	9668	0.0349665
GO:0098779	positive regulation of mitophagy in response to mitochondrial depolarization	biological_process	12	14	3356	26	9668	0.0349665
GO:0050839	cell adhesion molecule binding	molecular_function	5	10	3356	17	9668	0.0360834
GO:0008307	structural constituent of muscle	molecular_function	4	26	3356	55	9668	0.0363226
GO:0006366	transcription by RNA polymerase II	biological_process	9	28	3356	60	9668	0.0366531
GO:0042802	identical protein binding	molecular_function	5	72	3356	174	9668	0.0384492
GO:0015979	photosynthesis	biological_process	5	16	3356	31	9668	0.0390858
GO:0030241	skeletal muscle myosin thick filament assembly	biological_process	8	13	3356	24	9668	0.0393726
GO:0097190	apoptotic signaling pathway	biological_process	5	9	3356	15	9668	0.0399174
GO:0031430	M band	cellular_component	5	29	3356	63	9668	0.0410357
GO:0019068	virion assembly	biological_process	7	3	3356	3	9668	0.0418025
GO:0031365	N-terminal protein amino acid modification	biological_process	9	3	3356	3	9668	0.0418025
GO:0045833	negative regulation of lipid metabolic process	biological_process	7	3	3356	3	9668	0.0418025
GO:0034115	negative regulation of heterotypic cell-cell adhesion	biological_process	8	3	3356	3	9668	0.0418025
GO:0010903	negative regulation of very-low-density lipoprotein particle remodeling	biological_process	8	3	3356	3	9668	0.0418025
GO:0019841	retinol binding	molecular_function	7	3	3356	3	9668	0.0418025
GO:0008440	inositol-1,4,5-trisphosphate 3-kinase activity	molecular_function	8	3	3356	3	9668	0.0418025
GO:0010816	calcitonin catabolic process	biological_process	6	3	3356	3	9668	0.0418025
GO:0009838	abscission	biological_process	4	3	3356	3	9668	0.0418025
GO:0018024	histone-lysine N-methyltransferase activity	molecular_function	9	3	3356	3	9668	0.0418025
GO:0060059	embryonic retina morphogenesis in camera-type eye	biological_process	6	3	3356	3	9668	0.0418025
GO:0045545	syndecan binding	molecular_function	6	3	3356	3	9668	0.0418025
GO:0001892	embryonic placenta development	biological_process	5	3	3356	3	9668	0.0418025
GO:0034384	high-density lipoprotein particle clearance	biological_process	5	3	3356	3	9668	0.0418025
GO:0010470	regulation of gastrulation	biological_process	7	3	3356	3	9668	0.0418025
GO:0072378	blood coagulation, fibrin clot formation	biological_process	8	3	3356	3	9668	0.0418025
GO:0018344	protein geranylgeranylation	biological_process	10	3	3356	3	9668	0.0418025
GO:0060828	regulation of canonical Wnt signaling pathway	biological_process	9	3	3356	3	9668	0.0418025
GO:0010916	negative regulation of very-low-density lipoprotein particle clearance	biological_process	8	3	3356	3	9668	0.0418025
GO:0000779	condensed chromosome, centromeric region	cellular_component	8	3	3356	3	9668	0.0418025
GO:0051000	positive regulation of nitric-oxide synthase activity	biological_process	9	3	3356	3	9668	0.0418025
GO:0014911	positive regulation of smooth muscle cell migration	biological_process	9	3	3356	3	9668	0.0418025
GO:0032374	regulation of cholesterol transport	biological_process	9	3	3356	3	9668	0.0418025
GO:0010814	substance P catabolic process	biological_process	10	3	3356	3	9668	0.0418025
GO:0071711	basement membrane organization	biological_process	7	3	3356	3	9668	0.0418025
GO:0016667	oxidoreductase activity, acting on a sulfur group of donors	molecular_function	5	3	3356	3	9668	0.0418025
GO:0071773	cellular response to BMP stimulus	biological_process	8	3	3356	3	9668	0.0418025
GO:0060416	response to growth hormone	biological_process	7	3	3356	3	9668	0.0418025
GO:1900364	negative regulation of mRNA polyadenylation	biological_process	11	3	3356	3	9668	0.0418025
GO:0051005	negative regulation of lipoprotein lipase activity	biological_process	9	3	3356	3	9668	0.0418025
GO:0034362	low-density lipoprotein particle	cellular_component	5	3	3356	3	9668	0.0418025
GO:0030023	extracellular matrix constituent conferring elasticity	molecular_function	5	3	3356	3	9668	0.0418025
GO:0042159	lipoprotein catabolic process	biological_process	8	3	3356	3	9668	0.0418025
GO:0042994	cytoplasmic sequestering of transcription factor	biological_process	7	3	3356	3	9668	0.0418025
GO:0033691	sialic acid binding	molecular_function	7	3	3356	3	9668	0.0418025
GO:0035303	regulation of dephosphorylation	biological_process	9	3	3356	3	9668	0.0418025
GO:0061014	positive regulation of mRNA catabolic process	biological_process	9	3	3356	3	9668	0.0418025
GO:0034959	endothelin maturation	biological_process	9	3	3356	3	9668	0.0418025
GO:0005583	fibrillar collagen trimer	cellular_component	5	3	3356	3	9668	0.0418025
GO:0042098	T cell proliferation	biological_process	8	3	3356	3	9668	0.0418025
GO:1902043	positive regulation of extrinsic apoptotic signaling pathway via death domain receptors	biological_process	11	3	3356	3	9668	0.0418025
GO:0035989	tendon development	biological_process	7	3	3356	3	9668	0.0418025
GO:0034116	positive regulation of heterotypic cell-cell adhesion	biological_process	8	3	3356	3	9668	0.0418025
GO:0032489	regulation of Cdc42 protein signal transduction	biological_process	12	3	3356	3	9668	0.0418025
GO:0010875	positive regulation of cholesterol efflux	biological_process	11	3	3356	3	9668	0.0418025
GO:0032375	negative regulation of cholesterol transport	biological_process	10	3	3356	3	9668	0.0418025
GO:0019233	sensory perception of pain	biological_process	7	3	3356	3	9668	0.0418025
GO:0070084	protein initiator methionine removal	biological_process	9	3	3356	3	9668	0.0418025
GO:0090543	Flemming body	cellular_component	4	3	3356	3	9668	0.0418025
GO:0042953	lipoprotein transport	biological_process	10	3	3356	3	9668	0.0418025
GO:0001817	regulation of cytokine production	biological_process	6	3	3356	3	9668	0.0418025
GO:0006307	DNA dealkylation involved in DNA repair	biological_process	10	3	3356	3	9668	0.0418025
GO:0044615	nuclear pore nuclear basket	cellular_component	4	3	3356	3	9668	0.0418025
GO:0015232	heme transporter activity	molecular_function	6	3	3356	3	9668	0.0418025
GO:0031616	spindle pole centrosome	cellular_component	8	3	3356	3	9668	0.0418025
GO:0048662	negative regulation of smooth muscle cell proliferation	biological_process	8	3	3356	3	9668	0.0418025
GO:0035995	detection of muscle stretch	biological_process	7	3	3356	3	9668	0.0418025
GO:0051006	positive regulation of lipoprotein lipase activity	biological_process	9	3	3356	3	9668	0.0418025
GO:0001921	positive regulation of receptor recycling	biological_process	7	3	3356	3	9668	0.0418025
GO:0036435	K48-linked polyubiquitin modification-dependent protein binding	molecular_function	7	3	3356	3	9668	0.0418025
GO:0002223	stimulatory C-type lectin receptor signaling pathway	biological_process	8	3	3356	3	9668	0.0418025
GO:0010608	posttranscriptional regulation of gene expression	biological_process	8	3	3356	3	9668	0.0418025
GO:0048168	regulation of neuronal synaptic plasticity	biological_process	10	3	3356	3	9668	0.0418025
GO:0070653	high-density lipoprotein particle receptor binding	molecular_function	7	3	3356	3	9668	0.0418025
GO:1901390	positive regulation of transforming growth factor beta activation	biological_process	9	3	3356	3	9668	0.0418025
GO:0031579	membrane raft organization	biological_process	6	3	3356	3	9668	0.0418025
GO:1900744	regulation of p38MAPK cascade	biological_process	12	3	3356	3	9668	0.0418025
GO:0031125	rRNA 3'-end processing	biological_process	12	3	3356	3	9668	0.0418025
GO:2000484	positive regulation of interleukin-8 secretion	biological_process	9	3	3356	3	9668	0.0418025
GO:0034450	ubiquitin-ubiquitin ligase activity	molecular_function	8	3	3356	3	9668	0.0418025
GO:0072657	protein localization to membrane	biological_process	7	3	3356	3	9668	0.0418025
GO:0071438	invadopodium membrane	cellular_component	6	3	3356	3	9668	0.0418025
GO:0034372	very-low-density lipoprotein particle remodeling	biological_process	10	3	3356	3	9668	0.0418025
GO:0042405	nuclear inclusion body	cellular_component	6	3	3356	3	9668	0.0418025
GO:0009931	calcium-dependent protein serine/threonine kinase activity	molecular_function	9	3	3356	3	9668	0.0418025
GO:0014894	response to denervation involved in regulation of muscle adaptation	biological_process	7	3	3356	3	9668	0.0418025
GO:0007019	microtubule depolymerization	biological_process	9	3	3356	3	9668	0.0418025
GO:0008381	mechanosensitive ion channel activity	molecular_function	8	3	3356	3	9668	0.0418025
GO:0004843	thiol-dependent ubiquitin-specific protease activity	molecular_function	10	18	3356	36	9668	0.0419563
GO:0004222	metalloendopeptidase activity	molecular_function	8	20	3356	41	9668	0.0438791
GO:0043154	negative regulation of cysteine-type endopeptidase activity involved in apoptotic process	biological_process	10	8	3356	13	9668	0.043921
GO:0070536	protein K63-linked deubiquitination	biological_process	10	8	3356	13	9668	0.043921
GO:0001786	phosphatidylserine binding	molecular_function	6	8	3356	13	9668	0.043921
GO:0097493	structural molecule activity conferring elasticity	molecular_function	4	15	3356	29	9668	0.0441534
GO:0030155	regulation of cell adhesion	biological_process	5	7	3356	11	9668	0.0479013
GO:0051216	cartilage development	biological_process	6	7	3356	11	9668	0.0479013
GO:0008138	protein tyrosine/serine/threonine phosphatase activity	molecular_function	9	7	3356	11	9668	0.0479013
GO:0030100	regulation of endocytosis	biological_process	7	7	3356	11	9668	0.0479013
GO:0043124	negative regulation of I-kappaB kinase/NF-kappaB signaling	biological_process	10	7	3356	11	9668	0.0479013
GO:0009523	photosystem II	cellular_component	7	7	3356	11	9668	0.0479013
GO:0051384	response to glucocorticoid	biological_process	8	7	3356	11	9668	0.0479013
GO:0071407	cellular response to organic cyclic compound	biological_process	7	7	3356	11	9668	0.0479013
GO:0006629	lipid metabolic process	biological_process	5	19	3356	39	9668	0.049486
GO:0009986	cell surface	cellular_component	4	40	3356	92	9668	0.0496173
GO:0005543	phospholipid binding	molecular_function	5	14	3356	27	9668	0.0499381
GO:0030968	endoplasmic reticulum unfolded protein response	biological_process	5	11	3356	20	9668	0.0500169
GO:0004866	endopeptidase inhibitor activity	molecular_function	7	11	3356	20	9668	0.0500169
GO:0045663	positive regulation of myoblast differentiation	biological_process	8	6	3356	9	9668	0.0514455
GO:0004177	aminopeptidase activity	molecular_function	8	6	3356	9	9668	0.0514455
GO:0051560	mitochondrial calcium ion homeostasis	biological_process	12	6	3356	9	9668	0.0514455
GO:0071108	protein K48-linked deubiquitination	biological_process	10	6	3356	9	9668	0.0514455
GO:0005861	troponin complex	cellular_component	4	6	3356	9	9668	0.0514455
GO:0018107	peptidyl-threonine phosphorylation	biological_process	10	6	3356	9	9668	0.0514455
GO:0046627	negative regulation of insulin receptor signaling pathway	biological_process	9	6	3356	9	9668	0.0514455
GO:0060326	cell chemotaxis	biological_process	6	6	3356	9	9668	0.0514455
GO:0046688	response to copper ion	biological_process	7	6	3356	9	9668	0.0514455
GO:0070207	protein homotrimerization	biological_process	9	6	3356	9	9668	0.0514455
GO:0040008	regulation of growth	biological_process	5	6	3356	9	9668	0.0514455
GO:0043236	laminin binding	molecular_function	5	6	3356	9	9668	0.0514455
GO:0010033	response to organic substance	biological_process	5	6	3356	9	9668	0.0514455
GO:0048589	developmental growth	biological_process	4	6	3356	9	9668	0.0514455
GO:0048039	ubiquinone binding	molecular_function	6	6	3356	9	9668	0.0514455
GO:0033093	Weibel-Palade body	cellular_component	9	4	3356	5	9668	0.0523904
GO:0038095	Fc-epsilon receptor signaling pathway	biological_process	8	4	3356	5	9668	0.0523904
GO:0071383	cellular response to steroid hormone stimulus	biological_process	7	4	3356	5	9668	0.0523904
GO:0009650	UV protection	biological_process	8	4	3356	5	9668	0.0523904
GO:0006283	transcription-coupled nucleotide-excision repair	biological_process	10	4	3356	5	9668	0.0523904
GO:0042056	chemoattractant activity	molecular_function	7	4	3356	5	9668	0.0523904
GO:0043027	cysteine-type endopeptidase inhibitor activity involved in apoptotic process	molecular_function	9	4	3356	5	9668	0.0523904
GO:0010288	response to lead ion	biological_process	7	4	3356	5	9668	0.0523904
GO:0031091	platelet alpha granule	cellular_component	9	4	3356	5	9668	0.0523904
GO:0045907	positive regulation of vasoconstriction	biological_process	10	4	3356	5	9668	0.0523904
GO:0045947	negative regulation of translational initiation	biological_process	11	4	3356	5	9668	0.0523904
GO:0048251	elastic fiber assembly	biological_process	7	4	3356	5	9668	0.0523904
GO:0001502	cartilage condensation	biological_process	4	4	3356	5	9668	0.0523904
GO:0055093	response to hyperoxia	biological_process	5	4	3356	5	9668	0.0523904
GO:0010873	positive regulation of cholesterol esterification	biological_process	10	4	3356	5	9668	0.0523904
GO:0008535	respiratory chain complex IV assembly	biological_process	9	4	3356	5	9668	0.0523904
GO:0009950	dorsal/ventral axis specification	biological_process	6	4	3356	5	9668	0.0523904
GO:0016936	galactoside binding	molecular_function	5	4	3356	5	9668	0.0523904
GO:2000352	negative regulation of endothelial cell apoptotic process	biological_process	11	4	3356	5	9668	0.0523904
GO:0032720	negative regulation of tumor necrosis factor production	biological_process	9	4	3356	5	9668	0.0523904
GO:0030485	smooth muscle contractile fiber	cellular_component	7	4	3356	5	9668	0.0523904
GO:0031214	biomineral tissue development	biological_process	6	4	3356	5	9668	0.0523904
GO:0016075	rRNA catabolic process	biological_process	11	4	3356	5	9668	0.0523904
GO:0016651	oxidoreductase activity, acting on NAD(P)H	molecular_function	5	4	3356	5	9668	0.0523904
GO:0001778	plasma membrane repair	biological_process	7	4	3356	5	9668	0.0523904
GO:0040007	growth	biological_process	3	4	3356	5	9668	0.0523904
GO:0001935	endothelial cell proliferation	biological_process	5	4	3356	5	9668	0.0523904
GO:0032570	response to progesterone	biological_process	6	4	3356	5	9668	0.0523904
GO:0004322	ferroxidase activity	molecular_function	7	4	3356	5	9668	0.0523904
GO:0031639	plasminogen activation	biological_process	10	4	3356	5	9668	0.0523904
GO:1901741	positive regulation of myoblast fusion	biological_process	11	4	3356	5	9668	0.0523904
GO:0005859	muscle myosin complex	cellular_component	6	16	3356	32	9668	0.0535882
GO:0030308	negative regulation of cell growth	biological_process	7	16	3356	32	9668	0.0535882
GO:0006805	xenobiotic metabolic process	biological_process	5	5	3356	7	9668	0.0536518
GO:0098655	cation transmembrane transport	biological_process	8	5	3356	7	9668	0.0536518
GO:0010867	positive regulation of triglyceride biosynthetic process	biological_process	9	5	3356	7	9668	0.0536518
GO:0048705	skeletal system morphogenesis	biological_process	6	5	3356	7	9668	0.0536518
GO:0090150	establishment of protein localization to membrane	biological_process	7	5	3356	7	9668	0.0536518
GO:0014029	neural crest formation	biological_process	8	5	3356	7	9668	0.0536518
GO:0032465	regulation of cytokinesis	biological_process	8	5	3356	7	9668	0.0536518
GO:0010812	negative regulation of cell-substrate adhesion	biological_process	7	5	3356	7	9668	0.0536518
GO:0051016	barbed-end actin filament capping	biological_process	11	5	3356	7	9668	0.0536518
GO:0045773	positive regulation of axon extension	biological_process	8	5	3356	7	9668	0.0536518
GO:0033189	response to vitamin A	biological_process	9	5	3356	7	9668	0.0536518
GO:0031232	extrinsic component of external side of plasma membrane	cellular_component	6	5	3356	7	9668	0.0536518
GO:0010269	response to selenium ion	biological_process	6	5	3356	7	9668	0.0536518
GO:0048709	oligodendrocyte differentiation	biological_process	7	5	3356	7	9668	0.0536518
GO:1902042	negative regulation of extrinsic apoptotic signaling pathway via death domain receptors	biological_process	11	5	3356	7	9668	0.0536518
GO:0007566	embryo implantation	biological_process	4	5	3356	7	9668	0.0536518
GO:0002674	negative regulation of acute inflammatory response	biological_process	10	5	3356	7	9668	0.0536518

## Sheet: OTMMY1_vs_OTMMY2_
GO enrichment in the 14-month-old vs 2-year-old group (pvalue < 0.05)
GO_ID	GO_Term	GO_Function	GO_Level	S gene number	TS gene number	B gene number	TB gene number	pvalue
GO:0002181	cytoplasmic translation	biological_process	9	83	3285	134	9668	2.65757e-11
GO:0030018	Z disc	cellular_component	5	62	3285	100	9668	8.22633e-09
GO:0090527	actin filament reorganization	biological_process	7	28	3285	34	9668	8.74697e-09
GO:0022626	cytosolic ribosome	cellular_component	7	39	3285	56	9668	5.10351e-08
GO:0030427	site of polarized growth	cellular_component	4	26	3285	32	9668	5.19695e-08
GO:0008092	cytoskeletal protein binding	molecular_function	5	25	3285	31	9668	1.25412e-07
GO:0005615	extracellular space	cellular_component	4	176	3285	379	9668	2.07103e-07
GO:0005840	ribosome	cellular_component	6	60	3285	104	9668	5.50895e-07
GO:0008307	structural constituent of muscle	molecular_function	4	35	3285	55	9668	6.37096e-06
GO:0000902	cell morphogenesis	biological_process	6	29	3285	44	9668	1.46869e-05
GO:0071949	FAD binding	molecular_function	7	14	3285	16	9668	1.50735e-05
GO:0031430	M band	cellular_component	5	38	3285	63	9668	1.60789e-05
GO:0003735	structural constituent of ribosome	molecular_function	4	177	3285	405	9668	2.07964e-05
GO:0016528	sarcoplasm	cellular_component	6	12	3285	13	9668	2.08731e-05
GO:0031175	neuron projection development	biological_process	7	38	3285	64	9668	2.66872e-05
GO:0006412	translation	biological_process	8	137	3285	305	9668	3.6981e-05
GO:0005938	cell cortex	cellular_component	7	44	3285	78	9668	3.77251e-05
GO:0006936	muscle contraction	biological_process	6	29	3285	46	9668	5.11376e-05
GO:0014070	response to organic cyclic compound	biological_process	6	14	3285	17	9668	5.85142e-05
GO:0005089	Rho guanyl-nucleotide exchange factor activity	molecular_function	9	33	3285	55	9668	6.69171e-05
GO:0003779	actin binding	molecular_function	6	97	3285	207	9668	7.22189e-05
GO:0008286	insulin receptor signaling pathway	biological_process	8	15	3285	19	9668	7.68333e-05
GO:0005874	microtubule	cellular_component	7	48	3285	89	9668	8.07749e-05
GO:0035023	regulation of Rho protein signal transduction	biological_process	11	35	3285	60	9668	9.17204e-05
GO:0009408	response to heat	biological_process	5	28	3285	45	9668	9.64887e-05
GO:0007568	aging	biological_process	4	17	3285	23	9668	0.000105391
GO:0007017	microtubule-based process	biological_process	4	27	3285	44	9668	0.000179836
GO:0005764	lysosome	cellular_component	8	46	3285	87	9668	0.000209649
GO:0006979	response to oxidative stress	biological_process	5	34	3285	60	9668	0.000250265
GO:0042493	response to drug	biological_process	5	29	3285	49	9668	0.000256503
GO:0022625	cytosolic large ribosomal subunit	cellular_component	8	96	3285	211	9668	0.000298892
GO:0031625	ubiquitin protein ligase binding	molecular_function	7	62	3285	127	9668	0.00036009
GO:0030506	ankyrin binding	molecular_function	6	22	3285	35	9668	0.000440094
GO:0034361	very-low-density lipoprotein particle	cellular_component	6	7	3285	7	9668	0.000520663
GO:0005319	lipid transporter activity	molecular_function	4	7	3285	7	9668	0.000520663
GO:0005581	collagen trimer	cellular_component	4	18	3285	27	9668	0.000521711
GO:0030017	sarcomere	cellular_component	5	18	3285	27	9668	0.000521711
GO:0005925	focal adhesion	cellular_component	7	82	3285	180	9668	0.000760209
GO:0031581	hemidesmosome assembly	biological_process	8	11	3285	14	9668	0.000824882
GO:0042383	sarcolemma	cellular_component	5	33	3285	61	9668	0.00094482
GO:0007155	cell adhesion	biological_process	4	39	3285	75	9668	0.00095006
GO:0043292	contractile fiber	cellular_component	6	12	3285	16	9668	0.000955035
GO:0030286	dynein complex	cellular_component	5	12	3285	16	9668	0.000955035
GO:0004197	cysteine-type endopeptidase activity	molecular_function	8	25	3285	43	9668	0.000974979
GO:0007584	response to nutrient	biological_process	7	13	3285	18	9668	0.00103716
GO:0030239	myofibril assembly	biological_process	7	13	3285	18	9668	0.00103716
GO:0030241	skeletal muscle myosin thick filament assembly	biological_process	8	16	3285	24	9668	0.00107452
GO:0055008	cardiac muscle tissue morphogenesis	biological_process	7	16	3285	24	9668	0.00107452
GO:0055002	striated muscle cell development	biological_process	7	8	3285	9	9668	0.00111052
GO:0006953	acute-phase response	biological_process	8	8	3285	9	9668	0.00111052
GO:0051371	muscle alpha-actinin binding	molecular_function	8	22	3285	37	9668	0.00129479
GO:0016712	oxidoreductase activity, acting on paired donors, with incorporation or reduction of molecular oxygen, reduced flavin or flavoprotein as one donor, and incorporation of one atom of oxygen	molecular_function	6	6	3285	6	9668	0.0015342
GO:0005899	insulin receptor complex	cellular_component	6	6	3285	6	9668	0.0015342
GO:0048739	cardiac muscle fiber development	biological_process	9	17	3285	27	9668	0.00192815
GO:0005248	voltage-gated sodium channel activity	molecular_function	9	10	3285	13	9668	0.00193363
GO:0019228	neuronal action potential	biological_process	7	10	3285	13	9668	0.00193363
GO:0030056	hemidesmosome	cellular_component	5	11	3285	15	9668	0.00214133
GO:0006641	triglyceride metabolic process	biological_process	9	11	3285	15	9668	0.00214133
GO:0008195	phosphatidate phosphatase activity	molecular_function	8	13	3285	19	9668	0.00226382
GO:0072562	blood microparticle	cellular_component	4	25	3285	45	9668	0.00235078
GO:0005856	cytoskeleton	cellular_component	6	56	3285	120	9668	0.00254847
GO:0001666	response to hypoxia	biological_process	5	20	3285	34	9668	0.00255638
GO:0005525	GTP binding	molecular_function	8	61	3285	133	9668	0.00279943
GO:0006941	striated muscle contraction	biological_process	7	19	3285	32	9668	0.00281182
GO:0030016	myofibril	cellular_component	7	19	3285	32	9668	0.00281182
GO:0005865	striated muscle thin filament	cellular_component	6	19	3285	32	9668	0.00281182
GO:0005859	muscle myosin complex	cellular_component	6	19	3285	32	9668	0.00281182
GO:0031090	organelle membrane	cellular_component	4	7	3285	8	9668	0.00292867
GO:0040011	locomotion	biological_process	3	7	3285	8	9668	0.00292867
GO:0043388	positive regulation of DNA binding	biological_process	7	7	3285	8	9668	0.00292867
GO:0035094	response to nicotine	biological_process	6	7	3285	8	9668	0.00292867
GO:0031012	extracellular matrix	cellular_component	4	42	3285	86	9668	0.00300065
GO:0015629	actin cytoskeleton	cellular_component	7	42	3285	86	9668	0.00300065
GO:0005813	centrosome	cellular_component	7	60	3285	131	9668	0.00313635
GO:0010951	negative regulation of endopeptidase activity	biological_process	11	25	3285	46	9668	0.00350605
GO:0055003	cardiac myofibril assembly	biological_process	8	16	3285	26	9668	0.00365452
GO:0030240	skeletal muscle thin filament assembly	biological_process	7	16	3285	26	9668	0.00365452
GO:0005737	cytoplasm	cellular_component	5	645	3285	1755	9668	0.00375602
GO:0005158	insulin receptor binding	molecular_function	6	8	3285	10	9668	0.00388715
GO:0007628	adult walking behavior	biological_process	6	8	3285	10	9668	0.00388715
GO:0045214	sarcomere organization	biological_process	9	27	3285	51	9668	0.00400749
GO:0032355	response to estradiol	biological_process	6	14	3285	22	9668	0.00421892
GO:0019432	triglyceride biosynthetic process	biological_process	10	14	3285	22	9668	0.00421892
GO:0071320	cellular response to cAMP	biological_process	9	9	3285	12	9668	0.00444724
GO:0030042	actin filament depolymerization	biological_process	8	9	3285	12	9668	0.00444724
GO:0009062	fatty acid catabolic process	biological_process	10	13	3285	20	9668	0.00446428
GO:0043149	stress fiber assembly	biological_process	8	5	3285	5	9668	0.00451981
GO:1903561	extracellular vesicle	cellular_component	6	5	3285	5	9668	0.00451981
GO:0016242	negative regulation of macroautophagy	biological_process	10	5	3285	5	9668	0.00451981
GO:0042613	MHC class II protein complex	cellular_component	7	5	3285	5	9668	0.00451981
GO:0004613	phosphoenolpyruvate carboxykinase (GTP) activity	molecular_function	8	5	3285	5	9668	0.00451981
GO:0070330	aromatase activity	molecular_function	7	5	3285	5	9668	0.00451981
GO:0006082	organic acid metabolic process	biological_process	5	5	3285	5	9668	0.00451981
GO:0008177	succinate dehydrogenase (ubiquinone) activity	molecular_function	7	5	3285	5	9668	0.00451981
GO:0009650	UV protection	biological_process	8	5	3285	5	9668	0.00451981
GO:0042157	lipoprotein metabolic process	biological_process	7	5	3285	5	9668	0.00451981
GO:0042738	exogenous drug catabolic process	biological_process	7	5	3285	5	9668	0.00451981
GO:0005811	lipid droplet	cellular_component	6	12	3285	18	9668	0.0046538
GO:0048747	muscle fiber development	biological_process	8	10	3285	14	9668	0.0047055
GO:0009897	external side of plasma membrane	cellular_component	5	18	3285	31	9668	0.00503747
GO:0002020	protease binding	molecular_function	6	18	3285	31	9668	0.00503747
GO:0005516	calmodulin binding	molecular_function	5	33	3285	66	9668	0.00509465
GO:0097493	structural molecule activity conferring elasticity	molecular_function	4	17	3285	29	9668	0.00558097
GO:0000028	ribosomal small subunit assembly	biological_process	9	21	3285	38	9668	0.00559204
GO:0022627	cytosolic small ribosomal subunit	cellular_component	8	62	3285	139	9668	0.00566841
GO:0008201	heparin binding	molecular_function	6	24	3285	45	9668	0.00575992
GO:0005201	extracellular matrix structural constituent	molecular_function	4	20	3285	36	9668	0.0062784
GO:0045111	intermediate filament cytoskeleton	cellular_component	7	15	3285	25	9668	0.00678708
GO:0005178	integrin binding	molecular_function	6	14	3285	23	9668	0.00743684
GO:1990111	spermatoproteasome complex	cellular_component	6	6	3285	7	9668	0.00761543
GO:0098655	cation transmembrane transport	biological_process	8	6	3285	7	9668	0.00761543
GO:0042627	chylomicron	cellular_component	5	6	3285	7	9668	0.00761543
GO:0004356	glutamate-ammonia ligase activity	molecular_function	8	6	3285	7	9668	0.00761543
GO:0035093	spermatogenesis, exchange of chromosomal proteins	biological_process	5	6	3285	7	9668	0.00761543
GO:0005749	mitochondrial respiratory chain complex II, succinate dehydrogenase complex (ubiquinone)	cellular_component	7	6	3285	7	9668	0.00761543
GO:0034364	high-density lipoprotein particle	cellular_component	5	6	3285	7	9668	0.00761543
GO:0019752	carboxylic acid metabolic process	biological_process	7	6	3285	7	9668	0.00761543
GO:0032465	regulation of cytokinesis	biological_process	8	6	3285	7	9668	0.00761543
GO:0030174	regulation of DNA-dependent DNA replication initiation	biological_process	9	6	3285	7	9668	0.00761543
GO:0032432	actin filament bundle	cellular_component	6	6	3285	7	9668	0.00761543
GO:0006811	ion transport	biological_process	6	18	3285	32	9668	0.00789903
GO:0070062	extracellular exosome	cellular_component	7	308	3285	814	9668	0.00875018
GO:0045471	response to ethanol	biological_process	6	12	3285	19	9668	0.00875092
GO:0042632	cholesterol homeostasis	biological_process	9	12	3285	19	9668	0.00875092
GO:0007507	heart development	biological_process	6	26	3285	51	9668	0.00892347
GO:0046627	negative regulation of insulin receptor signaling pathway	biological_process	9	7	3285	9	9668	0.00929218
GO:0046426	negative regulation of JAK-STAT cascade	biological_process	10	7	3285	9	9668	0.00929218
GO:0005978	glycogen biosynthetic process	biological_process	10	11	3285	17	9668	0.00935007
GO:0050839	cell adhesion molecule binding	molecular_function	5	11	3285	17	9668	0.00935007
GO:0043034	costamere	cellular_component	5	11	3285	17	9668	0.00935007
GO:0071347	cellular response to interleukin-1	biological_process	8	10	3285	15	9668	0.00983383
GO:0015485	cholesterol binding	molecular_function	7	10	3285	15	9668	0.00983383
GO:0003777	microtubule motor activity	molecular_function	10	16	3285	28	9668	0.0098998
GO:0071333	cellular response to glucose stimulus	biological_process	10	8	3285	11	9668	0.0100022
GO:0031100	animal organ regeneration	biological_process	6	8	3285	11	9668	0.0100022
GO:0045445	myoblast differentiation	biological_process	6	9	3285	13	9668	0.0101029
GO:0001558	regulation of cell growth	biological_process	6	9	3285	13	9668	0.0101029
GO:0043154	negative regulation of cysteine-type endopeptidase activity involved in apoptotic process	biological_process	10	9	3285	13	9668	0.0101029
GO:0007015	actin filament organization	biological_process	6	22	3285	42	9668	0.0105414
GO:0005506	iron ion binding	molecular_function	8	27	3285	54	9668	0.0107355
GO:0005903	brush border	cellular_component	5	15	3285	26	9668	0.0110588
GO:0007626	locomotory behavior	biological_process	4	14	3285	24	9668	0.012328
GO:0006562	proline catabolic process	biological_process	12	4	3285	4	9668	0.0133128
GO:0001887	selenium compound metabolic process	biological_process	5	4	3285	4	9668	0.0133128
GO:0072144	glomerular mesangial cell development	biological_process	7	4	3285	4	9668	0.0133128
GO:0045725	positive regulation of glycogen biosynthetic process	biological_process	11	4	3285	4	9668	0.0133128
GO:0043583	ear development	biological_process	7	4	3285	4	9668	0.0133128
GO:0014829	vascular smooth muscle contraction	biological_process	8	4	3285	4	9668	0.0133128
GO:0006513	protein monoubiquitination	biological_process	12	4	3285	4	9668	0.0133128
GO:0071493	cellular response to UV-B	biological_process	9	4	3285	4	9668	0.0133128
GO:0015990	electron transport coupled proton transport	biological_process	11	4	3285	4	9668	0.0133128
GO:0005924	cell-substrate adherens junction	cellular_component	6	4	3285	4	9668	0.0133128
GO:0003333	amino acid transmembrane transport	biological_process	11	4	3285	4	9668	0.0133128
GO:0090277	positive regulation of peptide hormone secretion	biological_process	10	4	3285	4	9668	0.0133128
GO:0034366	spherical high-density lipoprotein particle	cellular_component	6	4	3285	4	9668	0.0133128
GO:0005577	fibrinogen complex	cellular_component	4	4	3285	4	9668	0.0133128
GO:0034382	chylomicron remnant clearance	biological_process	6	4	3285	4	9668	0.0133128
GO:0005827	polar microtubule	cellular_component	9	4	3285	4	9668	0.0133128
GO:0015171	amino acid transmembrane transporter activity	molecular_function	7	4	3285	4	9668	0.0133128
GO:0046718	viral entry into host cell	biological_process	9	4	3285	4	9668	0.0133128
GO:0018158	protein oxidation	biological_process	9	4	3285	4	9668	0.0133128
GO:0008043	intracellular ferritin complex	cellular_component	5	4	3285	4	9668	0.0133128
GO:0051593	response to folic acid	biological_process	6	4	3285	4	9668	0.0133128
GO:0004842	ubiquitin-protein transferase activity	molecular_function	6	59	3285	136	9668	0.013563
GO:0032982	myosin filament	cellular_component	5	13	3285	22	9668	0.0137055
GO:0034605	cellular response to heat	biological_process	6	13	3285	22	9668	0.0137055
GO:0055088	lipid homeostasis	biological_process	7	13	3285	22	9668	0.0137055
GO:0060041	retina development in camera-type eye	biological_process	5	13	3285	22	9668	0.0137055
GO:0045121	membrane raft	cellular_component	6	22	3285	43	9668	0.0147733
GO:0016887	ATPase activity	molecular_function	9	37	3285	80	9668	0.0149522
GO:0031594	neuromuscular junction	cellular_component	4	12	3285	20	9668	0.0151809
GO:0004866	endopeptidase inhibitor activity	molecular_function	7	12	3285	20	9668	0.0151809
GO:0030198	extracellular matrix organization	biological_process	6	19	3285	36	9668	0.0153623
GO:0004867	serine-type endopeptidase inhibitor activity	molecular_function	8	24	3285	48	9668	0.0156781
GO:0000228	nuclear chromosome	cellular_component	7	11	3285	18	9668	0.0167299
GO:0051015	actin filament binding	molecular_function	7	52	3285	119	9668	0.0167911
GO:0004497	monooxygenase activity	molecular_function	5	10	3285	16	9668	0.0183049
GO:0004869	cysteine-type endopeptidase inhibitor activity	molecular_function	8	10	3285	16	9668	0.0183049
GO:0031432	titin binding	molecular_function	6	10	3285	16	9668	0.0183049
GO:0005871	kinesin complex	cellular_component	5	14	3285	25	9668	0.0193801
GO:0015643	toxic substance binding	molecular_function	4	5	3285	6	9668	0.0194479
GO:0055102	lipase inhibitor activity	molecular_function	6	5	3285	6	9668	0.0194479
GO:0004459	L-lactate dehydrogenase activity	molecular_function	7	5	3285	6	9668	0.0194479
GO:0035025	positive regulation of Rho protein signal transduction	biological_process	12	5	3285	6	9668	0.0194479
GO:0031667	response to nutrient levels	biological_process	6	5	3285	6	9668	0.0194479
GO:0031466	Cul5-RING ubiquitin ligase complex	cellular_component	7	5	3285	6	9668	0.0194479
GO:0036126	sperm flagellum	cellular_component	5	5	3285	6	9668	0.0194479
GO:0055010	ventricular cardiac muscle tissue morphogenesis	biological_process	8	5	3285	6	9668	0.0194479
GO:0042730	fibrinolysis	biological_process	9	5	3285	6	9668	0.0194479
GO:0006542	glutamine biosynthetic process	biological_process	12	5	3285	6	9668	0.0194479
GO:0051258	protein polymerization	biological_process	8	5	3285	6	9668	0.0194479
GO:0031969	chloroplast membrane	cellular_component	6	5	3285	6	9668	0.0194479
GO:0009636	response to toxic substance	biological_process	5	9	3285	14	9668	0.0198181
GO:0051085	chaperone cofactor-dependent protein refolding	biological_process	7	9	3285	14	9668	0.0198181
GO:0000407	phagophore assembly site	cellular_component	6	9	3285	14	9668	0.0198181
GO:0033344	cholesterol efflux	biological_process	10	9	3285	14	9668	0.0198181
GO:0005743	mitochondrial inner membrane	cellular_component	6	71	3285	170	9668	0.0198313
GO:1902476	chloride transmembrane transport	biological_process	10	8	3285	12	9668	0.0211121
GO:0060048	cardiac muscle contraction	biological_process	8	8	3285	12	9668	0.0211121
GO:0008203	cholesterol metabolic process	biological_process	8	8	3285	12	9668	0.0211121
GO:0016504	peptidase activator activity	molecular_function	6	8	3285	12	9668	0.0211121
GO:0046889	positive regulation of lipid biosynthetic process	biological_process	8	8	3285	12	9668	0.0211121
GO:0007274	neuromuscular synaptic transmission	biological_process	10	8	3285	12	9668	0.0211121
GO:0004614	phosphoglucomutase activity	molecular_function	7	6	3285	8	9668	0.0216757
GO:0019388	galactose catabolic process	biological_process	9	6	3285	8	9668	0.0216757
GO:0031258	lamellipodium membrane	cellular_component	6	6	3285	8	9668	0.0216757
GO:0051787	misfolded protein binding	molecular_function	5	6	3285	8	9668	0.0216757
GO:0034063	stress granule assembly	biological_process	9	6	3285	8	9668	0.0216757
GO:0019915	lipid storage	biological_process	5	6	3285	8	9668	0.0216757
GO:0008430	selenium binding	molecular_function	4	6	3285	8	9668	0.0216757
GO:0005770	late endosome	cellular_component	8	19	3285	37	9668	0.0216995
GO:0008017	microtubule binding	molecular_function	7	28	3285	59	9668	0.021713
GO:0000187	activation of MAPK activity	biological_process	13	7	3285	10	9668	0.0219039
GO:0006754	ATP biosynthetic process	biological_process	12	7	3285	10	9668	0.0219039
GO:0009644	response to high light intensity	biological_process	8	7	3285	10	9668	0.0219039
GO:0016709	oxidoreductase activity, acting on paired donors, with incorporation or reduction of molecular oxygen, NAD(P)H as one donor, and incorporation of one atom of oxygen	molecular_function	6	7	3285	10	9668	0.0219039
GO:0070059	intrinsic apoptotic signaling pathway in response to endoplasmic reticulum stress	biological_process	7	7	3285	10	9668	0.0219039
GO:0042594	response to starvation	biological_process	5	7	3285	10	9668	0.0219039
GO:0071313	cellular response to caffeine	biological_process	7	7	3285	10	9668	0.0219039
GO:0050714	positive regulation of protein secretion	biological_process	10	7	3285	10	9668	0.0219039
GO:0009060	aerobic respiration	biological_process	8	16	3285	30	9668	0.0224917
GO:0000790	nuclear chromatin	cellular_component	7	25	3285	52	9668	0.0243793
GO:0030054	cell junction	cellular_component	3	31	3285	67	9668	0.0243952
GO:0031072	heat shock protein binding	molecular_function	5	18	3285	35	9668	0.0247043
GO:0000045	autophagosome assembly	biological_process	7	18	3285	35	9668	0.0247043
GO:0030424	axon	cellular_component	6	15	3285	28	9668	0.0255699
GO:0005776	autophagosome	cellular_component	7	11	3285	19	9668	0.027701
GO:0046716	muscle cell cellular homeostasis	biological_process	5	11	3285	19	9668	0.027701
GO:0005604	basement membrane	cellular_component	6	17	3285	33	9668	0.0281502
GO:0042542	response to hydrogen peroxide	biological_process	7	14	3285	26	9668	0.0290884
GO:0009615	response to virus	biological_process	7	14	3285	26	9668	0.0290884
GO:0007010	cytoskeleton organization	biological_process	6	21	3285	43	9668	0.0308952
GO:0042026	protein refolding	biological_process	5	10	3285	17	9668	0.0310975
GO:0000209	protein polyubiquitination	biological_process	12	23	3285	48	9668	0.0314301
GO:0019904	protein domain specific binding	molecular_function	5	25	3285	53	9668	0.0315827
GO:0001725	stress fiber	cellular_component	7	16	3285	31	9668	0.0321086
GO:0005832	chaperonin-containing T-complex	cellular_component	7	13	3285	24	9668	0.0331136
GO:0007018	microtubule-based movement	biological_process	5	18	3285	36	9668	0.0340463
GO:0004843	thiol-dependent ubiquitin-specific protease activity	molecular_function	10	18	3285	36	9668	0.0340463
GO:0005790	smooth endoplasmic reticulum	cellular_component	7	9	3285	15	9668	0.0347945
GO:0030182	neuron differentiation	biological_process	6	9	3285	15	9668	0.0347945
GO:0071346	cellular response to interferon-gamma	biological_process	8	9	3285	15	9668	0.0347945
GO:0030705	cytoskeleton-dependent intracellular transport	biological_process	7	9	3285	15	9668	0.0347945
GO:0016874	ligase activity	molecular_function	4	20	3285	41	9668	0.0351809
GO:0009055	electron transfer activity	molecular_function	5	24	3285	51	9668	0.0358169
GO:0005741	mitochondrial outer membrane	cellular_component	6	24	3285	51	9668	0.0358169
GO:0032496	response to lipopolysaccharide	biological_process	7	15	3285	29	9668	0.0366642
GO:0006469	negative regulation of protein kinase activity	biological_process	11	12	3285	22	9668	0.0377225
GO:0005913	cell-cell adherens junction	cellular_component	5	12	3285	22	9668	0.0377225
GO:0045444	fat cell differentiation	biological_process	6	12	3285	22	9668	0.0377225
GO:0042552	myelination	biological_process	6	8	3285	13	9668	0.0387268
GO:0008217	regulation of blood pressure	biological_process	5	8	3285	13	9668	0.0387268
GO:0014808	release of sequestered calcium ion into cytosol by sarcoplasmic reticulum	biological_process	12	8	3285	13	9668	0.0387268
GO:0034959	endothelin maturation	biological_process	9	3	3285	3	9668	0.0392043
GO:0051639	actin filament network formation	biological_process	7	3	3285	3	9668	0.0392043
GO:0004657	proline dehydrogenase activity	molecular_function	6	3	3285	3	9668	0.0392043
GO:0002121	inter-male aggressive behavior	biological_process	6	3	3285	3	9668	0.0392043
GO:0034384	high-density lipoprotein particle clearance	biological_process	5	3	3285	3	9668	0.0392043
GO:1905938	positive regulation of germ cell proliferation	biological_process	8	3	3285	3	9668	0.0392043
GO:0090161	Golgi ribbon formation	biological_process	7	3	3285	3	9668	0.0392043
GO:0019233	sensory perception of pain	biological_process	7	3	3285	3	9668	0.0392043
GO:0040026	positive regulation of vulval development	biological_process	10	3	3285	3	9668	0.0392043
GO:0034362	low-density lipoprotein particle	cellular_component	5	3	3285	3	9668	0.0392043
GO:0060416	response to growth hormone	biological_process	7	3	3285	3	9668	0.0392043
GO:0010916	negative regulation of very-low-density lipoprotein particle clearance	biological_process	8	3	3285	3	9668	0.0392043
GO:0061072	iris morphogenesis	biological_process	5	3	3285	3	9668	0.0392043
GO:1904724	tertiary granule lumen	cellular_component	7	3	3285	3	9668	0.0392043
GO:0010814	substance P catabolic process	biological_process	10	3	3285	3	9668	0.0392043
GO:0033179	proton-transporting V-type ATPase, V0 domain	cellular_component	6	3	3285	3	9668	0.0392043
GO:0036093	germ cell proliferation	biological_process	4	3	3285	3	9668	0.0392043
GO:0033194	response to hydroperoxide	biological_process	6	3	3285	3	9668	0.0392043
GO:0071782	endoplasmic reticulum tubular network	cellular_component	7	3	3285	3	9668	0.0392043
GO:0032635	interleukin-6 production	biological_process	5	3	3285	3	9668	0.0392043
GO:0017145	stem cell division	biological_process	5	3	3285	3	9668	0.0392043
GO:0010989	negative regulation of low-density lipoprotein particle clearance	biological_process	8	3	3285	3	9668	0.0392043
GO:0008381	mechanosensitive ion channel activity	molecular_function	8	3	3285	3	9668	0.0392043
GO:0072378	blood coagulation, fibrin clot formation	biological_process	8	3	3285	3	9668	0.0392043
GO:0006084	acetyl-CoA metabolic process	biological_process	8	3	3285	3	9668	0.0392043
GO:0050882	voluntary musculoskeletal movement	biological_process	6	3	3285	3	9668	0.0392043
GO:1905941	positive regulation of gonad development	biological_process	7	3	3285	3	9668	0.0392043
GO:0010649	regulation of cell communication by electrical coupling	biological_process	7	3	3285	3	9668	0.0392043
GO:0035853	chromosome passenger complex localization to spindle midzone	biological_process	8	3	3285	3	9668	0.0392043
GO:0000779	condensed chromosome, centromeric region	cellular_component	8	3	3285	3	9668	0.0392043
GO:0015175	neutral amino acid transmembrane transporter activity	molecular_function	8	3	3285	3	9668	0.0392043
GO:0035900	response to isolation stress	biological_process	5	3	3285	3	9668	0.0392043
GO:0035095	behavioral response to nicotine	biological_process	5	3	3285	3	9668	0.0392043
GO:0040001	establishment of mitotic spindle localization	biological_process	9	3	3285	3	9668	0.0392043
GO:0016319	mushroom body development	biological_process	5	3	3285	3	9668	0.0392043
GO:0070653	high-density lipoprotein particle receptor binding	molecular_function	7	3	3285	3	9668	0.0392043
GO:1903436	regulation of mitotic cytokinetic process	biological_process	10	3	3285	3	9668	0.0392043
GO:1901653	cellular response to peptide	biological_process	8	3	3285	3	9668	0.0392043
GO:0090169	regulation of spindle assembly	biological_process	9	3	3285	3	9668	0.0392043
GO:0032375	negative regulation of cholesterol transport	biological_process	10	3	3285	3	9668	0.0392043
GO:0031579	membrane raft organization	biological_process	6	3	3285	3	9668	0.0392043
GO:0030586	[methionine synthase] reductase activity	molecular_function	7	3	3285	3	9668	0.0392043
GO:0042994	cytoplasmic sequestering of transcription factor	biological_process	7	3	3285	3	9668	0.0392043
GO:0014911	positive regulation of smooth muscle cell migration	biological_process	9	3	3285	3	9668	0.0392043
GO:0006656	phosphatidylcholine biosynthetic process	biological_process	10	3	3285	3	9668	0.0392043
GO:0007291	sperm individualization	biological_process	5	3	3285	3	9668	0.0392043
GO:0051642	centrosome localization	biological_process	6	3	3285	3	9668	0.0392043
GO:0001921	positive regulation of receptor recycling	biological_process	7	3	3285	3	9668	0.0392043
GO:0051006	positive regulation of lipoprotein lipase activity	biological_process	9	3	3285	3	9668	0.0392043
GO:0001885	endothelial cell development	biological_process	7	3	3285	3	9668	0.0392043
GO:0007379	segment specification	biological_process	5	3	3285	3	9668	0.0392043
GO:0090559	regulation of membrane permeability	biological_process	5	3	3285	3	9668	0.0392043
GO:0045833	negative regulation of lipid metabolic process	biological_process	7	3	3285	3	9668	0.0392043
GO:0060059	embryonic retina morphogenesis in camera-type eye	biological_process	6	3	3285	3	9668	0.0392043
GO:0042171	lysophosphatidic acid acyltransferase activity	molecular_function	8	3	3285	3	9668	0.0392043
GO:0034116	positive regulation of heterotypic cell-cell adhesion	biological_process	8	3	3285	3	9668	0.0392043
GO:0010955	negative regulation of protein processing	biological_process	10	3	3285	3	9668	0.0392043
GO:0036342	post-anal tail morphogenesis	biological_process	5	3	3285	3	9668	0.0392043
GO:0010761	fibroblast migration	biological_process	8	3	3285	3	9668	0.0392043
GO:0033599	regulation of mammary gland epithelial cell proliferation	biological_process	8	3	3285	3	9668	0.0392043
GO:0016071	mRNA metabolic process	biological_process	9	3	3285	3	9668	0.0392043
GO:0060055	angiogenesis involved in wound healing	biological_process	6	3	3285	3	9668	0.0392043
GO:1904659	glucose transmembrane transport	biological_process	11	3	3285	3	9668	0.0392043
GO:0061512	protein localization to cilium	biological_process	8	3	3285	3	9668	0.0392043
GO:0045780	positive regulation of bone resorption	biological_process	9	3	3285	3	9668	0.0392043
GO:0001892	embryonic placenta development	biological_process	5	3	3285	3	9668	0.0392043
GO:0032489	regulation of Cdc42 protein signal transduction	biological_process	12	3	3285	3	9668	0.0392043
GO:0035019	somatic stem cell population maintenance	biological_process	5	3	3285	3	9668	0.0392043
GO:1902043	positive regulation of extrinsic apoptotic signaling pathway via death domain receptors	biological_process	11	3	3285	3	9668	0.0392043
GO:0010903	negative regulation of very-low-density lipoprotein particle remodeling	biological_process	8	3	3285	3	9668	0.0392043
GO:0051538	3 iron, 4 sulfur cluster binding	molecular_function	6	3	3285	3	9668	0.0392043
GO:0005606	laminin-1 complex	cellular_component	5	3	3285	3	9668	0.0392043
GO:0072657	protein localization to membrane	biological_process	7	3	3285	3	9668	0.0392043
GO:0015866	ADP transport	biological_process	9	3	3285	3	9668	0.0392043
GO:0015867	ATP transport	biological_process	9	3	3285	3	9668	0.0392043
GO:0009931	calcium-dependent protein serine/threonine kinase activity	molecular_function	9	3	3285	3	9668	0.0392043
GO:0034450	ubiquitin-ubiquitin ligase activity	molecular_function	8	3	3285	3	9668	0.0392043
GO:0042405	nuclear inclusion body	cellular_component	6	3	3285	3	9668	0.0392043
GO:0010816	calcitonin catabolic process	biological_process	6	3	3285	3	9668	0.0392043
GO:0002827	positive regulation of T-helper 1 type immune response	biological_process	10	3	3285	3	9668	0.0392043
GO:0019953	sexual reproduction	biological_process	4	3	3285	3	9668	0.0392043
GO:0016246	RNA interference	biological_process	11	3	3285	3	9668	0.0392043
GO:0017081	chloride channel regulator activity	molecular_function	5	3	3285	3	9668	0.0392043
GO:0007520	myoblast fusion	biological_process	6	7	3285	11	9668	0.042732
GO:0010499	proteasomal ubiquitin-independent protein catabolic process	biological_process	9	7	3285	11	9668	0.042732
GO:0042555	MCM complex	cellular_component	4	7	3285	11	9668	0.042732
GO:0015179	L-amino acid transmembrane transporter activity	molecular_function	8	7	3285	11	9668	0.042732
GO:0043931	ossification involved in bone maturation	biological_process	5	7	3285	11	9668	0.042732
GO:0005876	spindle microtubule	cellular_component	8	7	3285	11	9668	0.042732
GO:0006268	DNA unwinding involved in DNA replication	biological_process	10	7	3285	11	9668	0.042732
GO:0010906	regulation of glucose metabolic process	biological_process	9	7	3285	11	9668	0.042732
GO:0009314	response to radiation	biological_process	5	7	3285	11	9668	0.042732
GO:0005219	ryanodine-sensitive calcium-release channel activity	molecular_function	10	11	3285	20	9668	0.0430034
GO:0030968	endoplasmic reticulum unfolded protein response	biological_process	5	11	3285	20	9668	0.0430034
GO:0042803	protein homodimerization activity	molecular_function	6	81	3285	203	9668	0.0433839
GO:0003746	translation elongation factor activity	molecular_function	8	16	3285	32	9668	0.0444209
GO:0005886	plasma membrane	cellular_component	4	204	3285	545	9668	0.0447735
GO:0005200	structural constituent of cytoskeleton	molecular_function	4	33	3285	75	9668	0.0448426
GO:0030314	junctional membrane complex	cellular_component	4	6	3285	9	9668	0.0464428
GO:0033700	phospholipid efflux	biological_process	9	6	3285	9	9668	0.0464428
GO:1900153	positive regulation of nuclear-transcribed mRNA catabolic process, deadenylation-dependent decay	biological_process	10	6	3285	9	9668	0.0464428
GO:0032233	positive regulation of actin filament bundle assembly	biological_process	7	6	3285	9	9668	0.0464428
GO:0048039	ubiquinone binding	molecular_function	6	6	3285	9	9668	0.0464428
GO:0046688	response to copper ion	biological_process	7	6	3285	9	9668	0.0464428
GO:0030163	protein catabolic process	biological_process	7	6	3285	9	9668	0.0464428
GO:0033962	cytoplasmic mRNA processing body assembly	biological_process	9	6	3285	9	9668	0.0464428
GO:0048738	cardiac muscle tissue development	biological_process	8	6	3285	9	9668	0.0464428
GO:0001046	core promoter sequence-specific DNA binding	molecular_function	9	6	3285	9	9668	0.0464428
GO:0010243	response to organonitrogen compound	biological_process	6	6	3285	9	9668	0.0464428
GO:0015934	large ribosomal subunit	cellular_component	7	6	3285	9	9668	0.0464428
GO:0006914	autophagy	biological_process	6	13	3285	25	9668	0.0479915
GO:0010815	bradykinin catabolic process	biological_process	7	4	3285	5	9668	0.048485
GO:0042056	chemoattractant activity	molecular_function	7	4	3285	5	9668	0.048485
GO:0031091	platelet alpha granule	cellular_component	9	4	3285	5	9668	0.048485
GO:0005892	acetylcholine-gated channel complex	cellular_component	7	4	3285	5	9668	0.048485
GO:0017144	drug metabolic process	biological_process	5	4	3285	5	9668	0.048485
GO:0034375	high-density lipoprotein particle remodeling	biological_process	9	4	3285	5	9668	0.048485
GO:0040007	growth	biological_process	3	4	3285	5	9668	0.048485
GO:0031639	plasminogen activation	biological_process	10	4	3285	5	9668	0.048485
GO:0001935	endothelial cell proliferation	biological_process	5	4	3285	5	9668	0.048485
GO:0042326	negative regulation of phosphorylation	biological_process	10	4	3285	5	9668	0.048485
GO:0030485	smooth muscle contractile fiber	cellular_component	7	4	3285	5	9668	0.048485
GO:0031929	TOR signaling	biological_process	6	4	3285	5	9668	0.048485
GO:0008631	intrinsic apoptotic signaling pathway in response to oxidative stress	biological_process	7	4	3285	5	9668	0.048485
GO:0000220	vacuolar proton-transporting V-type ATPase, V0 domain	cellular_component	7	4	3285	5	9668	0.048485
GO:0015464	acetylcholine receptor activity	molecular_function	6	4	3285	5	9668	0.048485
GO:0071383	cellular response to steroid hormone stimulus	biological_process	7	4	3285	5	9668	0.048485
GO:0001502	cartilage condensation	biological_process	4	4	3285	5	9668	0.048485
GO:0050995	negative regulation of lipid catabolic process	biological_process	8	4	3285	5	9668	0.048485
GO:0045907	positive regulation of vasoconstriction	biological_process	10	4	3285	5	9668	0.048485
GO:1901214	regulation of neuron death	biological_process	7	4	3285	5	9668	0.048485
GO:0071008	U2-type post-mRNA release spliceosomal complex	cellular_component	8	4	3285	5	9668	0.048485
GO:0007492	endoderm development	biological_process	6	4	3285	5	9668	0.048485
GO:0051099	positive regulation of binding	biological_process	6	4	3285	5	9668	0.048485
GO:0061621	canonical glycolysis	biological_process	6	4	3285	5	9668	0.048485
GO:0010288	response to lead ion	biological_process	7	4	3285	5	9668	0.048485
GO:0055093	response to hyperoxia	biological_process	5	4	3285	5	9668	0.048485
GO:0010898	positive regulation of triglyceride catabolic process	biological_process	9	4	3285	5	9668	0.048485
GO:0019886	antigen processing and presentation of exogenous peptide antigen via MHC class II	biological_process	7	4	3285	5	9668	0.048485
GO:0016651	oxidoreductase activity, acting on NAD(P)H	molecular_function	5	4	3285	5	9668	0.048485
GO:0007271	synaptic transmission, cholinergic	biological_process	10	4	3285	5	9668	0.048485
GO:0034363	intermediate-density lipoprotein particle	cellular_component	6	4	3285	5	9668	0.048485
GO:0000390	spliceosomal complex disassembly	biological_process	8	4	3285	5	9668	0.048485
GO:0042166	acetylcholine binding	molecular_function	5	4	3285	5	9668	0.048485
GO:0014802	terminal cisterna	cellular_component	7	4	3285	5	9668	0.048485
GO:0048038	quinone binding	molecular_function	5	5	3285	7	9668	0.049029
GO:0046790	virion binding	molecular_function	4	5	3285	7	9668	0.049029
GO:0035198	miRNA binding	molecular_function	8	5	3285	7	9668	0.049029
GO:0000015	phosphopyruvate hydratase complex	cellular_component	7	5	3285	7	9668	0.049029
GO:0006805	xenobiotic metabolic process	biological_process	5	5	3285	7	9668	0.049029
GO:0007595	lactation	biological_process	8	5	3285	7	9668	0.049029
GO:0048705	skeletal system morphogenesis	biological_process	6	5	3285	7	9668	0.049029
GO:0008299	isoprenoid biosynthetic process	biological_process	8	5	3285	7	9668	0.049029
GO:0043023	ribosomal large subunit binding	molecular_function	6	5	3285	7	9668	0.049029
GO:0051959	dynein light intermediate chain binding	molecular_function	5	5	3285	7	9668	0.049029
GO:0042605	peptide antigen binding	molecular_function	5	5	3285	7	9668	0.049029
GO:0051602	response to electrical stimulus	biological_process	5	5	3285	7	9668	0.049029
GO:0010812	negative regulation of cell-substrate adhesion	biological_process	7	5	3285	7	9668	0.049029
GO:0060325	face morphogenesis	biological_process	5	5	3285	7	9668	0.049029
GO:1902042	negative regulation of extrinsic apoptotic signaling pathway via death domain receptors	biological_process	11	5	3285	7	9668	0.049029
GO:0032183	SUMO binding	molecular_function	6	5	3285	7	9668	0.049029
GO:0030672	synaptic vesicle membrane	cellular_component	4	5	3285	7	9668	0.049029
GO:0010737	protein kinase A signaling	biological_process	6	5	3285	7	9668	0.049029
GO:0004634	phosphopyruvate hydratase activity	molecular_function	7	5	3285	7	9668	0.049029
GO:1903507	negative regulation of nucleic acid-templated transcription	biological_process	10	5	3285	7	9668	0.049029
GO:0006880	intracellular sequestering of iron ion	biological_process	5	5	3285	7	9668	0.049029
GO:0006995	cellular response to nitrogen starvation	biological_process	9	5	3285	7	9668	0.049029
GO:0034620	cellular response to unfolded protein	biological_process	7	5	3285	7	9668	0.049029
GO:0000786	nucleosome	cellular_component	5	10	3285	18	9668	0.049057
GO:0030175	filopodium	cellular_component	7	10	3285	18	9668	0.049057
GO:0032197	transposition, RNA-mediated	biological_process	5	10	3285	18	9668	0.049057
GO:0086010	membrane depolarization during action potential	biological_process	7	10	3285	18	9668	0.049057
GO:0032922	circadian regulation of gene expression	biological_process	5	10	3285	18	9668	0.049057
GO:0030246	carbohydrate binding	molecular_function	4	23	3285	50	9668	0.0516853
GO:0005887	integral component of plasma membrane	cellular_component	6	81	3285	205	9668	0.0541813
GO:0005622	intracellular	cellular_component	4	93	3285	238	9668	0.0545892
