# Supplementary material for: Dynamic transcriptome and histomorphology analysis of developmental traits of hindlimb thigh muscle from Odorrana tormota and its adaptability to different life history stages
Source: BMC Genomics. 2021 May 20;22:369. doi: 10.1186/s12864-021-07677-0 (PMC8138932; doi:10.1186/s12864-021-07677-0)
Supplement: Supplementary file 9 — Additional file 9: Table S5. GO terms were related to muscle growth and development in the seven comparable groups [file 12864_2021_7677_MOESM9_ESM.xlsx]

## Sheet: OTMM36_vs_OTMM40
GO terms were related to muscle growth and development in the G36 vs G40 group
GO_ID	GO_Term	GO_Function	GO_Level	S gene number	TS gene number	B gene number	TB gene number	pvalue
GO:0008284	positive regulation of cell proliferation	biological_process	7	45	3831	75	9668	0.000273445
GO:0000165	MAPK cascade	biological_process	11	11	3831	14	9668	0.00355824
GO:0031100	animal organ regeneration	biological_process	6	9	3831	11	9668	0.00547771
GO:0003009	skeletal muscle contraction	biological_process	8	12	3831	17	9668	0.00966509
GO:0004707	MAP kinase activity	molecular_function	9	5	3831	5	9668	0.00975422
GO:0007219	Notch signaling pathway	biological_process	6	14	3831	21	9668	0.0111157
GO:0048741	skeletal muscle fiber development	biological_process	9	14	3831	21	9668	0.0111157
GO:0070888	E-box binding	molecular_function	11	4	3831	4	9668	0.0246315
GO:0014829	vascular smooth muscle contraction	biological_process	8	4	3831	4	9668	0.0246315
GO:0008283	cell proliferation	biological_process	3	33	3831	63	9668	0.0267729
GO:0008138	protein tyrosine/serine/threonine phosphatase activity	molecular_function	9	8	3831	11	9668	0.0275029
GO:0030165	PDZ domain binding	molecular_function	6	8	3831	11	9668	0.0275029
GO:0051301	cell division	biological_process	4	24	3831	44	9668	0.0316989
GO:0048743	positive regulation of skeletal muscle fiber development	biological_process	9	5	3831	6	9668	0.0392147
GO:0030016	myofibril	cellular_component	7	18	3831	32	9668	0.0418836
GO:0032982	myosin filament	cellular_component	5	13	3831	22	9668	0.0509299
GO:0043425	bHLH transcription factor binding	molecular_function	7	8	3831	12	9668	0.0541146
GO:0030049	muscle filament sliding	biological_process	8	9	3831	14	9668	0.0548259

## Sheet: OTMM40_vs_OTMM42
GO terms were related to muscle growth and development in the G40 vs G42 group
GO_ID	GO_Term	GO_Function	GO_Level	S gene number	TS gene number	B gene number	TB gene number	pvalue
GO:0003009	skeletal muscle contraction	biological_process	8	14	2706	17	9668	4.87272e-06
GO:0005516	calmodulin binding	molecular_function	5	35	2706	66	9668	1.48479e-05
GO:0004674	protein serine/threonine kinase activity	molecular_function	8	55	2706	123	9668	4.93665e-05
GO:0032982	myosin filament	cellular_component	5	15	2706	22	9668	0.000101873
GO:0003774	motor activity	molecular_function	9	29	2706	56	9668	0.000138272
GO:0006936	muscle contraction	biological_process	6	24	2706	46	9668	0.000444212
GO:0030016	myofibril	cellular_component	7	18	2706	32	9668	0.000713671
GO:0030049	muscle filament sliding	biological_process	8	9	2706	14	9668	0.00497512
GO:0086002	cardiac muscle cell action potential involved in contraction	biological_process	8	4	2706	4	9668	0.00612732
GO:0030017	sarcomere	cellular_component	5	14	2706	27	9668	0.00738147
GO:0045214	sarcomere organization	biological_process	9	22	2706	51	9668	0.014281
GO:0031432	titin binding	molecular_function	6	9	2706	16	9668	0.0161541
GO:0005861	troponin complex	cellular_component	4	6	2706	9	9668	0.0178012
GO:0045661	regulation of myoblast differentiation	biological_process	7	3	2706	3	9668	0.0219092
GO:0050882	voluntary musculoskeletal movement	biological_process	6	3	2706	3	9668	0.0219092
GO:0031674	I band	cellular_component	5	7	2706	12	9668	0.0265469
GO:0060048	cardiac muscle contraction	biological_process	8	7	2706	12	9668	0.0265469
GO:0016459	myosin complex	cellular_component	4	25	2706	63	9668	0.0294487
GO:0031430	M band	cellular_component	5	25	2706	63	9668	0.0294487
GO:0014704	intercalated disc	cellular_component	6	10	2706	20	9668	0.0302477
GO:0005201	extracellular matrix structural constituent	molecular_function	4	15	2706	36	9668	0.0536818

## Sheet: OTMM42_vs_OTMM45
GO terms were related to muscle growth and development in the G42 vs G45 group
GO_ID	GO_Term	GO_Function	GO_Level	S gene number	TS gene number	B gene number	TB gene number	pvalue
GO:0032982	myosin filament	cellular_component	5	8	535	22	9668	1.33753e-05
GO:0030016	myofibril	cellular_component	7	9	535	32	9668	4.05445e-05
GO:0006936	muscle contraction	biological_process	6	10	535	46	9668	0.000165481
GO:0003774	motor activity	molecular_function	9	11	535	56	9668	0.000205863
GO:0086002	cardiac muscle cell action potential involved in contraction	biological_process	8	3	535	4	9668	0.000646394
GO:0030049	muscle filament sliding	biological_process	8	5	535	14	9668	0.000671393
GO:0050679	positive regulation of epithelial cell proliferation	biological_process	8	4	535	9	9668	0.00093451
GO:0046426	negative regulation of JAK-STAT cascade	biological_process	10	4	535	9	9668	0.00093451
GO:0014898	cardiac muscle hypertrophy in response to stress	biological_process	6	2	535	2	9668	0.0030568
GO:0003300	cardiac muscle hypertrophy	biological_process	8	2	535	2	9668	0.0030568
GO:0086006	voltage-gated sodium channel activity involved in cardiac muscle cell action potential	molecular_function	10	2	535	2	9668	0.0030568
GO:0060048	cardiac muscle contraction	biological_process	8	4	535	12	9668	0.00321312
GO:0016459	myosin complex	cellular_component	4	9	535	63	9668	0.0074356
GO:0017147	Wnt-protein binding	molecular_function	5	3	535	8	9668	0.00765445
GO:0060371	regulation of atrial cardiac muscle cell membrane depolarization	biological_process	7	2	535	3	9668	0.00883328
GO:0051781	positive regulation of cell division	biological_process	7	2	535	3	9668	0.00883328
GO:0086012	membrane depolarization during cardiac muscle cell action potential	biological_process	8	2	535	3	9668	0.00883328
GO:0035995	detection of muscle stretch	biological_process	7	2	535	3	9668	0.00883328
GO:0046627	negative regulation of insulin receptor signaling pathway	biological_process	9	3	535	9	9668	0.0110144
GO:0030240	skeletal muscle thin filament assembly	biological_process	7	5	535	26	9668	0.0127287
GO:0004709	MAP kinase kinase kinase activity	molecular_function	9	2	535	4	9668	0.0170202
GO:0060173	limb development	biological_process	6	2	535	5	9668	0.027334
GO:0009948	anterior/posterior axis specification	biological_process	6	2	535	5	9668	0.027334
GO:0005927	muscle tendon junction	cellular_component	7	2	535	5	9668	0.027334
GO:0005865	striated muscle thin filament	cellular_component	6	5	535	32	9668	0.0297179
GO:0008307	structural constituent of muscle	molecular_function	4	7	535	55	9668	0.030984
GO:0005509	calcium ion binding	molecular_function	7	22	535	266	9668	0.038358
GO:0017134	fibroblast growth factor binding	molecular_function	6	3	535	14	9668	0.0388505
GO:0004674	protein serine/threonine kinase activity	molecular_function	8	12	535	123	9668	0.0393389
GO:0045662	negative regulation of myoblast differentiation	biological_process	8	2	535	6	9668	0.0395151
GO:0031017	exocrine pancreas development	biological_process	7	2	535	6	9668	0.0395151
GO:0005007	fibroblast growth factor-activated receptor activity	molecular_function	10	2	535	6	9668	0.0395151
GO:0055008	cardiac muscle tissue morphogenesis	biological_process	7	4	535	24	9668	0.0408101
GO:0030018	Z disc	cellular_component	5	10	535	100	9668	0.0494539
GO:0055003	cardiac myofibril assembly	biological_process	8	4	535	26	9668	0.0526806
GO:0035329	hippo signaling	biological_process	6	2	535	7	9668	0.0533261
GO:0005109	frizzled binding	molecular_function	7	2	535	7	9668	0.0533261
GO:0022617	extracellular matrix disassembly	biological_process	6	2	535	7	9668	0.0533261
GO:0051497	negative regulation of stress fiber assembly	biological_process	8	2	535	7	9668	0.0533261
GO:0008284	positive regulation of cell proliferation	biological_process	7	8	535	75	9668	0.0545271

## Sheet: OTMM45_vs_OTMMH1
GO terms were related to muscle growth and development in the G45 vs 3-month-old group
GO_ID	GO_Term	GO_Function	GO_Level	S gene number	TS gene number	B gene number	TB gene number	pvalue
GO:0030240	skeletal muscle thin filament assembly	biological_process	7	8	754	26	9668	0.000580163
GO:0032982	myosin filament	cellular_component	5	7	754	22	9668	0.00102864
GO:0014829	vascular smooth muscle contraction	biological_process	8	3	754	4	9668	0.0017803
GO:0055008	cardiac muscle tissue morphogenesis	biological_process	7	7	754	24	9668	0.00181941
GO:0005865	striated muscle thin filament	cellular_component	6	8	754	32	9668	0.00257134
GO:0006941	striated muscle contraction	biological_process	7	8	754	32	9668	0.00257134
GO:0005859	muscle myosin complex	cellular_component	6	8	754	32	9668	0.00257134
GO:0055003	cardiac myofibril assembly	biological_process	8	7	754	26	9668	0.00301497
GO:0003774	motor activity	molecular_function	9	11	754	56	9668	0.003497
GO:0030485	smooth muscle contractile fiber	cellular_component	7	3	754	5	9668	0.00419241
GO:0045214	sarcomere organization	biological_process	9	10	754	51	9668	0.00533297
GO:0014819	regulation of skeletal muscle contraction	biological_process	10	2	754	2	9668	0.00607488
GO:0030241	skeletal muscle myosin thick filament assembly	biological_process	8	6	754	24	9668	0.00878209
GO:0008283	cell proliferation	biological_process	3	11	754	63	9668	0.00879899
GO:0008307	structural constituent of muscle	molecular_function	4	10	754	55	9668	0.00921282
GO:0048739	cardiac muscle fiber development	biological_process	9	6	754	27	9668	0.0158197
GO:0005581	collagen trimer	cellular_component	4	6	754	27	9668	0.0158197
GO:0042127	regulation of cell proliferation	biological_process	6	8	754	43	9668	0.0166016
GO:0055117	regulation of cardiac muscle contraction	biological_process	10	2	754	3	9668	0.0172794
GO:0035995	detection of muscle stretch	biological_process	7	2	754	3	9668	0.0172794
GO:0017147	Wnt-protein binding	molecular_function	5	3	754	8	9668	0.0196523
GO:0048741	skeletal muscle fiber development	biological_process	9	5	754	21	9668	0.020261
GO:0051015	actin filament binding	molecular_function	7	16	754	119	9668	0.0221367
GO:0051371	muscle alpha-actinin binding	molecular_function	8	7	754	37	9668	0.022365
GO:0016459	myosin complex	cellular_component	4	10	754	63	9668	0.0230068
GO:0046627	negative regulation of insulin receptor signaling pathway	biological_process	9	3	754	9	9668	0.0277963
GO:0032007	negative regulation of TOR signaling	biological_process	10	3	754	9	9668	0.0277963
GO:0004674	protein serine/threonine kinase activity	molecular_function	8	16	754	123	9668	0.029206
GO:0045596	negative regulation of cell differentiation	biological_process	7	2	754	4	9668	0.0327785
GO:0017015	regulation of transforming growth factor beta receptor signaling pathway	biological_process	9	2	754	4	9668	0.0327785
GO:0060071	Wnt signaling pathway, planar cell polarity pathway	biological_process	9	2	754	4	9668	0.0327785
GO:0005520	insulin-like growth factor binding	molecular_function	6	2	754	4	9668	0.0327785
GO:0015629	actin cytoskeleton	cellular_component	7	12	754	86	9668	0.0341302
GO:0030016	myofibril	cellular_component	7	6	754	32	9668	0.0348173
GO:0031929	TOR signaling	biological_process	6	2	754	5	9668	0.051836
GO:0040036	regulation of fibroblast growth factor receptor signaling pathway	biological_process	8	2	754	5	9668	0.051836
GO:0000188	inactivation of MAPK activity	biological_process	13	2	754	5	9668	0.051836
GO:0051301	cell division	biological_process	4	7	754	44	9668	0.0521264

## Sheet: OTMMH1_vs_OTMMH2
GO terms were related to muscle growth and development in the 3-month-old vs 5-month-old group
GO_ID	GO_Term	GO_Function	GO_Level	S gene number	TS gene number	B gene number	TB gene number	pvalue
GO:0005201	extracellular matrix structural constituent	molecular_function	4	27	2408	36	9668	3.67349e-10
GO:0003009	skeletal muscle contraction	biological_process	8	15	2408	17	9668	6.831e-08
GO:0030049	muscle filament sliding	biological_process	8	12	2408	14	9668	3.0213e-06
GO:0046034	ATP metabolic process	biological_process	4	21	2408	34	9668	5.58321e-06
GO:0032982	myosin filament	cellular_component	5	15	2408	22	9668	2.29869e-05
GO:0060048	cardiac muscle contraction	biological_process	8	10	2408	12	9668	3.58699e-05
GO:0030199	collagen fibril organization	biological_process	7	11	2408	15	9668	0.000109715
GO:0030016	myofibril	cellular_component	7	17	2408	32	9668	0.000560789
GO:0030574	collagen catabolic process	biological_process	5	5	2408	5	9668	0.000955529
GO:0031214	biomineral tissue development	biological_process	6	5	2408	5	9668	0.000955529
GO:0035914	skeletal muscle cell differentiation	biological_process	6	9	2408	14	9668	0.00207849
GO:0014829	vascular smooth muscle contraction	biological_process	8	4	2408	4	9668	0.00384119
GO:0035259	glucocorticoid receptor binding	molecular_function	9	4	2408	4	9668	0.00384119
GO:0055001	muscle cell development	biological_process	6	4	2408	4	9668	0.00384119
GO:0005007	fibroblast growth factor-activated receptor activity	molecular_function	10	5	2408	6	9668	0.00454507
GO:0045662	negative regulation of myoblast differentiation	biological_process	8	5	2408	6	9668	0.00454507
GO:0008138	protein tyrosine/serine/threonine phosphatase activity	molecular_function	9	7	2408	11	9668	0.00736473
GO:0005861	troponin complex	cellular_component	4	6	2408	9	9668	0.00977084
GO:0017134	fibroblast growth factor binding	molecular_function	6	8	2408	14	9668	0.010019
GO:0003774	motor activity	molecular_function	9	22	2408	56	9668	0.0121267
GO:0030485	smooth muscle contractile fiber	cellular_component	7	4	2408	5	9668	0.0153839
GO:0035567	non-canonical Wnt signaling pathway	biological_process	8	4	2408	5	9668	0.0153839
GO:0035995	detection of muscle stretch	biological_process	7	3	2408	3	9668	0.0154366
GO:0045661	regulation of myoblast differentiation	biological_process	7	3	2408	3	9668	0.0154366
GO:0055117	regulation of cardiac muscle contraction	biological_process	10	3	2408	3	9668	0.0154366
GO:0035989	tendon development	biological_process	7	3	2408	3	9668	0.0154366
GO:0061053	somite development	biological_process	7	3	2408	3	9668	0.0154366
GO:1901390	positive regulation of transforming growth factor beta activation	biological_process	9	3	2408	3	9668	0.0154366
GO:0060828	regulation of canonical Wnt signaling pathway	biological_process	9	3	2408	3	9668	0.0154366
GO:0048662	negative regulation of smooth muscle cell proliferation	biological_process	8	3	2408	3	9668	0.0154366
GO:0003785	actin monomer binding	molecular_function	7	8	2408	15	9668	0.0168379
GO:0006936	muscle contraction	biological_process	6	18	2408	46	9668	0.023031
GO:0001558	regulation of cell growth	biological_process	6	7	2408	13	9668	0.0237278
GO:0045445	myoblast differentiation	biological_process	6	7	2408	13	9668	0.0237278
GO:0031432	titin binding	molecular_function	6	8	2408	16	9668	0.0264445
GO:0008543	fibroblast growth factor receptor signaling pathway	biological_process	8	5	2408	8	9668	0.0268176
GO:0030833	regulation of actin filament polymerization	biological_process	8	5	2408	8	9668	0.0268176
GO:0040037	negative regulation of fibroblast growth factor receptor signaling pathway	biological_process	9	4	2408	6	9668	0.0370614
GO:0007015	actin filament organization	biological_process	6	16	2408	42	9668	0.0400016
GO:0045663	positive regulation of myoblast differentiation	biological_process	8	5	2408	9	9668	0.048126
GO:0046426	negative regulation of JAK-STAT cascade	biological_process	10	5	2408	9	9668	0.048126
GO:0016459	myosin complex	cellular_component	4	22	2408	63	9668	0.048358
GO:0010614	negative regulation of cardiac muscle hypertrophy	biological_process	10	3	2408	4	9668	0.050223
GO:0010881	regulation of cardiac muscle contraction by regulation of the release of sequestered calcium ion	biological_process	9	3	2408	4	9668	0.050223
GO:0016049	cell growth	biological_process	4	6	2408	12	9668	0.0533988
GO:0030307	positive regulation of cell growth	biological_process	7	6	2408	12	9668	0.0533988
GO:0070373	negative regulation of ERK1 and ERK2 cascade	biological_process	12	9	2408	21	9668	0.0547687

## Sheet: OTMMH2_vs_OTMMY1_
GO terms ware related to muscle growth and development in the 5-month-old vs 14-month-old group
GO_ID	GO_Term	GO_Function	GO_Level	S gene number	TS gene number	B gene number	TB gene number	pvalue
GO:0005581	collagen trimer	cellular_component	4	23	3356	27	9668	9.04226e-08
GO:0003009	skeletal muscle contraction	biological_process	8	16	3356	17	9668	4.97641e-07
GO:0005201	extracellular matrix structural constituent	molecular_function	4	26	3356	36	9668	4.79289e-06
GO:0032982	myosin filament	cellular_component	5	18	3356	22	9668	7.79632e-06
GO:0001558	regulation of cell growth	biological_process	6	12	3356	13	9668	2.67239e-05
GO:0005865	striated muscle thin filament	cellular_component	6	22	3356	32	9668	8.84332e-05
GO:0030016	myofibril	cellular_component	7	22	3356	32	9668	8.84332e-05
GO:0035914	skeletal muscle cell differentiation	biological_process	6	12	3356	14	9668	0.000127428
GO:0030049	muscle filament sliding	biological_process	8	12	3356	14	9668	0.000127428
GO:0030018	Z disc	cellular_component	5	52	3356	100	9668	0.000268612
GO:0003774	motor activity	molecular_function	9	32	3356	56	9668	0.000475202
GO:0005523	tropomyosin binding	molecular_function	6	8	3356	9	9668	0.00130562
GO:0006936	muscle contraction	biological_process	6	26	3356	46	9668	0.00196261
GO:0030240	skeletal muscle thin filament assembly	biological_process	7	16	3356	26	9668	0.00466154
GO:0055003	cardiac myofibril assembly	biological_process	8	16	3356	26	9668	0.00466154
GO:0030574	collagen catabolic process	biological_process	5	5	3356	5	9668	0.00503015
GO:0060048	cardiac muscle contraction	biological_process	8	9	3356	12	9668	0.00524167
GO:0045214	sarcomere organization	biological_process	9	27	3356	51	9668	0.00559139
GO:0017134	fibroblast growth factor binding	molecular_function	6	10	3356	14	9668	0.00561076
GO:0051015	actin filament binding	molecular_function	7	55	3356	119	9668	0.00595836
GO:0007015	actin filament organization	biological_process	6	23	3356	42	9668	0.00598108
GO:0008361	regulation of cell size	biological_process	6	7	3356	9	9668	0.0105993
GO:0031100	animal organ regeneration	biological_process	6	8	3356	11	9668	0.0115457
GO:0014829	vascular smooth muscle contraction	biological_process	8	4	3356	4	9668	0.0145022
GO:0055008	cardiac muscle tissue morphogenesis	biological_process	7	14	3356	24	9668	0.0150937
GO:0048739	cardiac muscle fiber development	biological_process	9	15	3356	27	9668	0.0210644
GO:0045662	negative regulation of myoblast differentiation	biological_process	8	5	3356	6	9668	0.021459
GO:0055010	ventricular cardiac muscle tissue morphogenesis	biological_process	8	5	3356	6	9668	0.021459
GO:0006941	striated muscle contraction	biological_process	7	17	3356	32	9668	0.0245833
GO:0051371	muscle alpha-actinin binding	molecular_function	8	19	3356	37	9668	0.0272769
GO:0008307	structural constituent of muscle	molecular_function	4	26	3356	55	9668	0.0363226
GO:0030241	skeletal muscle myosin thick filament assembly	biological_process	8	13	3356	24	9668	0.0393726
GO:0031430	M band	cellular_component	5	29	3356	63	9668	0.0410357
GO:0014911	positive regulation of smooth muscle cell migration	biological_process	9	3	3356	3	9668	0.0418025
GO:0005583	fibrillar collagen trimer	cellular_component	5	3	3356	3	9668	0.0418025
GO:0048662	negative regulation of smooth muscle cell proliferation	biological_process	8	3	3356	3	9668	0.0418025
GO:0035995	detection of muscle stretch	biological_process	7	3	3356	3	9668	0.0418025
GO:1900744	regulation of p38MAPK cascade	biological_process	12	3	3356	3	9668	0.0418025
GO:0005861	troponin complex	cellular_component	4	6	3356	9	9668	0.0514455
GO:0030485	smooth muscle contractile fiber	cellular_component	7	4	3356	5	9668	0.0523904
GO:0040007	growth	biological_process	3	4	3356	5	9668	0.0523904
GO:1901741	positive regulation of myoblast fusion	biological_process	11	4	3356	5	9668	0.0523904
GO:0005859	muscle myosin complex	cellular_component	6	16	3356	32	9668	0.0535882
GO:0030308	negative regulation of cell growth	biological_process	7	16	3356	32	9668	0.0535882

## Sheet: OTMMY1_vs_OTMMY2
GO terms were related to muscle growth and development in the 14-month old vs 2-year-old group
GO_ID	GO_Term	GO_Function	GO_Level	S gene number	TS gene number	B gene number	TB gene number	pvalue
GO:0030018	Z disc	cellular_component	5	62	3285	100	9668	8.22633e-09
GO:0090527	actin filament reorganization	biological_process	7	28	3285	34	9668	8.74697e-09
GO:0008307	structural constituent of muscle	molecular_function	4	35	3285	55	9668	6.37096e-06
GO:0031430	M band	cellular_component	5	38	3285	63	9668	1.60789e-05
GO:0016528	sarcoplasm	cellular_component	6	12	3285	13	9668	2.08731e-05
GO:0006936	muscle contraction	biological_process	6	29	3285	46	9668	5.11376e-05
GO:0005089	Rho guanyl-nucleotide exchange factor activity	molecular_function	9	33	3285	55	9668	6.69171e-05
GO:0008286	insulin receptor signaling pathway	biological_process	8	15	3285	19	9668	7.68333e-05
GO:0035023	regulation of Rho protein signal transduction	biological_process	11	35	3285	60	9668	9.17204e-05
GO:0005581	collagen trimer	cellular_component	4	18	3285	27	9668	0.000521711
GO:0030017	sarcomere	cellular_component	5	18	3285	27	9668	0.000521711
GO:0042383	sarcolemma	cellular_component	5	33	3285	61	9668	0.00094482
GO:0043292	contractile fiber	cellular_component	6	12	3285	16	9668	0.000955035
GO:0030239	myofibril assembly	biological_process	7	13	3285	18	9668	0.00103716
GO:0030241	skeletal muscle myosin thick filament assembly	biological_process	8	16	3285	24	9668	0.00107452
GO:0055008	cardiac muscle tissue morphogenesis	biological_process	7	16	3285	24	9668	0.00107452
GO:0055002	striated muscle cell development	biological_process	7	8	3285	9	9668	0.00111052
GO:0051371	muscle alpha-actinin binding	molecular_function	8	22	3285	37	9668	0.00129479
GO:0005899	insulin receptor complex	cellular_component	6	6	3285	6	9668	0.0015342
GO:0048739	cardiac muscle fiber development	biological_process	9	17	3285	27	9668	0.00192815
GO:0006941	striated muscle contraction	biological_process	7	19	3285	32	9668	0.00281182
GO:0030016	myofibril	cellular_component	7	19	3285	32	9668	0.00281182
GO:0005865	striated muscle thin filament	cellular_component	6	19	3285	32	9668	0.00281182
GO:0005859	muscle myosin complex	cellular_component	6	19	3285	32	9668	0.00281182
GO:0040011	locomotion	biological_process	3	7	3285	8	9668	0.00292867
GO:0055003	cardiac myofibril assembly	biological_process	8	16	3285	26	9668	0.00365452
GO:0030240	skeletal muscle thin filament assembly	biological_process	7	16	3285	26	9668	0.00365452
GO:0005158	insulin receptor binding	molecular_function	6	8	3285	10	9668	0.00388715
GO:0007628	adult walking behavior	biological_process	6	8	3285	10	9668	0.00388715
GO:0030042	actin filament depolymerization	biological_process	8	9	3285	12	9668	0.00444724
GO:0043149	stress fiber assembly	biological_process	8	5	3285	5	9668	0.00451981
GO:0048747	muscle fiber development	biological_process	8	10	3285	14	9668	0.0047055
GO:0032432	actin filament bundle	cellular_component	6	6	3285	7	9668	0.00761543
GO:0046627	negative regulation of insulin receptor signaling pathway	biological_process	9	7	3285	9	9668	0.00929218
GO:0046426	negative regulation of JAK-STAT cascade	biological_process	10	7	3285	9	9668	0.00929218
GO:0031100	animal organ regeneration	biological_process	6	8	3285	11	9668	0.0100022
GO:0045445	myoblast differentiation	biological_process	6	9	3285	13	9668	0.0101029
GO:0001558	regulation of cell growth	biological_process	6	9	3285	13	9668	0.0101029
GO:0007015	actin filament organization	biological_process	6	22	3285	42	9668	0.0105414
GO:0007626	locomotory behavior	biological_process	4	14	3285	24	9668	0.012328
GO:0014829	vascular smooth muscle contraction	biological_process	8	4	3285	4	9668	0.0133128
GO:0032982	myosin filament	cellular_component	5	13	3285	22	9668	0.0137055
GO:0051015	actin filament binding	molecular_function	7	52	3285	119	9668	0.0167911
GO:0031432	titin binding	molecular_function	6	10	3285	16	9668	0.0183049
GO:0055010	ventricular cardiac muscle tissue morphogenesis	biological_process	8	5	3285	6	9668	0.0194479
GO:0060048	cardiac muscle contraction	biological_process	8	8	3285	12	9668	0.0211121
GO:0046716	muscle cell cellular homeostasis	biological_process	5	11	3285	19	9668	0.027701
GO:0001725	stress fiber	cellular_component	7	16	3285	31	9668	0.0321086
GO:0050882	voluntary musculoskeletal movement	biological_process	6	3	3285	3	9668	0.0392043
GO:0007520	myoblast fusion	biological_process	6	7	3285	11	9668	0.042732
GO:0032233	positive regulation of actin filament bundle assembly	biological_process	7	6	3285	9	9668	0.0464428
GO:0048738	cardiac muscle tissue development	biological_process	8	6	3285	9	9668	0.0464428
GO:0040007	growth	biological_process	3	4	3285	5	9668	0.048485
GO:0030485	smooth muscle contractile fiber	cellular_component	7	4	3285	5	9668	0.048485
GO:0031929	TOR signaling	biological_process	6	4	3285	5	9668	0.048485
