# Supplementary material for: Dynamic transcriptome and histomorphology analysis of developmental traits of hindlimb thigh muscle from Odorrana tormota and its adaptability to different life history stages
Source: BMC Genomics. 2021 May 20;22:369. doi: 10.1186/s12864-021-07677-0 (PMC8138932; doi:10.1186/s12864-021-07677-0)
Supplement: Supplementary file 10 — Additional file 10: Table S6. DEGs related to muscle growth and exercise in seven comparable groups [file 12864_2021_7677_MOESM10_ESM.xlsx]

## Sheet: OTMM36_vs_OTMM40
DEGs that may be related to muscle growth and exercise in the G36 vs G40 group
Gene_ID	Name	Annotation	OTMM36_mean_TPM	OTMM40_mean_TPM	log2FC	regulation
TRINITY_DN27615_c0_g2	RYR1	ryanodine receptor alpha isoform [Rana catesbeiana]	0	2	-9.32897	down
TRINITY_DN26544_c1_g1	MYL3	PREDICTED: myosin light chain 1/3, skeletal muscle isoform isoform X1 [Nanorana parkeri]	447.25	7211.17	-6.12553	down
TRINITY_DN25635_c0_g7	Tnni2	troponin I type 2 (skeletal, fast), partial [Pelobates cultripes]	138.43	2130.55	-5.82528	down
TRINITY_DN19216_c1_g2	MYL1	myosin, light chain 1, alkali, partial [Scaphiopus couchii]	680.9	9856.32	-5.74767	down
TRINITY_DN25037_c1_g4	-	beta-actin [Callorhinchus milii]	28.96	504.21	-5.60926	down
TRINITY_DN24097_c0_g2	CHORDC1	PREDICTED: cysteine and histidine-rich domain-containing protein 1-like [Nanorana parkeri]	3	39.47	-5.5932	down
TRINITY_DN22331_c2_g5	ALDOA	fructose-bisphosphate aldolase A [Chrysemys picta bellii]	171.07	1934.44	-5.37856	down
TRINITY_DN27230_c1_g3	Troponin C	Troponin C, skeletal muscle, partial [Rana catesbeiana]	911.37	10692.1	-5.34213	down
TRINITY_DN21169_c2_g1	Mylpf	myosin regulatory light chain 2, skeletal muscle isoform [Xenopus tropicalis]	1180.13	12857.7	-5.32568	down
TRINITY_DN18362_c0_g3	Obscn	PREDICTED: obscurin [Nanorana parkeri]	0.2	1.82	-5.24235	down
TRINITY_DN20549_c2_g4	Tmod4	PREDICTED: tropomodulin-4 [Nanorana parkeri]	4.51	43.65	-5.15267	down
TRINITY_DN15907_c0_g2	CAV3	PREDICTED: caveolin-3 [Nanorana parkeri]	14.45	132.12	-5.08401	down
TRINITY_DN18671_c0_g2	myod1-a	hypothetical protein AB205_0037550, partial [Rana catesbeiana]	11.43	90.18	-4.78193	down
TRINITY_DN25087_c0_g1	ATP2A1	RecName: Full=Sarcoplasmic/endoplasmic reticulum calcium ATPase 1; Short=SERCA1; Short=SR Ca(2+)-ATPase 1; AltName: Full=Calcium pump 1; AltName: Full=Calcium-transporting ATPase sarcoplasmic reticulum type, fast twitch skeletal muscle isoform; AltName: Full=Endoplasmic reticulum class 1/2 Ca(2+) ATPase	94.17	702.28	-4.77375	down
TRINITY_DN25348_c0_g5	MYBPC2	hypothetical protein XELAEV_18037814mg [Xenopus laevis]	0.62	4.17	-4.62107	down
TRINITY_DN19586_c1_g4	myf6	PREDICTED: myogenic factor 6 [Nanorana parkeri]	0.97	4.7	-4.29297	down
TRINITY_DN26481_c2_g1	SGCA	PREDICTED: alpha-sarcoglycan [Nanorana parkeri]	9.81	47.85	-3.99561	down
TRINITY_DN25590_c1_g13	FLNC	PREDICTED: filamin-C [Nanorana parkeri]	0.21	0.86	-3.93654	down
TRINITY_DN22679_c0_g1	chrnb1	PREDICTED: acetylcholine receptor subunit beta [Nanorana parkeri]	9	53.64	-3.90913	down
TRINITY_DN24758_c1_g3	MA2	unnamed protein product [Mus musculus]	190.5	695.07	-3.76731	down
TRINITY_DN22474_c1_g4	HSPB1	hypothetical protein AB205_0139130 [Rana catesbeiana]	12.79	42.62	-3.61819	down
TRINITY_DN20352_c0_g2	MYH1	hypothetical protein AB205_0051910 [Rana catesbeiana]	7.84	27.52	-3.57084	down
TRINITY_DN21894_c1_g3	cfl2	PREDICTED: cofilin-2 [Nanorana parkeri]	16.24	45.67	-3.37459	down
TRINITY_DN24945_c0_g5	trim72	tripartite motif-containing protein 72 [Xenopus laevis]	30.52	83.5	-3.3483	down
TRINITY_DN21566_c1_g6	Ankrd2	PREDICTED: ankyrin repeat domain-containing protein 2 [Nanorana parkeri]	2.05	5.4	-3.28069	down
TRINITY_DN22903_c0_g6	SNTA1	PREDICTED: alpha-1-syntrophin [Nanorana parkeri]	11.94	30.64	-3.23756	down
TRINITY_DN24445_c0_g1	MYBPH	PREDICTED: myosin-binding protein H-like [Nanorana parkeri]	27.37	57.77	-2.91094	down
TRINITY_DN24758_c1_g10	ACTA2	PREDICTED: LOW QUALITY PROTEIN: actin, muscle-like [Haliaeetus albicilla]	1654.56	3361.83	-2.90486	down
TRINITY_DN17303_c0_g1	Gpx1	PREDICTED: glutathione peroxidase 1-like [Nanorana parkeri]	89.67	173.55	-2.85032	down
TRINITY_DN21767_c0_g3	Trim54	PREDICTED: tripartite motif-containing protein 54-like [Nanorana parkeri]	0.82	1.48	-2.73697	down
TRINITY_DN19434_c0_g7	MYH1B	PREDICTED: myosin-4-like [Nanorana parkeri]	4.54	8.8	-2.72831	down
TRINITY_DN19767_c2_g3	nr4a1	Nuclear receptor subfamily 4 group A member 1 [Rana catesbeiana]	4.93	9.68	-2.70039	down
TRINITY_DN20352_c0_g6	MYH2	hypothetical protein AB205_0063400, partial [Rana catesbeiana]	19.11	33.69	-2.70033	down
TRINITY_DN22781_c0_g2	MYOZ3	PREDICTED: myozenin-3 [Nanorana parkeri]	0.5	1.17	-2.69762	down
TRINITY_DN28052_c1_g7	lmna	PREDICTED: lamin [Nanorana parkeri]	4.05	6.67	-2.59642	down
TRINITY_DN20233_c0_g1	Tpm3	PREDICTED: tropomyosin alpha-3 chain isoform X3 [Nanorana parkeri]	50.33	57.87	-2.58255	down
TRINITY_DN19454_c0_g8	CAPZB	PREDICTED: F-actin-capping protein subunit beta isoform X1 [Ficedula albicollis]	21.2	30.59	-2.5577	down
TRINITY_DN18269_c0_g2	Mypn	PREDICTED: myopalladin [Nanorana parkeri]	4.77	6.28	-2.54938	down
TRINITY_DN18859_c1_g8	Ttn	PREDICTED: LOW QUALITY PROTEIN: titin [Nanorana parkeri]	130.04	206.25	-2.53985	down
TRINITY_DN22093_c0_g4	Bhlhe40	PREDICTED: class E basic helix-loop-helix protein 40, partial [Nanorana parkeri]	2.21	3.4	-2.49746	down
TRINITY_DN28368_c2_g6	Ky	PREDICTED: kyphoscoliosis peptidase-like [Nanorana parkeri]	2.66	4.06	-2.48594	down
TRINITY_DN28490_c0_g2	klhl40	PREDICTED: kelch-like protein 40 [Nanorana parkeri]	6.66	11.71	-2.48444	down
TRINITY_DN22983_c0_g5	ppp1cb	serine/threonine-protein phosphatase PP1-beta catalytic subunit [Xenopus tropicalis]	11.48	17.36	-2.47521	down
TRINITY_DN19885_c0_g7	ARHGEF10L	PREDICTED: rho guanine nucleotide exchange factor 10-like protein [Nanorana parkeri]	5.46	8.22	-2.46792	down
TRINITY_DN28109_c0_g4	NEB	nebulin isoform X17 [Cynoglossus semilaevis]	54.94	171.58	-2.46428	down
TRINITY_DN18753_c0_g5	MA1A	Actin, alpha 1, skeletal muscle [Danio rerio]	9.63	16.27	-2.43369	down
TRINITY_DN24545_c1_g4	des	PREDICTED: desmin isoform X2 [Nanorana parkeri]	66	112.02	-2.40563	down
TRINITY_DN17389_c0_g3	RPS2	hCG2016250, isoform CRA_k [Homo sapiens]	2.81	3.93	-2.37234	down
TRINITY_DN20352_c0_g4	MYH4	PREDICTED: myosin-2-like [Nanorana parkeri]	2.48	3.38	-2.34374	down
TRINITY_DN20195_c0_g5	Six4	PREDICTED: homeobox protein SIX4-like isoform X1 [Xenopus laevis]	2.41	3.15	-2.2871	down
TRINITY_DN23417_c0_g10	-	Galectin-1 [Rana catesbeiana]	304.19	400.88	-2.2869	down
TRINITY_DN25642_c2_g1	Ldb3	LIM domain-binding protein 3 [Xenopus tropicalis]	23.3	29.17	-2.21272	down
TRINITY_DN25037_c1_g6	ACTA1	alpha-actin (aa 40-375), partial [Mus musculus]	34.21	40.64	-2.14625	down
TRINITY_DN18683_c1_g1	SLC8A3	PREDICTED: sodium/calcium exchanger 3-like [Nanorana parkeri]	0.88	1.06	-2.14085	down
TRINITY_DN17308_c0_g2	SOD2	PREDICTED: superoxide dismutase [Mn], mitochondrial isoform X1 [Nanorana parkeri]	33.78	39.58	-2.11397	down
TRINITY_DN20873_c0_g3	Klhl41	hypothetical protein AB205_0210990, partial [Rana catesbeiana]	49.94	58.02	-2.11237	down
TRINITY_DN19189_c1_g4	S100A10	S100-A10 [Rana catesbeiana]	475.52	543.59	-2.10173	down
TRINITY_DN23849_c0_g3	TCAP	PREDICTED: telethonin [Nanorana parkeri]	27.31	31.15	-2.06862	down
TRINITY_DN19044_c0_g2	KRAS	PREDICTED: GTPase KRas isoform X1 [Nanorana parkeri]	4.4	4.6	-1.97283	down
TRINITY_DN19455_c0_g2	SGCG	PREDICTED: gamma-sarcoglycan isoform X1 [Nanorana parkeri]	3.94	4.65	-1.94105	down
TRINITY_DN20253_c1_g4	MYL4	PREDICTED: myosin light chain 4 [Nanorana parkeri]	290.42	309.44	-1.92404	down
TRINITY_DN23713_c0_g1	Trim63	hypothetical protein AB205_0128840 [Rana catesbeiana]	4.67	4.79	-1.92275	down
TRINITY_DN18964_c3_g2	MYBPC3	PREDICTED: myosin-binding protein C, cardiac-type [Nanorana parkeri]	16.59	18.93	-1.85071	down
TRINITY_DN28700_c1_g5	Srr	hypothetical protein AB205_0197500 [Rana catesbeiana]	6.39	6.11	-1.82995	down
TRINITY_DN28944_c3_g2	LMOD3	PREDICTED: leiomodin-3-like [Xenopus laevis]	3.49	3.06	-1.69088	down
TRINITY_DN18588_c1_g1	SCO1	PREDICTED: protein SCO1 homolog, mitochondrial [Xenopus tropicalis]	16.47	14.34	-1.68888	down
TRINITY_DN19948_c0_g3	twf2-b	hypothetical protein AB205_0012570, partial [Rana catesbeiana]	13.8	11.64	-1.65919	down
TRINITY_DN22311_c2_g2	hes1-a	transcription factor HES-1-A [Xenopus laevis]	29.04	24.02	-1.60592	down
TRINITY_DN23615_c1_g4	SMPX	Small muscular protein [Rana catesbeiana]	26.41	21.62	-1.60175	down
TRINITY_DN23277_c1_g7	Tmem201	PREDICTED: transmembrane protein 201 [Nanorana parkeri]	4.67	3.83	-1.59004	down
TRINITY_DN20195_c0_g1	six1b	hypothetical protein AB205_0158580 [Rana catesbeiana]	25.09	17.11	-1.55365	down
TRINITY_DN25208_c0_g3	Slmap	sarcolemmal membrane-associated protein [Xenopus tropicalis]	4.2	3.37	-1.55074	down
TRINITY_DN17530_c0_g1	Myl6	mCG140959, isoform CRA_d, partial [Mus musculus]	2.79	2.56	-1.50703	down
TRINITY_DN19253_c0_g2	GNG5	PREDICTED: guanine nucleotide-binding protein G(I)/G(S)/G(O) subunit gamma-5 [Nanorana parkeri]	165.88	123.27	-1.47805	down
TRINITY_DN27641_c3_g10	NMRK2	PREDICTED: nicotinamide riboside kinase 2-like [Nanorana parkeri]	124.03	93.22	-1.4677	down
TRINITY_DN26116_c1_g4	csnk2b	PREDICTED: casein kinase II subunit beta isoform X1 [Nanorana parkeri]	94.87	70.09	-1.44888	down
TRINITY_DN20873_c0_g6	KLHL41	hypothetical protein AB205_0210990, partial [Rana catesbeiana]	30.04	21.97	-1.44504	down
TRINITY_DN29298_c2_g1	Myh8	PREDICTED: myosin-4-like [Nanorana parkeri]	296.78	338.4	-1.44237	down
TRINITY_DN25951_c0_g2	Capn3	PREDICTED: calpain-3 isoform X1 [Nanorana parkeri]	0.9	0.67	-1.43647	down
TRINITY_DN23280_c0_g2	MYH13	PREDICTED: myosin-3-like isoform X1 [Nanorana parkeri]	4.9	3.51	-1.40311	down
TRINITY_DN21411_c0_g1	MKKS	hypothetical protein AB205_0083380 [Rana catesbeiana]	9.21	6.54	-1.39475	down
TRINITY_DN25429_c0_g2	stac3	PREDICTED: SH3 and cysteine-rich domain-containing protein 3 [Xenopus laevis]	8.24	5.73	-1.38747	down
TRINITY_DN17324_c0_g13	Kcnn2	PREDICTED: small conductance calcium-activated potassium channel protein 2 [Nanorana parkeri]	1.7	1.2	-1.37406	down
TRINITY_DN24365_c0_g2	TCF4	PREDICTED: transcription factor 4 isoform X1 [Nanorana parkeri]	0.9	0.68	-1.36067	down
TRINITY_DN19236_c0_g13	RAB11A	PREDICTED: ras-related protein Rab-11A [Nanorana parkeri]	39	26.24	-1.31696	down
TRINITY_DN6229_c0_g1	Tnni1	slow troponin I [Rana catesbeiana]	63.88	42.24	-1.29609	down
TRINITY_DN23680_c1_g2	GSN	PREDICTED: gelsolin [Nanorana parkeri]	114.72	101.36	-1.2605	down
TRINITY_DN19118_c0_g1	BAG3	PREDICTED: BAG family molecular chaperone regulator 3, partial [Nanorana parkeri]	4.25	2.73	-1.24573	down
TRINITY_DN17711_c2_g3	usf1	PREDICTED: upstream stimulatory factor 1 [Nanorana parkeri]	43.2	26.98	-1.21518	down
TRINITY_DN21906_c1_g1	NEXN	PREDICTED: nexilin isoform X2 [Nanorana parkeri]	15.84	14.07	-1.17867	down
TRINITY_DN26631_c1_g2	ADM	PREDICTED: ADM [Nanorana parkeri]	1.92	1.16	-1.14949	down
TRINITY_DN17822_c0_g3	RAB10	RAB10, member RAS oncogene family L homeolog [Xenopus laevis]	89.09	52.87	-1.13756	down
TRINITY_DN16118_c0_g1	S100A13	PREDICTED: protein S100-A13 [Nanorana parkeri]	278.68	162.49	-1.11373	down
TRINITY_DN22018_c0_g1	Hyal2	PREDICTED: hyaluronidase-2-like [Nanorana parkeri]	5.9	3.46	-1.1034	down
TRINITY_DN22645_c2_g4	RPS19	PREDICTED: 40S ribosomal protein S19 [Nanorana parkeri]	3157.57	1742.01	-1.05509	down
TRINITY_DN17765_c0_g1	Smarcd3	hypothetical protein XELAEV_18003165mg [Xenopus laevis]	22.34	13.04	-1.03724	down
TRINITY_DN24690_c1_g3	HIPK2	PREDICTED: homeodomain-interacting protein kinase 2 [Nanorana parkeri]	0.92	0.51	-1.01915	down
TRINITY_DN23429_c0_g2	Smad4	PREDICTED: mothers against decapentaplegic homolog 4-like [Nanorana parkeri]	10.52	1.48	1.01714	up
TRINITY_DN17919_c1_g7	tgfb1	PREDICTED: transforming growth factor beta-1-like [Nanorana parkeri]	6.04	0.81	1.02151	up
TRINITY_DN22529_c0_g1	ASAP3	PREDICTED: arf-GAP with SH3 domain, ANK repeat and PH domain-containing protein 3 [Nanorana parkeri]	5.86	0.76	1.05373	up
TRINITY_DN22157_c0_g3	KDM5B	PREDICTED: lysine-specific demethylase 5B isoform X1 [Nanorana parkeri]	20.17	3.13	1.05465	up
TRINITY_DN28142_c0_g2	CRIPT	cysteine-rich PDZ-binding protein [Dasypus novemcinctus]	9.21	1.22	1.05573	up
TRINITY_DN18411_c0_g2	SYNE3	PREDICTED: nesprin-3 [Nanorana parkeri]	8.48	1.07	1.06123	up
TRINITY_DN18179_c0_g2	ACTN4	PREDICTED: alpha-actinin-4 isoform X2 [Nanorana parkeri]	24.77	4.95	1.07367	up
TRINITY_DN22291_c0_g8	id3	PREDICTED: DNA-binding protein inhibitor ID-3-A-like [Nanorana parkeri]	139.84	17.94	1.09343	up
TRINITY_DN29474_c0_g1	MSTN	Growth/differentiation factor 8 [Rana catesbeiana]	61.44	7.4	1.17331	up
TRINITY_DN18759_c2_g5	SYNE2	PREDICTED: nesprin-2 [Nanorana parkeri]	16.31	1.96	1.18552	up
TRINITY_DN18990_c0_g6	SDC4	PREDICTED: syndecan 4-B-like [Nanorana parkeri]	52.67	6.29	1.18915	up
TRINITY_DN25288_c2_g3	RAPGEF2	hypothetical protein AB205_0217370 [Rana catesbeiana]	8.5	1.07	1.23084	up
TRINITY_DN21004_c0_g3	BMP1	PREDICTED: bone morphogenetic protein 1 [Nanorana parkeri]	14.77	1.5	1.41517	up
TRINITY_DN23501_c1_g5	CDC5L	PREDICTED: cell division cycle 5-like protein [Nanorana parkeri]	7.55	0.73	1.49152	up
TRINITY_DN19066_c1_g2	gpc1	PREDICTED: glypican-1 [Nanorana parkeri]	9.14	0.87	1.52189	up
TRINITY_DN28408_c1_g1	CALM	PREDICTED: calmodulin [Camelus bactrianus]	88.12	8.04	1.56325	up
TRINITY_DN25595_c0_g1	TNNT1	high molecular weight slow troponin T [Rhinella marina]	51.97	4.81	1.5768	up
TRINITY_DN17522_c0_g7	ACVR1	PREDICTED: activin receptor type-1 isoform X2 [Nanorana parkeri]	9.84	0.82	1.70185	up
TRINITY_DN18525_c1_g4	Plekha1	PREDICTED: pleckstrin homology domain-containing family A member 1 isoform X3 [Nanorana parkeri]	5.75	0.46	1.98541	up
TRINITY_DN17860_c1_g4	Tcf12	PREDICTED: transcription factor XE1.1 isoform X5 [Xenopus laevis]	9.14	0.56	2.0288	up
TRINITY_DN28731_c1_g4	KRT19	Keratin, type I cytoskeletal 19 [Rana catesbeiana]	143.96	9.15	2.1347	up
TRINITY_DN23335_c1_g7	psen2	PREDICTED: presenilin-2-like [Nanorana parkeri]	5.95	0.34	2.24748	up
TRINITY_DN29296_c2_g2	F11R	PREDICTED: junctional adhesion molecule A [Nanorana parkeri]	8.75	0.49	2.25605	up
TRINITY_DN28281_c2_g9	id4	DNA-binding protein inhibitor ID-4 [Xenopus laevis]	11.6	0.63	2.30357	up
TRINITY_DN16201_c0_g1	frg1	PREDICTED: protein FRG1 [Nanorana parkeri]	36.99	2.2	2.32136	up
TRINITY_DN15929_c0_g3	MYOG	PREDICTED: myogenin [Nanorana parkeri]	16.14	0.86	2.35996	up
TRINITY_DN25942_c0_g7	DCT	PREDICTED: L-dopachrome tautomerase [Nanorana parkeri]	17.71	0.91	2.4077	up
TRINITY_DN22396_c0_g4	CTNNB1	PREDICTED: catenin beta-1 isoform X2 [Nanorana parkeri]	87.1	4.42	2.50395	up
TRINITY_DN21145_c0_g3	WASF2	PREDICTED: LOW QUALITY PROTEIN: wiskott-Aldrich syndrome protein family member 2 [Nanorana parkeri]	3.96	0.19	2.51323	up
TRINITY_DN27414_c0_g2	thbs1	PREDICTED: thrombospondin-1 [Nanorana parkeri]	7.82	0.35	2.58906	up
TRINITY_DN21358_c0_g1	FGFR1	PREDICTED: fibroblast growth factor receptor 1 isoform X1 [Nanorana parkeri]	15.32	0.68	2.70528	up
TRINITY_DN18565_c0_g2	Lgals9	PREDICTED: galectin-9 [Nanorana parkeri]	5.62	0.22	2.80383	up
TRINITY_DN18917_c1_g8	MAPK12	PREDICTED: mitogen-activated protein kinase 12 isoform X1 [Nanorana parkeri]	12.91	0.4	2.89846	up
TRINITY_DN17635_c0_g2	SCIN	PREDICTED: adseverin [Xenopus tropicalis]	5.88	0.2	2.98277	up
TRINITY_DN26137_c0_g2	Gdf5	hypothetical protein AB205_0107700, partial [Rana catesbeiana]	7.2	0.21	3.19679	up
TRINITY_DN26984_c1_g4	TCF7L2	PREDICTED: transcription factor 7-like 2 isoform X20 [Orcinus orca]	9.74	0.27	3.38867	up
TRINITY_DN21358_c0_g2	fgfr2	PREDICTED: fibroblast growth factor receptor 2 isoform X1 [Nanorana parkeri]	15.76	0.32	3.87646	up
TRINITY_DN20721_c1_g4	Igfbp4	insulin-like growth factor-binding protein 4 precursor [Rattus norvegicus]	1.81	0.08	4.62343	up
TRINITY_DN27272_c1_g8	SHOX2	short stature homeobox protein 2 [Xenopus tropicalis]	14.65	0.29	4.65185	up
TRINITY_DN19096_c1_g4	Fgfbp1	PREDICTED: fibroblast growth factor-binding protein 1 [Nanorana parkeri]	18.14	0.06	6.46308	up
TRINITY_DN18267_c1_g1	Hes5	PREDICTED: transcription factor HES-5-like [Nanorana parkeri]	7.65	0.02	6.67824	up
TRINITY_DN29994_c0_g1	Mlp60A	PREDICTED: muscle LIM protein Mlp84B isoform X2 [Zeugodacus cucurbitae]	12.57	0	9.81169	up
TRINITY_DN27826_c1_g12	hes2	PREDICTED: transcription factor HES-2 [Nanorana parkeri]	15.17	0	10.3696	up
TRINITY_DN27550_c0_g3	Paxbp1	PAX3- and PAX7-binding protein 1 OS=Mus musculus GN=Paxbp1 PE=1 SV=3	2.69	1.98	1.98	up								7.39293e-88	1.12321e-86	yes

## Sheet: OTMM40_vs_OTMM42
DEGs that may be related to muscle growth and exercise in the G40 vs G42 group
Gene_ID	Name	Annotation	OTMM40_mean_TPM	OTMM42_mean_TPM	log2FC	regulation
TRINITY_DN17814_c2_g2	Myh8	PREDICTED: myosin-8 [Vicugna pacos]	17.16	240.83	-4.13819	down
TRINITY_DN17814_c2_g3	MYH4	hypothetical protein H355_006574 [Colinus virginianus]	15.99	79.44	-2.66799	down
TRINITY_DN20163_c0_g1	Myh3	hypothetical protein AB205_0169300 [Rana catesbeiana]	0.42	2.67	-3.06722	down
TRINITY_DN20969_c0_g3	Tnni1	PREDICTED: troponin I, slow skeletal muscle-like [Nanorana parkeri]	0.74	2.4	-2.06294	down
TRINITY_DN23849_c0_g3	TCAP	PREDICTED: telethonin [Nanorana parkeri]	31.15	127.62	-2.39363	down
TRINITY_DN25429_c0_g2	stac3	PREDICTED: SH3 and cysteine-rich domain-containing protein 3 [Xenopus laevis]	5.73	40.64	-2.92542	down
TRINITY_DN25595_c0_g1	TNNT1	high molecular weight slow troponin T [Rhinella marina]	4.81	16.35	-2.09536	down
TRINITY_DN25635_c0_g7	Tnni2	troponin I type 2 (skeletal, fast), partial [Pelobates cultripes]	2130.55	4705.73	-1.50148	down
TRINITY_DN26003_c2_g2	MYH1	hypothetical protein AB205_0063400, partial [Rana catesbeiana]	3.46	83.31	-4.84743	down
TRINITY_DN27230_c1_g3	-	Troponin C, skeletal muscle, partial [Rana catesbeiana]	10692.1	41425.3	-1.77322	down
TRINITY_DN17814_c2_g1	MYH7	PREDICTED: myosin-7B [Nanorana parkeri]	11.98	32.09	-3.3918	down
TRINITY_DN20133_c0_g2	ccdc102a	hypothetical protein AB205_0197730 [Rana catesbeiana]	1.52	2.38	-1.82713	down
TRINITY_DN20850_c3_g2	-	PREDICTED: myosin-7-like, partial [Thamnophis sirtalis]	3.35	203.78	-6.29217	down
TRINITY_DN20850_c3_g4	-	myosin-7-like, partial [Corapipo altera]	32.05	1.23	4.32069	up
TRINITY_DN21627_c1_g2	MYO18B	PREDICTED: unconventional myosin-XVIIIb [Nanorana parkeri]	0.97	6.44	-3.09929	down
TRINITY_DN22037_c2_g3	MYH6	TPA: hypothetical protein BOS_10232 [Bos taurus]	1.83	83.38	-5.80988	down
TRINITY_DN25240_c0_g5	MYO18A	PREDICTED: unconventional myosin-XVIIIa [Nanorana parkeri]	0.58	2.05	-2.19282	down
TRINITY_DN26003_c2_g4	-	hypothetical protein N333_10647, partial [Nestor notabilis]	0.98	43.89	-5.82968	down
TRINITY_DN26560_c0_g4	DCTN1	PREDICTED: dynactin subunit 1 [Nanorana parkeri]	1.19	7.56	-2.98283	down
TRINITY_DN27446_c0_g3	-	myosin-4 [Eptesicus fuscus]	2.1	159.35	-6.57053	down
TRINITY_DN29298_c2_g2	PRM	myosin-7-like [Corapipo altera]	13.34	40.55	-1.91768	down
TRINITY_DN18974_c2_g3	TRDN	PREDICTED: triadin, partial [Nanorana parkeri]	0.82	3.04	-2.2573	down
TRINITY_DN19216_c1_g2	MYL1	myosin, light chain 1, alkali, partial [Scaphiopus couchii]	9856.32	24581.5	-1.65869	down
TRINITY_DN19365_c2_g4	-	ryanodine receptor beta isoform [Rana catesbeiana]	1.44	12.3	-3.45656	down
TRINITY_DN20095_c0_g1	MYBPC1	PREDICTED: myosin-binding protein C, slow-type [Nanorana parkeri]	3.79	4.71	-1.86486	down
TRINITY_DN20352_c0_g6	MYH2	hypothetical protein AB205_0063400, partial [Rana catesbeiana]	33.69	194.82	-2.89446	down
TRINITY_DN20549_c2_g4	Tmod4	PREDICTED: tropomodulin-4 [Nanorana parkeri]	43.65	230.09	-2.75354	down
TRINITY_DN22903_c0_g6	SNTA1	PREDICTED: alpha-1-syntrophin [Nanorana parkeri]	30.64	63.83	-1.41789	down
TRINITY_DN23713_c0_g1	Trim63	hypothetical protein AB205_0128840 [Rana catesbeiana]	4.79	31.76	-3.07046	down
TRINITY_DN23845_c0_g4	MYOM1	PREDICTED: myomesin-1 [Nanorana parkeri]	2.98	53.02	-4.49819	down
TRINITY_DN23985_c0_g9	MYOM2	PREDICTED: myomesin-2 [Nanorana parkeri]	9.66	95.69	-3.67335	down
TRINITY_DN26544_c1_g1	-	PREDICTED: myosin light chain 1/3, skeletal muscle isoform isoform X1 [Nanorana parkeri]	7211.17	43643.9	-2.67268	down
TRINITY_DN26762_c1_g14	LMOD3	PREDICTED: leiomodin-3 [Nanorana parkeri]	0.15	1.66	-3.8263	down
TRINITY_DN26862_c0_g2	CALD1	PREDICTED: caldesmon [Nanorana parkeri]	0.21	0.65	-2.00805	down
TRINITY_DN19948_c0_g1	twf2-a	twinfilin-2-A [Xenopus laevis]	16.25	30.73	-1.28173	down
TRINITY_DN19948_c0_g3	twf2-b	hypothetical protein AB205_0012570, partial [Rana catesbeiana]	11.64	47.68	-2.34076	down
TRINITY_DN21906_c1_g4	Pde4dip	PREDICTED: myomegalin [Nanorana parkeri]	0.1	0.69	-2.91419	down
TRINITY_DN25951_c0_g2	Capn3	PREDICTED: calpain-3 isoform X1 [Nanorana parkeri]	0.67	3.12	-2.58775	down
TRINITY_DN26049_c0_g1	NRAP	PREDICTED: LOW QUALITY PROTEIN: nebulin-related-anchoring protein [Nanorana parkeri]	0.19	3.15	-4.39714	down
TRINITY_DN18077_c0_g4	Scn4b	PREDICTED: sodium channel subunit beta-4 [Nanorana parkeri]	3.65	22.8	-2.99862	down
TRINITY_DN21956_c1_g4	CACNA2D1	voltage dependent calcium channel alpha2a/delta subunit [Rana catesbeiana]	1.29	4.05	-2.01499	down
TRINITY_DN24330_c1_g2	SCN1B	PREDICTED: sodium channel subunit beta-1 [Nanorana parkeri]	0.49	1.47	-1.88757	down
TRINITY_DN25246_c0_g2	SCN2B	PREDICTED: sodium channel subunit beta-2 [Nanorana parkeri]	0.55	1.43	-1.7014	down
TRINITY_DN17834_c1_g2	ABCC9	PREDICTED: ATP-binding cassette sub-family C member 9 [Nanorana parkeri]	0.9	8.09	-3.5392	down
TRINITY_DN17981_c0_g1	MMP2	PREDICTED: 72 kDa type IV collagenase isoform X1 [Nanorana parkeri]	1.99	6.53	-2.06546	down
TRINITY_DN21566_c1_g6	Ankrd2	PREDICTED: ankyrin repeat domain-containing protein 2 [Nanorana parkeri]	5.4	59.66	-3.81633	down
TRINITY_DN22282_c1_g13	ILK	MGC82989 protein [Xenopus laevis]	9.84	16.48	-1.10406	down
TRINITY_DN22702_c0_g9	ankrd1	hypothetical protein AB205_0152600 [Rana catesbeiana]	0.65	26.53	-5.71607	down
TRINITY_DN23587_c1_g1	TXLNB	PREDICTED: beta-taxilin [Nanorana parkeri]	0.57	4.76	-3.42018	down
TRINITY_DN28408_c1_g1	CALM	PREDICTED: calmodulin [Camelus bactrianus]	8.04	16.56	-1.38085	down
TRINITY_DN29166_c2_g3	ABRA	PREDICTED: actin-binding Rho-activating protein [Nanorana parkeri]	0.2	4.05	-4.61746	down
TRINITY_DN18269_c0_g2	Mypn	PREDICTED: myopalladin [Nanorana parkeri]	6.28	16.88	-2.29965	down
TRINITY_DN18859_c1_g8	Ttn	PREDICTED: LOW QUALITY PROTEIN: titin [Nanorana parkeri]	206.25	952.63	-2.57418	down
TRINITY_DN20873_c0_g3	Klhl41	hypothetical protein AB205_0210990, partial [Rana catesbeiana]	58.02	141.22	-1.65963	down
TRINITY_DN21894_c1_g3	cfl2	PREDICTED: cofilin-2 [Nanorana parkeri]	45.67	94.36	-1.39594	down
TRINITY_DN23714_c2_g3	-	RecName: Full=Calsequestrin-1; AltName: Full=Calsequestrin, skeletal muscle isoform; Flags: Precursor	95.75	3714.51	-5.63481	down
TRINITY_DN25642_c2_g1	Ldb3	LIM domain-binding protein 3 [Xenopus tropicalis]	29.17	593.25	-4.42021	down
TRINITY_DN28731_c1_g4	KRT19	Keratin, type I cytoskeletal 19 [Rana catesbeiana]	9.15	27.62	-1.99803	down
TRINITY_DN20301_c0_g2	Mtor	PREDICTED: serine/threonine-protein kinase mTOR isoform X2 [Xenopus laevis]	2.46	4.8	-1.66541	down
TRINITY_DN24690_c1_g6	HIPK2	PREDICTED: homeodomain-interacting protein kinase 2 [Nanorana parkeri]	1.1	3.61	-2.06483	down
TRINITY_DN25087_c0_g1	ATP2A1	RecName: Full=Sarcoplasmic/endoplasmic reticulum calcium ATPase 1; Short=SERCA1; Short=SR Ca(2+)-ATPase 1; AltName: Full=Calcium pump 1; AltName: Full=Calcium-transporting ATPase sarcoplasmic reticulum type, fast twitch skeletal muscle isoform; AltName: Full=Endoplasmic reticulum class 1/2 Ca(2+) ATPase	702.28	5016.09	-3.20266	down
TRINITY_DN17794_c2_g2	PPP1R13L	PREDICTED: protein phosphatase 1 regulatory subunit 13 like L homeolog isoform X3 [Xenopus laevis]	2.17	0.83	1.0175	up
TRINITY_DN24073_c2_g4	CASQ2	LOC398424 protein, partial [Xenopus laevis]	82.89	247.76	-1.93079	down
TRINITY_DN28611_c2_g3	Sptbn1	PREDICTED: spectrin beta chain, non-erythrocytic 1 isoform X3 [Nanorana parkeri]	0.56	1.35	-1.64139	down
TRINITY_DN18685_c1_g4	Dsp	PREDICTED: desmoplakin isoform X1 [Nanorana parkeri]	1.94	9.76	-2.68617	down
TRINITY_DN19454_c0_g8	CAPZB	PREDICTED: F-actin-capping protein subunit beta isoform X1 [Ficedula albicollis]	30.59	110.95	-2.22922	down
TRINITY_DN24545_c1_g4	des	PREDICTED: desmin isoform X2 [Nanorana parkeri]	112.02	268.94	-1.85898	down
TRINITY_DN20135_c0_g4	MIA	PREDICTED: melanoma-derived growth regulatory protein [Nanorana parkeri]	23.86	1.1	4.06679	up
TRINITY_DN21142_c1_g6	VEGFA	PREDICTED: vascular endothelial growth factor A, partial [Nanorana parkeri]	0.57	2.5	-2.46314	down
TRINITY_DN23915_c0_g5	CDNF	PREDICTED: cerebral dopamine neurotrophic factor [Nanorana parkeri]	5.45	12.7	-1.55118	down
TRINITY_DN24855_c2_g2	fgf13	fibroblast growth factor 13 isoform X1 [Falco peregrinus]	0.56	2.07	-2.31683	down
TRINITY_DN25682_c0_g5	Rabep1	PREDICTED: rab GTPase-binding effector protein 1 [Echinops telfairi]	0.8	0.53	-1.23197	down
TRINITY_DN19455_c0_g2	SGCG	PREDICTED: gamma-sarcoglycan isoform X1 [Nanorana parkeri]	4.65	15.88	-2.33337	down
TRINITY_DN21767_c0_g3	Trim54	PREDICTED: tripartite motif-containing protein 54-like [Nanorana parkeri]	1.48	20.77	-4.12997	down
TRINITY_DN19118_c0_g1	BAG3	PREDICTED: BAG family molecular chaperone regulator 3, partial [Nanorana parkeri]	2.73	8.78	-2.04721	down
TRINITY_DN22474_c1_g4	HSPB1	hypothetical protein AB205_0139130 [Rana catesbeiana]	42.62	79.64	-1.25659	down
TRINITY_DN22781_c0_g2	MYOZ3	PREDICTED: myozenin-3 [Nanorana parkeri]	1.17	4.38	-2.6306	down
TRINITY_DN24366_c0_g2	Stub1	STIP1 homology and U box-containing protein 1 [Rana catesbeiana]	7.08	15.79	-1.27283	down
TRINITY_DN27702_c1_g3	Jph2	PREDICTED: junctophilin-2 [Nanorana parkeri]	3.71	43.81	-3.92696	down
TRINITY_DN25037_c1_g6	ACTA1	alpha-actin (aa 40-375), partial [Mus musculus]	40.64	374.22	-3.52974	down
TRINITY_DN28490_c0_g2	klhl40	PREDICTED: kelch-like protein 40 [Nanorana parkeri]	11.71	38.73	-2.44721	down
TRINITY_DN24445_c0_g1	MYBPH	PREDICTED: myosin-binding protein H-like [Nanorana parkeri]	57.77	550.39	-3.56434	down
TRINITY_DN22654_c0_g9	NPC1	PREDICTED: Niemann-Pick C1 protein [Nanorana parkeri]	0.58	1.88	-2.05491	down
TRINITY_DN24024_c0_g6	Fxn	PREDICTED: frataxin, mitochondrial [Nanorana parkeri]	1.08	1.79	-1.07143	down
TRINITY_DN24690_c1_g6	HIPK2	PREDICTED: homeodomain-interacting protein kinase 2 [Nanorana parkeri]	1.1	3.61	-2.06483	down
TRINITY_DN23460_c0_g3	lbx1	hypothetical protein AB205_0177860 [Rana catesbeiana]	4.71	0.7	2.40196	up
TRINITY_DN24945_c0_g5	trim72	tripartite motif-containing protein 72 [Xenopus laevis]	83.5	179.43	-1.46316	down
TRINITY_DN27191_c0_g12	fxr1-a	PREDICTED: fragile X mental retardation syndrome-related protein 1 isoform X1 [Nanorana parkeri]	5.88	14.77	-3.03994	down
TRINITY_DN27641_c3_g10	NMRK2	PREDICTED: nicotinamide riboside kinase 2-like [Nanorana parkeri]	93.22	208.15	-1.51548	down
TRINITY_DN28368_c2_g6	Ky	PREDICTED: kyphoscoliosis peptidase-like [Nanorana parkeri]	4.06	9.1	-1.52922	down
TRINITY_DN29249_c1_g3	ITGA7	PREDICTED: integrin alpha-7 [Nanorana parkeri]	0.46	1.22	-1.76151	down
TRINITY_DN17522_c0_g7	ACVR1	PREDICTED: activin receptor type-1 isoform X2 [Nanorana parkeri]	0.82	1.35	-1.07561	down
TRINITY_DN22077_c0_g2	MYOCD	PREDICTED: myocardin-like [Nanorana parkeri]	0.7	6.97	-3.66026	down
TRINITY_DN22331_c2_g5	ALDOA	fructose-bisphosphate aldolase A [Chrysemys picta bellii]	1934.44	8073.68	-2.39537	down
TRINITY_DN23615_c1_g4	SMPX	Small muscular protein [Rana catesbeiana]	21.62	48	-1.48847	down
TRINITY_DN25348_c0_g1	Mybpc2	hypothetical protein XELAEV_18037814mg [Xenopus laevis]	0.89	10.63	-3.93457	down
TRINITY_DN26120_c2_g4	OBSL1	PREDICTED: obscurin-like protein 1 [Nanorana parkeri]	0.69	1.14	-1.08472	down
TRINITY_DN18753_c0_g5	MA1A	Actin, alpha 1, skeletal muscle [Danio rerio]	16.27	151.38	-3.62998	down
TRINITY_DN22962_c0_g1	LOXL3	PREDICTED: lysyl oxidase homolog 3 isoform X1 [Xenopus laevis]	2.77	5.2	-1.63783	down
TRINITY_DN23976_c1_g3	Lamb2	PREDICTED: laminin subunit beta-2 [Nanorana parkeri]	1.71	7.79	-2.55375	down
TRINITY_DN23501_c1_g6	TYMS	PREDICTED: thymidylate synthase [Nanorana parkeri]	4.12	0.62	2.37323	up
TRINITY_DN25436_c0_g2	lamtor2-b	PREDICTED: ragulator complex protein LAMTOR2 isoform X1 [Nanorana parkeri]	6.38	10.59	-1.02308	down
TRINITY_DN24469_c2_g3	pdlim3	PREDICTED: PDZ and LIM domain protein 3 isoform X2 [Nanorana parkeri]	0.57	63.28	-7.14886	down
TRINITY_DN23096_c0_g3	TIPARP	PREDICTED: TCDD-inducible poly [ADP-ribose] polymerase [Nanorana parkeri]	0.6	1.39	-1.54901	down
TRINITY_DN21983_c0_g4	rbm24-a	PREDICTED: RNA-binding protein 24 isoform X2 [Picoides pubescens]	5.59	16.68	-1.91549	down
TRINITY_DN22311_c2_g2	hes1-a	transcription factor HES-1-A [Xenopus laevis]	24.02	8.22	1.16781	up
TRINITY_DN17759_c0_g1	pum1	pumilio-related protein [Pelophylax lessonae]	0.92	2.1	-1.57377	down
TRINITY_DN20159_c1_g7	gigyf2	PREDICTED: PERQ amino acid-rich with GYF domain-containing protein 2 isoform X1 [Nanorana parkeri]	0.65	1.44	-1.52316	down
TRINITY_DN22202_c0_g1	PARK7	PREDICTED: protein deglycase DJ-1 isoform X1 [Nanorana parkeri]	179.68	614.8	-2.072	down
TRINITY_DN28158_c0_g1	APP	PREDICTED: amyloid beta A4 protein isoform X1 [Nanorana parkeri]	1.08	3.23	-1.92411	down
TRINITY_DN17580_c3_g5	xk81b2	hypothetical protein AB205_0187090 [Rana catesbeiana]	1.59	0.19	2.72885	up
TRINITY_DN26406_c1_g3	-	PREDICTED: lamin-B2 isoform X1 [Nanorana parkeri]	0.55	0.21	1.09602	up
TRINITY_DN27313_c0_g5	Krt75	larva-specific keratin RLK [Rana catesbeiana]	0.67	0	8.71922	up
TRINITY_DN28731_c1_g5	-	adult keratin RAK, partial [Rana catesbeiana]	0.55	0.15	1.48348	up
TRINITY_DN16502_c0_g1	ETV4	PREDICTED: ETS translocation variant 4 isoform X1 [Nanorana parkeri]	5.55	17.58	-2.02253	down
TRINITY_DN17793_c1_g6	ELF2	PREDICTED: ETS-related transcription factor Elf-2 [Nanorana parkeri]	0.52	1.11	-1.5813	down
TRINITY_DN20575_c1_g1	MROH1	PREDICTED: maestro heat-like repeat-containing protein family member 1 isoform X1 [Xenopus laevis]	0.25	1.34	-2.58841	down
TRINITY_DN20646_c0_g9	Cebpb	hypothetical protein AB205_0091750 [Rana catesbeiana]	0.35	11.17	-5.26484	down
TRINITY_DN20996_c0_g2	PURA	PREDICTED: transcriptional activator protein Pur-alpha [Nanorana parkeri]	1.44	3.5	-1.6422	down
TRINITY_DN24619_c0_g1	PBXIP1	PREDICTED: pre-B-cell leukemia transcription factor-interacting protein 1 [Nanorana parkeri]	2.26	28.78	-2.55791	down
TRINITY_DN25000_c0_g5	purb-b	PREDICTED: transcriptional activator protein Pur-beta [Xenopus tropicalis]	1.8	4.96	-1.7521	down
TRINITY_DN25016_c1_g1	HTATIP2	PREDICTED: oxidoreductase HTATIP2 [Nanorana parkeri]	4.14	4.07	-1.86065	down
TRINITY_DN25113_c0_g12	pdlim7	PREDICTED: PDZ and LIM domain protein 7 [Nanorana parkeri]	39.3	206.5	-2.72207	down
TRINITY_DN25906_c2_g5	Rps3a	40S ribosomal protein S3a [Rattus norvegicus]	557.47	1080.11	-1.29074	down
TRINITY_DN26140_c2_g4	EDF1	hypothetical protein A6R68_02504 [Neotoma lepida]	17.34	46.64	-1.72395	down
TRINITY_DN27921_c0_g6	TBCB	Tubulin-folding cofactor B [Rana catesbeiana]	2.23	5.29	-1.59389	down
TRINITY_DN28109_c0_g1	GADD45G	PREDICTED: growth arrest and DNA damage-inducible protein GADD45 gamma [Nanorana parkeri]	8.94	24.37	-1.79805	down
TRINITY_DN24758_c1_g10	ACTA2	PREDICTED: LOW QUALITY PROTEIN: actin, muscle-like [Haliaeetus albicilla]	3361.83	6171.02	-1.22931	down
TRINITY_DN25684_c0_g3	PECAM1	Platelet endothelial cell adhesion molecule, partial [Rana catesbeiana]	1.69	3.67	-1.4824	down
TRINITY_DN22828_c3_g9	PRKG1	cGMP-dependent protein kinase 1 [Fukomys damarensis]	2.3	3.85	-1.10497	down
TRINITY_DN20195_c0_g5	Six4	PREDICTED: homeobox protein SIX4-like isoform X1 [Xenopus laevis]	3.15	5.02	-1.03701	down
TRINITY_DN19044_c0_g2	KRAS	PREDICTED: GTPase KRas isoform X1 [Nanorana parkeri]	4.6	8.81	-1.27667	down
TRINITY_DN18964_c3_g2	MYBPC3	PREDICTED: myosin-binding protein C, cardiac-type [Nanorana parkeri]	18.93	102.29	-3.01319	down
TRINITY_DN23263_c0_g4	Obscn	PREDICTED: obscurin [Nanorana parkeri]	2.62	17.31	-3.09293	down
TRINITY_DN18274_c1_g11	AFG3L2	PREDICTED: AFG3-like protein 2 [Nanorana parkeri]	0.91	3.33	-2.23402	down
TRINITY_DN25590_c1_g13	FLNC	PREDICTED: filamin-C [Nanorana parkeri]	0.86	0.1	2.84651	up
TRINITY_DN19586_c1_g4	myf6	PREDICTED: myogenic factor 6 [Nanorana parkeri]	4.7	11.8	-1.6838	down
TRINITY_DN19767_c2_g3	nr4a1	Nuclear receptor subfamily 4 group A member 1 [Rana catesbeiana]	9.68	20.79	-1.62028	down
TRINITY_DN20882_c1_g7	COPS2	COP9 signalosome complex subunit 2 isoform X2 [Rhincodon typus]	0.54	2.57	-2.60751	down
TRINITY_DN21968_c1_g7	mef2d	myocyte-specific enhancer factor 2D [Xenopus tropicalis]	0.4	1.73	-2.31377	down
TRINITY_DN21169_c2_g1	Mylpf	myosin regulatory light chain 2, skeletal muscle isoform [Xenopus tropicalis]	12857.7	50424.1	-2.32236	down
TRINITY_DN21779_c0_g2	SRPK3	SRSF protein kinase 3 [Xenopus tropicalis]	13.8	20.08	-1.65586	down
TRINITY_DN22400_c2_g2	Golga2	PREDICTED: golgin subfamily A member 2 [Nanorana parkeri]	0.86	2.39	-1.83096	down
TRINITY_DN23559_c1_g1	HSPG2	PREDICTED: basement membrane-specific heparan sulfate proteoglycan core protein [Nanorana parkeri]	49.34	64.23	-1.42139	down
TRINITY_DN23519_c0_g4	pitx2	pituitary homeobox 2 [Xenopus tropicalis]	0.97	2.03	-1.41459	down
TRINITY_DN26894_c0_g4	CAV3	PREDICTED: caveolin-3-like [Nanorana parkeri]	23.84	41.53	-1.1605	down
TRINITY_DN10782_c0_g1	Lgals1	galectin-1 [Mus musculus]	3.84	8.66	-1.48392	down
TRINITY_DN22396_c0_g4	CTNNB1	PREDICTED: catenin beta-1 isoform X2 [Nanorana parkeri]	4.42	5.92	-1.05403	down
TRINITY_DN19735_c2_g1	MEF2C	PREDICTED: myocyte-specific enhancer factor 2C isoform X2 [Nanorana parkeri]	3.62	13.31	-2.24	down								1.34198e-101	4.61296e-100	yes

## Sheet: OTMM42_vs_OTMM45
DEGs that may be related to muscle growth and exercise in the G42 vs G45 group
Gene_ID	Name	Annotation	OTMM42_mean_TPM	OTMM45_mean_TPM	log2FC	regulation
TRINITY_DN20352_c0_g12	MYH2	myosin heavy chain IIa [Xenopus tropicalis]	2.28	4.75	-1.1946	down
TRINITY_DN20352_c0_g4	MYH4	PREDICTED: myosin-2-like [Nanorana parkeri]	8.16	18.88	-1.33642	down
TRINITY_DN26049_c0_g1	NRAP	PREDICTED: LOW QUALITY PROTEIN: nebulin-related-anchoring protein [Nanorana parkeri]	3.15	7.33	-1.37306	down
TRINITY_DN18974_c2_g3	TRDN	PREDICTED: triadin, partial [Nanorana parkeri]	3.04	0.89	1.61974	up
TRINITY_DN22679_c0_g1	chrnb1	PREDICTED: acetylcholine receptor subunit beta [Nanorana parkeri]	17.15	6.71	1.17061	up
TRINITY_DN23985_c0_g2	-	PREDICTED: myomesin-2 [Nanorana parkeri]	15.54	64.12	-2.1742	down
TRINITY_DN25208_c0_g3	Slmap	sarcolemmal membrane-associated protein [Xenopus tropicalis]	3.94	1.71	1.0492	up
TRINITY_DN26762_c1_g14	LMOD3	PREDICTED: leiomodin-3 [Nanorana parkeri]	1.66	3.06	-1.02904	down
TRINITY_DN19434_c0_g5	Myh7b	PREDICTED: myosin-7B [Nanorana parkeri]	0.52	1.44	-1.59116	down
TRINITY_DN20352_c0_g2	MYH1	hypothetical protein AB205_0051910 [Rana catesbeiana]	122.47	356.64	-1.64587	down
TRINITY_DN29298_c2_g7	Myh8	hypothetical protein AB205_0051910 [Rana catesbeiana]	280.63	1088.12	-2.10038	down
TRINITY_DN18077_c0_g4	Scn4b	PREDICTED: sodium channel subunit beta-4 [Nanorana parkeri]	22.8	49.03	-1.22961	down
TRINITY_DN24330_c1_g2	SCN1B	PREDICTED: sodium channel subunit beta-1 [Nanorana parkeri]	1.47	4.91	-1.87608	down
TRINITY_DN25246_c0_g2	SCN2B	PREDICTED: sodium channel subunit beta-2 [Nanorana parkeri]	1.43	2.74	-1.36396	down
TRINITY_DN20253_c1_g4	MYL4	PREDICTED: myosin light chain 4 [Nanorana parkeri]	210.67	90.56	1.04056	up
TRINITY_DN23849_c0_g3	TCAP	PREDICTED: telethonin [Nanorana parkeri]	127.62	336.56	-1.54972	down
TRINITY_DN18067_c0_g2	KLF15	Krueppel-like factor 15 [Rana catesbeiana]	0.42	2.98	-1.08383	down
TRINITY_DN18590_c0_g1	CSRP3	cysteine and glycine-rich protein 3 [Xenopus tropicalis]	28.34	62.72	-1.2946	down
TRINITY_DN17324_c0_g13	Kcnn2	PREDICTED: small conductance calcium-activated potassium channel protein 2 [Nanorana parkeri]	2.43	8.62	-1.9801	down
TRINITY_DN21169_c2_g2	MYLPF	hypothetical protein cypCar_00039522 [Cyprinus carpio]	33.28	6.49	2.10823	up
TRINITY_DN21756_c1_g2	poc1a	PREDICTED: POC1 centriolar protein homolog A [Nanorana parkeri]	1.4	0.71	1.04282	up
TRINITY_DN18753_c0_g5	MA1A	Actin, alpha 1, skeletal muscle [Danio rerio]	151.38	409.08	-1.53767	down
TRINITY_DN18859_c1_g2	TTN	PREDICTED: LOW QUALITY PROTEIN: titin [Nanorana parkeri]	7.66	14.57	-1.08272	down
TRINITY_DN25037_c1_g6	ACTA1	alpha-actin (aa 40-375), partial [Mus musculus]	374.22	1494.62	-2.13511	down
TRINITY_DN17599_c0_g1	xk70a	Keratin, type I cytoskeletal 47 kDa [Rana catesbeiana]	28.93	7.67	1.76355	up
TRINITY_DN18685_c1_g6	Plec	hypothetical protein AB205_0197310 [Rana catesbeiana]	0.25	0.82	-1.84887	down
TRINITY_DN16867_c0_g1	bglap	osteocalcin [Rana catesbeiana]	6.13	20.08	-1.84058	down
TRINITY_DN18968_c2_g3	-	parvalbumin alpha [Pelophylax esculentus]	81.61	225.86	-1.5667	down
TRINITY_DN22815_c0_g2	ANXA2P2	PREDICTED: annexin A9 [Nanorana parkeri]	0.29	0.67	-1.32644	down
TRINITY_DN24372_c0_g1	EPDR1	PREDICTED: mammalian ependymin-related protein 1 [Nanorana parkeri]	1.92	3.71	-1.10734	down
TRINITY_DN25083_c1_g2	ANKEF1	PREDICTED: ankyrin repeat and EF-hand domain-containing protein 1 [Nanorana parkeri]	0.43	0.8	-1.05062	down
TRINITY_DN5188_c0_g1	rgn	Regucalcin [Rana catesbeiana]	2.12	4.04	-1.07676	down
TRINITY_DN28262_c0_g1	FGFR1	PREDICTED: fibroblast growth factor receptor 1 isoform X4 [Nanorana parkeri]	2.3	7.12	-1.71896	down
TRINITY_DN25990_c0_g1	Cobl	PREDICTED: protein cordon-bleu [Nanorana parkeri]	4.97	1.98	1.18227	up
TRINITY_DN23263_c0_g2	Obscn	PREDICTED: obscurin [Nanorana parkeri]	0.4	0.93	-1.35593	down
TRINITY_DN19109_c2_g4	SHMT2	PREDICTED: serine hydroxymethyltransferase, mitochondrial [Nanorana parkeri]	14.34	2.6	2.30907	up
TRINITY_DN22265_c0_g2	CHTOP	hypothetical protein AB205_0082400, partial [Rana catesbeiana]	32.19	16.2	1.02756	up
TRINITY_DN26229_c1_g4	SLC25A33	PREDICTED: solute carrier family 25 member 33 [Nanorana parkeri]	15.39	6.62	1.06847	up
TRINITY_DN18778_c1_g10	MSTN	PREDICTED: growth/differentiation factor 8-like [Nanorana parkeri]	3.44	0.96	1.68437	up
TRINITY_DN26631_c1_g2	ADM	PREDICTED: ADM [Nanorana parkeri]	2.63	5.72	-1.2727	down
TRINITY_DN23418_c1_g1	MYOC	PREDICTED: myocilin [Nanorana parkeri]	0.71	2.83	-2.13994	down
TRINITY_DN29166_c2_g3	ABRA	PREDICTED: actin-binding Rho-activating protein [Nanorana parkeri]	4.05	8.85	-1.26952	down
TRINITY_DN22671_c0_g5	junb	PREDICTED: transcription factor jun-B [Nanorana parkeri]	7.79	19.67	-1.48843	down
TRINITY_DN24029_c0_g2	PLCD1	PREDICTED: 1-phosphatidylinositol 4,5-bisphosphate phosphodiesterase delta-1 [Nanorana parkeri]	0.67	1.13	-1.80729	down
TRINITY_DN27712_c0_g3	wnt11	PREDICTED: protein Wnt-11 [Nanorana parkeri]	0.49	0.92	-1.03857	down
TRINITY_DN23460_c0_g3	lbx1	hypothetical protein AB205_0177860 [Rana catesbeiana]	0.7	1.26	-1.00231	down
TRINITY_DN17003_c0_g2	shisa2	PREDICTED: protein shisa-2 homolog [Nanorana parkeri]	0.89	1.72	-1.09459	down
TRINITY_DN22096_c1_g1	TNFRSF1A	PREDICTED: tumor necrosis factor receptor superfamily member 1A [Nanorana parkeri]	0.25	1.62	-1.55549	down
TRINITY_DN18047_c2_g6	spns1	RecName: Full=Protein spinster homolog 1	0.29	0.82	-1.02972	down
TRINITY_DN24287_c0_g5	SYNPO2L	PREDICTED: synaptopodin 2-like protein [Nanorana parkeri]	1.46	2.91	-1.11757	down
TRINITY_DN22654_c0_g7	NPC1	PREDICTED: Niemann-Pick C1 protein [Nanorana parkeri]	0.42	1.32	-1.81378	down
TRINITY_DN19389_c0_g2	HRASLS2	PREDICTED: HRAS-like suppressor 3 [Xenopus tropicalis]	10.36	22.03	-1.11959	down
TRINITY_DN26539_c0_g6	DPT	PREDICTED: dermatopontin [Nanorana parkeri]	1.92	3.8	-1.13013	down
TRINITY_DN23694_c0_g5	FLNC	Filamin-C [Rana catesbeiana]	0.34	0.93	-1.56659	down
TRINITY_DN21358_c0_g2	fgfr2	PREDICTED: fibroblast growth factor receptor 2 isoform X1 [Nanorana parkeri]	0.23	0.4	-1.13659	down

## Sheet: OTMM45_vs_OTMMH1
Table S6. DEGs that may be related to muscle growth and exercise in G45 vs 3-month-old group
Gene_ID	Name	Annotation	OTMM45_mean_TPM	OTMMH1_mean_TPM	log2FC	regulation
TRINITY_DN18753_c0_g5	MA1A	Actin, alpha 1, skeletal muscle [Danio rerio]	409.08	1834.2	-1.81881	down
TRINITY_DN24510_c1_g1	TTN	PREDICTED: LOW QUALITY PROTEIN: titin [Nanorana parkeri]	0.23	0.77	-1.29194	down
TRINITY_DN25037_c1_g6	ACTA1	alpha-actin (aa 40-375), partial [Mus musculus]	1494.62	5178.01	-1.43831	down
TRINITY_DN19434_c0_g2	MYH4	hypothetical protein AB205_0063410 [Rana catesbeiana]	0.04	0.67	-3.71409	down
TRINITY_DN20163_c0_g1	Myh3	hypothetical protein AB205_0169300 [Rana catesbeiana]	1.54	0.34	2.67981	up
TRINITY_DN28261_c1_g5	ACTA2	unnamed protein product [Mus musculus]	1262.03	768.7	1.07435	up
TRINITY_DN25037_c1_g4	-	beta-actin [Callorhinchus milii]	470.97	280.18	1.06415	up
TRINITY_DN26120_c2_g4	OBSL1	PREDICTED: obscurin-like protein 1 [Nanorana parkeri]	1.27	3.89	-1.26239	down
TRINITY_DN28891_c0_g3	MYLK2	PREDICTED: myosin light chain kinase 2, skeletal/cardiac muscle [Nanorana parkeri]	0.52	1.65	-1.29837	down
TRINITY_DN17883_c0_g1	Myh1	PREDICTED: myosin-4-like isoform X1 [Xenopus laevis]	7.09	0	8.58672	up
TRINITY_DN20850_c3_g2	-	PREDICTED: myosin-7-like, partial [Thamnophis sirtalis]	53.56	0.59	6.58574	up
TRINITY_DN23280_c0_g6	Myh6	hypothetical protein AB205_0031270, partial [Rana catesbeiana]	2.12	1.04	1.38888	up
TRINITY_DN29298_c2_g2	PRM	myosin-7-like [Corapipo altera]	10.89	1	3.74393	up
TRINITY_DN25037_c1_g4	-	beta-actin [Callorhinchus milii]	470.97	280.18	1.06415	up
TRINITY_DN18683_c1_g1	SLC8A3	PREDICTED: sodium/calcium exchanger 3-like [Nanorana parkeri]	1.05	3.58	-1.40115	down
TRINITY_DN17599_c0_g1	xk70a	Keratin, type I cytoskeletal 47 kDa [Rana catesbeiana]	7.67	30.73	-1.6318	down
TRINITY_DN21169_c2_g2	MYLPF	hypothetical protein cypCar_00039522 [Cyprinus carpio]	6.49	19.36	-1.27883	down
TRINITY_DN17324_c0_g7	-	PREDICTED: small conductance calcium-activated potassium channel protein 2 [Nanorana parkeri]	9.51	1.54	2.94602	up
TRINITY_DN18683_c1_g1	SLC8A3	PREDICTED: sodium/calcium exchanger 3-like [Nanorana parkeri]	1.05	3.58	-1.40115	down
TRINITY_DN21467_c0_g3	IQGAP3	PREDICTED: LOW QUALITY PROTEIN: ras GTPase-activating-like protein IQGAP1 [Nanorana parkeri]	0.03	0.63	-3.75461	down
TRINITY_DN28183_c0_g2	CALM	Csa-calmodulin 3, partial [Cupiennius salei]	73.3	313.86	-1.73105	down
TRINITY_DN18590_c0_g1	CSRP3	cysteine and glycine-rich protein 3 [Xenopus tropicalis]	62.72	13.43	2.592	up
TRINITY_DN18168_c1_g11	RYR1	PREDICTED: ryanodine receptor 1 [Nanorana parkeri]	0.26	0.99	-1.55385	down
TRINITY_DN28490_c0_g2	klhl40	PREDICTED: kelch-like protein 40 [Nanorana parkeri]	61.42	44.3	1.15405	up
TRINITY_DN19315_c0_g2	Capg	PREDICTED: macrophage-capping protein [Nanorana parkeri]	0.94	3.67	-1.59471	down
TRINITY_DN21963_c0_g4	SYNE1	PREDICTED: nesprin-1 [Nanorana parkeri]	1.44	5.86	-1.68998	down
TRINITY_DN22298_c1_g1	Coro1a	PREDICTED: coronin-1A isoform X2 [Nanorana parkeri]	0.75	2.51	-1.24593	down
TRINITY_DN25590_c1_g13	FLNC	PREDICTED: filamin-C [Nanorana parkeri]	0.16	0.77	-1.91373	down
TRINITY_DN28196_c1_g8	fscn	PREDICTED: fascin-like isoform X2 [Nanorana parkeri]	0.93	2.55	-1.0783	down
TRINITY_DN28753_c0_g1	HAUS4	PREDICTED: HAUS augmin-like complex subunit 4 [Nanorana parkeri]	0.23	1.02	-1.57579	down
TRINITY_DN21906_c1_g4	Pde4dip	PREDICTED: myomegalin [Nanorana parkeri]	0.35	1.04	-1.16271	down
TRINITY_DN26544_c1_g1	-	PREDICTED: myosin light chain 1/3, skeletal muscle isoform isoform X1 [Nanorana parkeri]	52220.7	26551.8	1.055	up
TRINITY_DN23418_c1_g1	MYOC	PREDICTED: myocilin [Nanorana parkeri]	2.83	7.41	-1.01316	down
TRINITY_DN28154_c0_g1	MYH8	type 1 myosin heavy chain, partial [Rana pipiens]	7.88	24.96	-1.32512	down
TRINITY_DN17324_c0_g13	Kcnn2	PREDICTED: small conductance calcium-activated potassium channel protein 2 [Nanorana parkeri]	8.62	2.09	2.41331	up
TRINITY_DN17599_c0_g1	xk70a	Keratin, type I cytoskeletal 47 kDa [Rana catesbeiana]	7.67	30.73	-1.6318	down
TRINITY_DN28109_c0_g6	NEB	PREDICTED: LOW QUALITY PROTEIN: nebulin [Nanorana parkeri]	2.34	6.46	-1.09308	down
TRINITY_DN21894_c1_g3	cfl2	PREDICTED: cofilin-2 [Nanorana parkeri]	59.81	37.46	1.04025	up
TRINITY_DN18079_c1_g7	WAS	PREDICTED: wiskott-Aldrich syndrome protein [Nanorana parkeri]	0.17	0.74	-1.68226	down
TRINITY_DN19355_c0_g9	COTL1	Coactosin-like protein [Rana catesbeiana]	6.31	16.23	-1.0568	down
TRINITY_DN21085_c1_g2	anln	PREDICTED: actin-binding protein anillin isoform X4 [Xenopus tropicalis]	0.12	0.72	-2.39906	down
TRINITY_DN24001_c1_g1	Ccdc88a	PREDICTED: girdin isoform X2 [Nanorana parkeri]	0.13	1.17	-1.33043	down
TRINITY_DN26035_c0_g1	-	PREDICTED: uncharacterized protein LOC108716554 isoform X1 [Xenopus laevis]	0.58	2.17	-1.54159	down
TRINITY_DN28328_c3_g2	Gmfg	PREDICTED: glia maturation factor gamma [Nanorana parkeri]	1.83	6.65	-1.50327	down
TRINITY_DN19487_c0_g1	-	PREDICTED: caveolin-3-like [Nanorana parkeri]	3.79	2.03	1.23578	up
TRINITY_DN17303_c0_g1	Gpx1	PREDICTED: glutathione peroxidase 1-like [Nanorana parkeri]	75.3	27.84	1.78768	up
TRINITY_DN24168_c0_g2	LCP1	PREDICTED: plastin-2 isoform X1 [Nanorana parkeri]	0.6	2.77	-1.82661	down
TRINITY_DN24113_c0_g2	DNM1	PREDICTED: dynamin-1 isoform X9 [Nanorana parkeri]	0.15	0.43	-1.16078	down
TRINITY_DN28896_c0_g7	Cstb	Cystatin-B [Rana catesbeiana]	0	4.4	-8.86473	down

## Sheet: OTMMH1_vs_OTMMH2 
DEGs that may be related to muscle growth and exercise in the 3-month-old vs 5-month-old group
Gene_ID	Name	Annotation	OTMMH1_mean_TPM	OTMMH2_mean_TPM	log2FC	regulation
TRINITY_DN17814_c2_g2	Myh8	PREDICTED: myosin-8 [Vicugna pacos]	286.02	120.9	2.51406	up
TRINITY_DN17814_c2_g3	MYH4	hypothetical protein H355_006574 [Colinus virginianus]	50.39	17.21	2.81322	up
TRINITY_DN20163_c0_g6	MYH6	PREDICTED: myosin-7 [Nanorana parkeri]	4.75	2.67	2.10147	up
TRINITY_DN25429_c0_g2	stac3	PREDICTED: SH3 and cysteine-rich domain-containing protein 3 [Xenopus laevis]	73.36	40.81	1.98637	up
TRINITY_DN25595_c0_g1	TNNT1	high molecular weight slow troponin T [Rhinella marina]	28.3	29.88	1.21142	up
TRINITY_DN25635_c0_g7	Tnni2	troponin I type 2 (skeletal, fast), partial [Pelobates cultripes]	3947.07	759.19	3.64338	up
TRINITY_DN26003_c2_g2	MYH1	hypothetical protein AB205_0063400, partial [Rana catesbeiana]	111.53	46.25	2.54989	up
TRINITY_DN27230_c1_g3	-	Troponin C, skeletal muscle, partial [Rana catesbeiana]	33246.5	13432.9	2.47708	up
TRINITY_DN6229_c0_g1	Tnni1	slow troponin I [Rana catesbeiana]	61.47	49.41	1.58562	up
TRINITY_DN20253_c1_g4	MYL4	PREDICTED: myosin light chain 4 [Nanorana parkeri]	93.95	85.34	1.46855	up
TRINITY_DN25348_c0_g5	MYBPC2	hypothetical protein XELAEV_18037814mg [Xenopus laevis]	27.42	7.19	3.19311	up
TRINITY_DN20352_c0_g12	MYH2	myosin heavy chain IIa [Xenopus tropicalis]	3.34	2.35	1.76528	up
TRINITY_DN24758_c1_g3	MA2	unnamed protein product [Mus musculus]	408.98	7.58	7.02472	up
TRINITY_DN28261_c1_g5	ACTA2	unnamed protein product [Mus musculus]	768.7	169.09	3.45831	up
TRINITY_DN17794_c2_g2	PPP1R13L	PREDICTED: protein phosphatase 1 regulatory subunit 13 like L homeolog isoform X3 [Xenopus laevis]	0.77	0.7	1.41116	up
TRINITY_DN18590_c0_g1	CSRP3	cysteine and glycine-rich protein 3 [Xenopus tropicalis]	13.43	7.33	2.13943	up
TRINITY_DN24073_c2_g4	CASQ2	LOC398424 protein, partial [Xenopus laevis]	36.25	42.5	1.03642	up
TRINITY_DN28330_c0_g5	MYL2	PREDICTED: myosin regulatory light chain 2, ventricular/cardiac muscle isoform [Nanorana parkeri]	7.4	1.56	3.51912	up
TRINITY_DN18588_c1_g1	SCO1	PREDICTED: protein SCO1 homolog, mitochondrial [Xenopus tropicalis]	7.36	38.08	-1.10605	down
TRINITY_DN19216_c1_g2	MYL1	myosin, light chain 1, alkali, partial [Scaphiopus couchii]	20648.6	5755.8	3.11189	up
TRINITY_DN19948_c0_g1	twf2-a	twinfilin-2-A [Xenopus laevis]	37.27	353.73	-2.00186	down
TRINITY_DN19948_c0_g3	twf2-b	hypothetical protein AB205_0012570, partial [Rana catesbeiana]	47.86	620.44	-2.41288	down
TRINITY_DN25951_c0_g2	Capn3	PREDICTED: calpain-3 isoform X1 [Nanorana parkeri]	2.8	0.45	3.87862	up
TRINITY_DN26544_c1_g1	-	PREDICTED: myosin light chain 1/3, skeletal muscle isoform isoform X1 [Nanorana parkeri]	26551.8	7417.07	3.18527	up
TRINITY_DN18744_c1_g2	FAM20A	hypothetical protein XELAEV_18044238mg [Xenopus laevis]	3.69	2.49	1.83292	up
TRINITY_DN19882_c1_g3	ANXA6	PREDICTED: annexin A6 [Nanorana parkeri]	34.92	31.42	1.41487	up
TRINITY_DN24127_c2_g6	FAM20C	PREDICTED: extracellular serine/threonine protein kinase FAM20C [Nanorana parkeri]	0.75	0.57	1.65663	up
TRINITY_DN27553_c0_g1	Ecm1	PREDICTED: extracellular matrix protein 1 [Nanorana parkeri]	4.95	36.08	-1.58809	down
TRINITY_DN19767_c2_g3	nr4a1	Nuclear receptor subfamily 4 group A member 1 [Rana catesbeiana]	98.49	14.3	4.24974	up
TRINITY_DN21968_c1_g7	mef2d	myocyte-specific enhancer factor 2D [Xenopus tropicalis]	1.72	11.84	-1.25532	down
TRINITY_DN22949_c1_g1	Emd	Emerin [Rana catesbeiana]	1.63	8.93	-1.17771	down
TRINITY_DN24286_c0_g3	SAP30	PREDICTED: histone deacetylase complex subunit SAP30 [Nanorana parkeri]	0.15	7.23	-4.21	down
TRINITY_DN25037_c1_g4	-	beta-actin [Callorhinchus milii]	280.18	57.3	3.5459	up
TRINITY_DN21767_c0_g3	Trim54	PREDICTED: tripartite motif-containing protein 54-like [Nanorana parkeri]	11.77	80.89	-1.50815	down
TRINITY_DN16910_c0_g1	fgfr4	PREDICTED: fibroblast growth factor receptor 4 [Nanorana parkeri]	1.32	0.9	1.81919	up
TRINITY_DN28262_c0_g1	FGFR1	PREDICTED: fibroblast growth factor receptor 1 isoform X4 [Nanorana parkeri]	12.45	101.24	-2.21818	down
TRINITY_DN18778_c1_g10	MSTN	PREDICTED: growth/differentiation factor 8-like [Nanorana parkeri]	1.34	0.57	2.48647	up
TRINITY_DN25755_c1_g1	NMRK2	PREDICTED: nicotinamide riboside kinase 2 [Nanorana parkeri]	218.59	94.66	2.63697	up
TRINITY_DN6697_c0_g1	Cmtm5	PREDICTED: CKLF-like MARVEL transmembrane domain-containing protein 5 [Nanorana parkeri]	1.44	0.65	2.4159	up
TRINITY_DN17389_c0_g3	RPS2	hCG2016250, isoform CRA_k [Homo sapiens]	3.92	2.3	2.03384	up
TRINITY_DN19066_c1_g2	gpc1	PREDICTED: glypican-1 [Nanorana parkeri]	1.02	0.61	1.97957	up
TRINITY_DN20835_c0_g2	Fgfbp3	PREDICTED: fibroblast growth factor-binding protein 3 [Nanorana parkeri]	18.53	10.14	2.13399	up
TRINITY_DN22645_c2_g4	RPS19	PREDICTED: 40S ribosomal protein S19 [Nanorana parkeri]	928.55	992.16	1.1856	up
TRINITY_DN27449_c1_g1	api5-b	PREDICTED: apoptosis inhibitor 5 [Nanorana parkeri]	2.38	13.7	-1.25579	down
TRINITY_DN17814_c2_g1	MYH7	PREDICTED: myosin-7B [Nanorana parkeri]	33.62	17.22	2.06333	up
TRINITY_DN25240_c0_g5	MYO18A	PREDICTED: unconventional myosin-XVIIIa [Nanorana parkeri]	4.16	4.95	1.0086	up
TRINITY_DN26003_c2_g4	-	hypothetical protein N333_10647, partial [Nestor notabilis]	31.01	12.09	2.6268	up
TRINITY_DN27446_c0_g3	-	myosin-4 [Eptesicus fuscus]	204.93	85.59	2.53169	up
TRINITY_DN24519_c0_g4	ANXA5	annexin A5 [Rana catesbeiana]	11.8	8.28	1.77376	up
TRINITY_DN20873_c0_g3	Klhl41	hypothetical protein AB205_0210990, partial [Rana catesbeiana]	105.07	44.81	2.50255	up
TRINITY_DN23631_c1_g4	FLOT2	flotillin-2 [Xenopus tropicalis]	1.71	8.55	-1.062	down
TRINITY_DN28183_c0_g2	CALM	Csa-calmodulin 3, partial [Cupiennius salei]	313.86	103.78	2.91876	up
TRINITY_DN27610_c0_g6	slc7a6os	hypothetical protein AB205_0136700, partial [Rana catesbeiana]	0.53	8.12	-2.69372	down
TRINITY_DN24920_c2_g10	TNXB	PREDICTED: tenascin-X [Nanorana parkeri]	4.75	4.62	1.29968	up
TRINITY_DN25867_c0_g8	COL1A2	RecName: Full=Collagen alpha-2(I) chain; AltName: Full=Alpha-2 type I collagen; Flags: Precursor	215.52	10.35	5.48875	up
TRINITY_DN27458_c2_g1	COL5A1	PREDICTED: collagen alpha-1(V) chain-like [Nanorana parkeri]	4.6	0.83	4.06209	up
TRINITY_DN21088_c0_g3	fst	Follistatin [Rana catesbeiana]	1.77	1.71	1.31009	up
TRINITY_DN19996_c1_g3	PPARG	PREDICTED: peroxisome proliferator-activated receptor gamma [Nanorana parkeri]	0.33	5.84	-3.30072	down
TRINITY_DN26516_c0_g4	KLF4	PREDICTED: Krueppel-like factor 4 isoform X2 [Nanorana parkeri]	11.88	6.82	2.09174	up
TRINITY_DN20372_c0_g5	-	beta thymosin [Oncorhynchus mykiss]	80.9	25.98	2.93187	up
TRINITY_DN22298_c1_g1	Coro1a	PREDICTED: coronin-1A isoform X2 [Nanorana parkeri]	2.51	18.9	-1.32053	down
TRINITY_DN24793_c1_g8	TMSB10	thymosin beta-10 [Microtus ochrogaster]	11.28	4.13	2.85385	up
TRINITY_DN25990_c0_g1	Cobl	PREDICTED: protein cordon-bleu [Nanorana parkeri]	3.45	3.12	1.40129	up
TRINITY_DN19365_c2_g4	-	ryanodine receptor beta isoform [Rana catesbeiana]	10.84	3.29	2.98175	up
TRINITY_DN20095_c0_g1	MYBPC1	PREDICTED: myosin-binding protein C, slow-type [Nanorana parkeri]	5.91	7.78	1.2131	up
TRINITY_DN20233_c0_g1	Tpm3	PREDICTED: tropomyosin alpha-3 chain isoform X3 [Nanorana parkeri]	80.54	98.38	1.11218	up
TRINITY_DN20549_c2_g4	Tmod4	PREDICTED: tropomodulin-4 [Nanorana parkeri]	200.38	173.77	1.47021	up
TRINITY_DN22903_c0_g6	SNTA1	PREDICTED: alpha-1-syntrophin [Nanorana parkeri]	45.08	53.02	1.02931	up
TRINITY_DN23845_c0_g4	MYOM1	PREDICTED: myomesin-1 [Nanorana parkeri]	72.06	31.48	2.45452	up
TRINITY_DN23985_c0_g2	-	PREDICTED: myomesin-2 [Nanorana parkeri]	73.44	31.12	2.51215	up
TRINITY_DN25208_c0_g3	Slmap	sarcolemmal membrane-associated protein [Xenopus tropicalis]	3.42	2.99	1.44825	up
TRINITY_DN10782_c0_g1	Lgals1	galectin-1 [Mus musculus]	20.48	3.08	4.0276	up
TRINITY_DN18917_c1_g8	MAPK12	PREDICTED: mitogen-activated protein kinase 12 isoform X1 [Nanorana parkeri]	0.52	3.04	-1.10124	down
TRINITY_DN23417_c0_g10	-	Galectin-1 [Rana catesbeiana]	196.3	114.75	2.04317	up
TRINITY_DN17524_c0_g1	Obscn	hypothetical protein AB205_0130330 [Rana catesbeiana]	1.46	1.41	1.21516	up
TRINITY_DN21566_c1_g6	Ankrd2	PREDICTED: ankyrin repeat domain-containing protein 2 [Nanorana parkeri]	90.19	56.84	1.93176	up
TRINITY_DN22702_c0_g9	ankrd1	hypothetical protein AB205_0152600 [Rana catesbeiana]	54.78	10.37	3.66366	up
TRINITY_DN18021_c0_g2	BOC	PREDICTED: brother of CDO [Nanorana parkeri]	14.57	12.13	1.00926	up
TRINITY_DN19586_c1_g4	myf6	PREDICTED: myogenic factor 6 [Nanorana parkeri]	9.85	10.16	1.21944	up
TRINITY_DN26741_c1_g1	ZFHX3	PREDICTED: zinc finger homeobox protein 3 [Nanorana parkeri]	1.22	1.14	1.45383	up
TRINITY_DN28303_c3_g9	HIF1AN	PREDICTED: hypoxia-inducible factor 1-alpha inhibitor [Nanorana parkeri]	0.38	6.45	-2.81796	down
TRINITY_DN21169_c2_g1	Mylpf	myosin regulatory light chain 2, skeletal muscle isoform [Xenopus tropicalis]	38824.3	11771	2.98471	up
TRINITY_DN19106_c1_g5	MLIP	hypothetical protein XELAEV_18027351mg [Xenopus laevis]	0.86	5.39	-1.39168	down
TRINITY_DN18241_c0_g4	ANK2	PREDICTED: ankyrin-2 [Nanorana parkeri]	2.45	2.67	1.12773	up
TRINITY_DN23501_c1_g6	TYMS	PREDICTED: thymidylate synthase [Nanorana parkeri]	1.55	0.4	3.19903	up
TRINITY_DN23942_c0_g8	Emp3	PREDICTED: epithelial membrane protein 3 [Nanorana parkeri]	1.17	1.26	1.14818	up
TRINITY_DN28541_c1_g4	XRN2	PREDICTED: 5'-3' exoribonuclease 2 [Nanorana parkeri]	8.04	58.16	-1.59129	down
TRINITY_DN30398_c0_g1	Emp1	PREDICTED: epithelial membrane protein 1-like [Xenopus laevis]	5.55	1.74	2.94173	up
TRINITY_DN17177_c0_g1	DNPH1	PREDICTED: 2'-deoxynucleoside 5'-phosphate N-hydrolase 1 [Nanorana parkeri]	11.91	44.47	-1.15156	down
TRINITY_DN24265_c1_g15	supv3l1	PREDICTED: ATP-dependent RNA helicase SUPV3L1, mitochondrial [Nanorana parkeri]	2	15.25	-1.66542	down
TRINITY_DN25876_c1_g3	EXOSC4	PREDICTED: exosome complex component RRP41 [Nanorana parkeri]	1.53	9.04	-1.28846	down
TRINITY_DN26229_c1_g4	SLC25A33	PREDICTED: solute carrier family 25 member 33 [Nanorana parkeri]	10.68	9.49	1.43625	up
TRINITY_DN24445_c0_g1	MYBPH	PREDICTED: myosin-binding protein H-like [Nanorana parkeri]	967.93	369.5	2.64133	up
TRINITY_DN28490_c0_g2	klhl40	PREDICTED: kelch-like protein 40 [Nanorana parkeri]	44.3	40.62	1.26006	up
TRINITY_DN27954_c0_g6	Perm1	PREDICTED: PGC-1 and ERR-induced regulator in muscle protein 1 [Xenopus tropicalis]	4.17	4.46	1.5266	up
TRINITY_DN21963_c0_g4	SYNE1	PREDICTED: nesprin-1 [Nanorana parkeri]	5.86	7.66	1.21615	up
TRINITY_DN22282_c1_g13	ILK	MGC82989 protein [Xenopus laevis]	10.81	12.64	1.03716	up
TRINITY_DN23587_c1_g1	TXLNB	PREDICTED: beta-taxilin [Nanorana parkeri]	5	30.02	-1.32397	down
TRINITY_DN20621_c0_g1	gamt	PREDICTED: guanidinoacetate N-methyltransferase [Nanorana parkeri]	201.94	165.21	1.5571	up
TRINITY_DN22919_c1_g3	gatm	PREDICTED: glycine amidinotransferase, mitochondrial [Nanorana parkeri]	15.14	0.05	9.57478	up
TRINITY_DN19845_c0_g4	Idh3g	isocitrate dehydrogenase [NAD] subunit gamma, mitochondrial [Xenopus tropicalis]	18.91	21.61	1.07222	up
TRINITY_DN24192_c2_g4	Mmp14	PREDICTED: matrix metalloproteinase-14 [Nanorana parkeri]	5.61	5.25	1.35458	up
TRINITY_DN17428_c0_g1	SYNPO2	PREDICTED: synaptopodin-2 [Nanorana parkeri]	0.69	0.61	1.56477	up
TRINITY_DN17599_c0_g1	xk70a	Keratin, type I cytoskeletal 47 kDa [Rana catesbeiana]	30.73	30.66	1.26652	up
TRINITY_DN19454_c0_g8	CAPZB	PREDICTED: F-actin-capping protein subunit beta isoform X1 [Ficedula albicollis]	66.43	54.03	1.58365	up
TRINITY_DN22474_c1_g4	HSPB1	hypothetical protein AB205_0139130 [Rana catesbeiana]	101.65	94.64	1.36769	up
TRINITY_DN22781_c0_g2	MYOZ3	PREDICTED: myozenin-3 [Nanorana parkeri]	8.36	1	4.3496	up
TRINITY_DN23335_c1_g4	psen2	PREDICTED: presenilin-2-like [Nanorana parkeri]	1.73	1.68	1.31118	up
TRINITY_DN23450_c0_g5	SYNC	hypothetical protein AB205_0017670 [Rana catesbeiana]	3.6	2.34	1.75873	up
TRINITY_DN24097_c0_g2	CHORDC1	PREDICTED: cysteine and histidine-rich domain-containing protein 1-like [Nanorana parkeri]	7.29	4.56	1.94066	up
TRINITY_DN25642_c2_g1	Ldb3	LIM domain-binding protein 3 [Xenopus tropicalis]	654.16	141	3.54713	up
TRINITY_DN25835_c0_g10	vcl	PREDICTED: vinculin isoform X3 [Xenopus laevis]	26.86	17.49	1.88144	up
TRINITY_DN27702_c1_g3	Jph2	PREDICTED: junctophilin-2 [Nanorana parkeri]	29.76	31.23	1.19127	up
TRINITY_DN28109_c0_g4	NEB	nebulin isoform X17 [Cynoglossus semilaevis]	510.2	516.39	1.21663	up
TRINITY_DN28368_c2_g6	Ky	PREDICTED: kyphoscoliosis peptidase-like [Nanorana parkeri]	7.58	3.99	2.18532	up
TRINITY_DN29066_c2_g5	Col3a1	hypothetical protein AB205_0010030 [Rana catesbeiana]	94.98	2.65	6.42182	up
TRINITY_DN25564_c1_g2	MYL7	Myosin regulatory light chain 2, atrial isoform [Rana catesbeiana]	6.41	2.77	2.47301	up
TRINITY_DN21467_c0_g3	IQGAP3	PREDICTED: LOW QUALITY PROTEIN: ras GTPase-activating-like protein IQGAP1 [Nanorana parkeri]	0.63	0.03	5.75528	up
TRINITY_DN22983_c0_g5	ppp1cb	serine/threonine-protein phosphatase PP1-beta catalytic subunit [Xenopus tropicalis]	15.54	92.38	-1.30613	down
TRINITY_DN29737_c0_g1	IGFBPL1	Insulin-like growth factor-binding protein-like 1 precursor [Rana catesbeiana]	14.28	0.55	5.96139	up
TRINITY_DN4867_c0_g1	KAZALD1	PREDICTED: kazal-type serine protease inhibitor domain-containing protein 1 [Nanorana parkeri]	0.94	0.67	1.74101	up
TRINITY_DN19455_c0_g2	SGCG	PREDICTED: gamma-sarcoglycan isoform X1 [Nanorana parkeri]	17.92	18.86	1.26229	up
TRINITY_DN23548_c0_g4	FKTN	PREDICTED: fukutin [Nanorana parkeri]	2.4	2.22	1.06729	up
TRINITY_DN24945_c0_g5	trim72	tripartite motif-containing protein 72 [Xenopus laevis]	133.5	94.26	1.75705	up
TRINITY_DN18964_c3_g2	MYBPC3	PREDICTED: myosin-binding protein C, cardiac-type [Nanorana parkeri]	109.95	53.69	2.29784	up
TRINITY_DN24469_c2_g3	pdlim3	PREDICTED: PDZ and LIM domain protein 3 isoform X2 [Nanorana parkeri]	85.84	39.37	2.38934	up
TRINITY_DN18151_c0_g4	GAS1	PREDICTED: growth arrest-specific protein 1 [Nanorana parkeri]	1.77	0.8	2.44272	up
TRINITY_DN26631_c1_g2	ADM	PREDICTED: ADM [Nanorana parkeri]	5.68	6.62	1.04302	up
TRINITY_DN19805_c2_g6	Pfn2	PREDICTED: profilin-2 [Nanorana parkeri]	19.56	12.13	1.96347	up
TRINITY_DN22202_c0_g1	PARK7	PREDICTED: protein deglycase DJ-1 isoform X1 [Nanorana parkeri]	563.63	500.54	1.46338	up
TRINITY_DN24113_c0_g2	DNM1	PREDICTED: dynamin-1 isoform X9 [Nanorana parkeri]	0.43	0.44	1.16392	up
TRINITY_DN28158_c0_g1	APP	PREDICTED: amyloid beta A4 protein isoform X1 [Nanorana parkeri]	4.68	4.32	1.36244	up
TRINITY_DN28896_c0_g7	Cstb	Cystatin-B [Rana catesbeiana]	4.4	0.13	6.27467	up
TRINITY_DN22713_c1_g5	NAA35	N-alpha-acetyltransferase 35, NatC auxiliary subunit [Xenopus tropicalis]	2.69	2.45	1.37885	up
TRINITY_DN20195_c0_g5	Six4	PREDICTED: homeobox protein SIX4-like isoform X1 [Xenopus laevis]	2.92	19.45	-1.43794	down
TRINITY_DN19044_c0_g2	KRAS	PREDICTED: GTPase KRas isoform X1 [Nanorana parkeri]	5.75	4.83	1.51832	up
TRINITY_DN23668_c0_g1	pdgfra	Platelet-derived growth factor receptor alpha [Rana catesbeiana]	0.66	0.47	1.71738	up
TRINITY_DN18753_c0_g5	MA1A	Actin, alpha 1, skeletal muscle [Danio rerio]	1834.2	1102.53	1.98591	up
TRINITY_DN25037_c1_g6	ACTA1	alpha-actin (aa 40-375), partial [Mus musculus]	5178.01	3178.06	1.97659	up
TRINITY_DN21892_c2_g1	COL6A3	PREDICTED: collagen alpha-3(VI) chain [Nanorana parkeri]	14.27	2.16	4.27943	up
TRINITY_DN28347_c0_g3	SLC2A4	solute carrier family 2 (facilitated glucose transporter), member 4 L homeolog [Xenopus laevis]	41.15	40.73	1.29361	up
TRINITY_DN22679_c0_g1	chrnb1	PREDICTED: acetylcholine receptor subunit beta [Nanorana parkeri]	12.02	98.97	-2.16242	down
TRINITY_DN28611_c2_g3	Sptbn1	PREDICTED: spectrin beta chain, non-erythrocytic 1 isoform X3 [Nanorana parkeri]	1.75	1.34	1.65309	up
TRINITY_DN26894_c0_g4	CAV3	PREDICTED: caveolin-3-like [Nanorana parkeri]	34.82	20.02	2.04215	up

## Sheet: OTMMH2_vs_OTMMY1
DEGs that may be related to muscle growth and exercise in the 5-month-old vs 14-month-old group
Gene_ID	Name	Annotation	OTMMH2_mean_TPM	OTMMY1_mean_TPM	log2FC	regulation
TRINITY_DN17814_c2_g2	Myh8	PREDICTED: myosin-8 [Vicugna pacos]	120.9	550.93	-2.96004	down
TRINITY_DN17814_c2_g3	MYH4	hypothetical protein H355_006574 [Colinus virginianus]	17.21	82.37	-3.07272	down
TRINITY_DN20163_c0_g1	Myh3	hypothetical protein AB205_0169300 [Rana catesbeiana]	0.19	1.81	-3.98246	down
TRINITY_DN20163_c0_g6	MYH6	PREDICTED: myosin-7 [Nanorana parkeri]	2.67	14.54	-3.19034	down
TRINITY_DN23849_c0_g3	TCAP	PREDICTED: telethonin [Nanorana parkeri]	2769.24	341.66	2.20075	up
TRINITY_DN25429_c0_g2	stac3	PREDICTED: SH3 and cysteine-rich domain-containing protein 3 [Xenopus laevis]	40.81	103.32	-2.07822	down
TRINITY_DN25595_c0_g1	TNNT1	high molecular weight slow troponin T [Rhinella marina]	29.88	56.8	-1.75737	down
TRINITY_DN25635_c0_g7	Tnni2	troponin I type 2 (skeletal, fast), partial [Pelobates cultripes]	759.19	4100.19	-3.25157	down
TRINITY_DN26003_c2_g2	MYH1	hypothetical protein AB205_0063400, partial [Rana catesbeiana]	46.25	304.15	-3.53622	down
TRINITY_DN27230_c1_g3	-	Troponin C, skeletal muscle, partial [Rana catesbeiana]	13432.9	23404.3	-2.02247	down
TRINITY_DN6229_c0_g1	Tnni1	slow troponin I [Rana catesbeiana]	49.41	88.31	-1.61779	down
TRINITY_DN20352_c0_g12	MYH2	myosin heavy chain IIa [Xenopus tropicalis]	2.35	7.96	-2.5222	down
TRINITY_DN24758_c1_g3	MA2	unnamed protein product [Mus musculus]	7.58	666.78	-7.21429	down
TRINITY_DN25348_c0_g1	Mybpc2	hypothetical protein XELAEV_18037814mg [Xenopus laevis]	3.51	73.35	-5.30089	down
TRINITY_DN28261_c1_g5	ACTA2	unnamed protein product [Mus musculus]	169.09	903.53	-3.2102	down
TRINITY_DN17576_c0_g3	stk11	PREDICTED: serine/threonine-protein kinase STK11 [Nanorana parkeri]	16.53	3.81	1.30997	up
TRINITY_DN17924_c0_g1	sgk1-a	serine/threonine-protein kinase Sgk1-A [Xenopus laevis]	6.4	22.93	-2.65578	down
TRINITY_DN18966_c0_g4	WFDC1	PREDICTED: WAP four-disulfide core domain protein 1-like [Xenopus laevis]	1.79	6.23	-2.62182	down
TRINITY_DN20097_c0_g3	sgk1	PREDICTED: serine/threonine-protein kinase Sgk1 isoform X2 [Nanorana parkeri]	10.81	26.77	-2.16987	down
TRINITY_DN20721_c1_g4	Igfbp4	insulin-like growth factor-binding protein 4 precursor [Rattus norvegicus]	0.07	3.43	-7.89141	down
TRINITY_DN24451_c3_g3	CREB3L3	hypothetical protein AB205_0127360 [Rana catesbeiana]	22.02	3.38	1.91292	up
TRINITY_DN27144_c0_g2	URI1	PREDICTED: unconventional prefoldin RPB5 interactor 1 [Nanorana parkeri]	11.32	2.9	1.15046	up
TRINITY_DN29737_c0_g1	IGFBPL1	Insulin-like growth factor-binding protein-like 1 precursor [Rana catesbeiana]	0.55	27.65	-6.44924	down
TRINITY_DN4867_c0_g1	KAZALD1	PREDICTED: kazal-type serine protease inhibitor domain-containing protein 1 [Nanorana parkeri]	0.67	3.26	-3.08589	down
TRINITY_DN6569_c1_g1	TCTP	PREDICTED: translationally-controlled tumor protein homolog, partial [Haliaeetus albicilla]	0	5.96	-10.1563	down
TRINITY_DN17509_c0_g1	TMOD3	PREDICTED: tropomodulin-3-like isoform X1 [Nanorana parkeri]	2.23	3.46	-1.45989	down
TRINITY_DN19312_c1_g1	LMOD2	hypothetical protein AB205_0097180, partial [Rana catesbeiana]	2.46	8.78	-2.63129	down
TRINITY_DN20549_c2_g4	Tmod4	PREDICTED: tropomodulin-4 [Nanorana parkeri]	173.77	215.39	-1.12243	down
TRINITY_DN19216_c1_g2	MYL1	myosin, light chain 1, alkali, partial [Scaphiopus couchii]	5755.8	30491.7	-3.19506	down
TRINITY_DN21906_c1_g4	Pde4dip	PREDICTED: myomegalin [Nanorana parkeri]	1.32	13.3	-4.07394	down
TRINITY_DN25951_c0_g2	Capn3	PREDICTED: calpain-3 isoform X1 [Nanorana parkeri]	0.45	7.54	-4.87595	down
TRINITY_DN26049_c0_g6	Nrap	PREDICTED: LOW QUALITY PROTEIN: nebulin-related-anchoring protein [Nanorana parkeri]	5.01	7.03	-1.29139	down
TRINITY_DN26544_c1_g1	-	PREDICTED: myosin light chain 1/3, skeletal muscle isoform isoform X1 [Nanorana parkeri]	7417.07	32950.2	-2.66843	down
TRINITY_DN28330_c0_g5	MYL2	PREDICTED: myosin regulatory light chain 2, ventricular/cardiac muscle isoform [Nanorana parkeri]	1.56	10.97	-3.62583	down
TRINITY_DN19767_c2_g3	nr4a1	Nuclear receptor subfamily 4 group A member 1 [Rana catesbeiana]	14.3	51.95	-2.99816	down
TRINITY_DN20882_c1_g7	COPS2	COP9 signalosome complex subunit 2 isoform X2 [Rhincodon typus]	12.19	14.01	-1.01761	down
TRINITY_DN21968_c1_g7	mef2d	myocyte-specific enhancer factor 2D [Xenopus tropicalis]	11.84	1.95	1.5681	up
TRINITY_DN24286_c0_g3	SAP30	PREDICTED: histone deacetylase complex subunit SAP30 [Nanorana parkeri]	7.23	0.63	2.69466	up
TRINITY_DN20253_c1_g4	MYL4	PREDICTED: myosin light chain 4 [Nanorana parkeri]	85.34	106.15	-1.17556	down
TRINITY_DN16576_c0_g2	Pgm5	PREDICTED: phosphoglucomutase-like protein 5 [Nanorana parkeri]	1.25	9.12	-3.69311	down
TRINITY_DN17324_c0_g13	Kcnn2	PREDICTED: small conductance calcium-activated potassium channel protein 2 [Nanorana parkeri]	4.71	6.75	-1.3485	down
TRINITY_DN17371_c1_g6	-	Myosin regulatory light chain 2, smooth muscle major isoform [Rana catesbeiana]	14.87	24.43	-1.52168	down
TRINITY_DN17599_c0_g1	xk70a	Keratin, type I cytoskeletal 47 kDa [Rana catesbeiana]	30.66	63.59	-1.87212	down
TRINITY_DN18590_c0_g1	CSRP3	cysteine and glycine-rich protein 3 [Xenopus tropicalis]	7.33	22.43	-2.4296	down
TRINITY_DN18759_c2_g8	SYNE2	PREDICTED: nesprin-2 [Nanorana parkeri]	0.34	0.58	-1.56006	down
TRINITY_DN19118_c0_g1	BAG3	PREDICTED: BAG family molecular chaperone regulator 3, partial [Nanorana parkeri]	61.39	16.45	1.08308	up
TRINITY_DN21633_c0_g1	Hsc70-4	uncharacterized protein Dana_GF11377 [Drosophila ananassae]	0	3.8	-11.376	down
TRINITY_DN21906_c1_g1	NEXN	PREDICTED: nexilin isoform X2 [Nanorana parkeri]	51.94	94	-1.73188	down
TRINITY_DN22474_c1_g4	HSPB1	hypothetical protein AB205_0139130 [Rana catesbeiana]	94.64	143.84	-1.41711	down
TRINITY_DN22636_c1_g1	FKBP1B	PREDICTED: peptidyl-prolyl cis-trans isomerase FKBP1B [Nanorana parkeri]	14.54	20.02	-1.94874	down
TRINITY_DN22781_c0_g2	MYOZ3	PREDICTED: myozenin-3 [Nanorana parkeri]	1	15.8	-4.79373	down
TRINITY_DN23263_c0_g2	Obscn	PREDICTED: obscurin [Nanorana parkeri]	3.06	8.25	-2.25584	down
TRINITY_DN23335_c1_g4	psen2	PREDICTED: presenilin-2-like [Nanorana parkeri]	1.68	2.38	-1.33364	down
TRINITY_DN23450_c0_g5	SYNC	hypothetical protein AB205_0017670 [Rana catesbeiana]	2.34	8.03	-2.40459	down
TRINITY_DN23694_c0_g2	FLNC	PREDICTED: filamin-C [Nanorana parkeri]	1.44	5.47	-2.62819	down
TRINITY_DN24073_c2_g4	CASQ2	LOC398424 protein, partial [Xenopus laevis]	42.5	79.37	-1.70743	down
TRINITY_DN24097_c0_g2	CHORDC1	PREDICTED: cysteine and histidine-rich domain-containing protein 1-like [Nanorana parkeri]	4.56	11.84	-2.19199	down
TRINITY_DN25642_c2_g1	Ldb3	LIM domain-binding protein 3 [Xenopus tropicalis]	141	901.55	-3.74173	down
TRINITY_DN25835_c0_g10	vcl	PREDICTED: vinculin isoform X3 [Xenopus laevis]	17.49	33.64	-1.76671	down
TRINITY_DN26120_c2_g4	OBSL1	PREDICTED: obscurin-like protein 1 [Nanorana parkeri]	2.53	7.05	-2.31255	down
TRINITY_DN27702_c1_g3	Jph2	PREDICTED: junctophilin-2 [Nanorana parkeri]	31.23	57.07	-1.69549	down
TRINITY_DN28109_c0_g4	NEB	nebulin isoform X17 [Cynoglossus semilaevis]	516.39	1078.07	-1.96163	down
TRINITY_DN28368_c2_g6	Ky	PREDICTED: kyphoscoliosis peptidase-like [Nanorana parkeri]	3.99	21.62	-3.26704	down
TRINITY_DN17814_c2_g1	MYH7	PREDICTED: myosin-7B [Nanorana parkeri]	17.22	46.7	-2.22077	down
TRINITY_DN19434_c0_g5	Myh7b	PREDICTED: myosin-7B [Nanorana parkeri]	2.19	6.44	-2.36249	down
TRINITY_DN20597_c0_g6	DYNLRB2	PREDICTED: dynein light chain roadblock-type 2 [Nanorana parkeri]	24.84	2.02	2.80406	up
TRINITY_DN20850_c3_g4	-	myosin-7-like, partial [Corapipo altera]	0	14.97	-8.60134	down
TRINITY_DN21627_c1_g9	MYO18B	PREDICTED: unconventional myosin-XVIIIb [Nanorana parkeri]	1.59	7.47	-2.94484	down
TRINITY_DN26003_c2_g4	-	hypothetical protein N333_10647, partial [Nestor notabilis]	12.09	53.97	-2.9552	down
TRINITY_DN26560_c0_g4	DCTN1	PREDICTED: dynactin subunit 1 [Nanorana parkeri]	18.15	3.56	1.59952	up
TRINITY_DN27446_c0_g3	-	myosin-4 [Eptesicus fuscus]	85.59	567.93	-3.49849	down
TRINITY_DN19367_c2_g4	anxa2-a	Annexin A2-A [Rana catesbeiana]	60.36	136.28	-1.9846	down
TRINITY_DN19548_c1_g9	P3h4	PREDICTED: synaptonemal complex protein SC65 isoform X1 [Nanorana parkeri]	2.78	4.35	-1.46153	down
TRINITY_DN20707_c2_g5	SERPINH1	hypothetical protein AB205_0116790 [Rana catesbeiana]	12.66	26.95	-1.94117	down
TRINITY_DN26289_c0_g3	loxl2	lysyl oxidase homolog 2 precursor [Xenopus tropicalis]	1.38	6.97	-3.17341	down
TRINITY_DN26539_c0_g6	DPT	PREDICTED: dermatopontin [Nanorana parkeri]	1.54	3.47	-1.99259	down
TRINITY_DN27458_c2_g1	COL5A1	PREDICTED: collagen alpha-1(V) chain-like [Nanorana parkeri]	0.83	9.02	-4.38029	down
TRINITY_DN18753_c0_g5	MA1A	Actin, alpha 1, skeletal muscle [Danio rerio]	1102.53	1575.12	-1.21732	down
TRINITY_DN18859_c1_g11	Ttn	PREDICTED: LOW QUALITY PROTEIN: titin [Nanorana parkeri]	41.77	131.16	-2.35378	down
TRINITY_DN23985_c0_g9	MYOM2	PREDICTED: myomesin-2 [Nanorana parkeri]	110.16	395.86	-2.67619	down
TRINITY_DN25037_c1_g6	ACTA1	alpha-actin (aa 40-375), partial [Mus musculus]	3178.06	10879.4	-2.54328	down
TRINITY_DN23668_c0_g1	pdgfra	Platelet-derived growth factor receptor alpha [Rana catesbeiana]	0.47	1.75	-2.70649	down
TRINITY_DN23714_c2_g3	-	RecName: Full=Calsequestrin-1; AltName: Full=Calsequestrin, skeletal muscle isoform; Flags: Precursor	3540.99	6381.72	-1.66614	down
TRINITY_DN25564_c1_g2	MYL7	Myosin regulatory light chain 2, atrial isoform [Rana catesbeiana]	2.77	8.87	-2.40047	down
TRINITY_DN26894_c0_g4	CAV3	PREDICTED: caveolin-3-like [Nanorana parkeri]	20.02	65.57	-2.52531	down
TRINITY_DN16910_c0_g1	fgfr4	PREDICTED: fibroblast growth factor receptor 4 [Nanorana parkeri]	0.9	1.41	-1.48581	down
TRINITY_DN19066_c1_g2	gpc1	PREDICTED: glypican-1 [Nanorana parkeri]	0.61	1.12	-1.69453	down
TRINITY_DN20044_c0_g5	GLG1	PREDICTED: Golgi apparatus protein 1 [Nanorana parkeri]	15.88	3.79	1.23578	up
TRINITY_DN20835_c0_g2	Fgfbp3	PREDICTED: fibroblast growth factor-binding protein 3 [Nanorana parkeri]	10.14	29.98	-2.36708	down
TRINITY_DN21358_c0_g1	FGFR1	PREDICTED: fibroblast growth factor receptor 1 isoform X1 [Nanorana parkeri]	1.52	2.61	-1.5072	down
TRINITY_DN22645_c2_g4	RPS19	PREDICTED: 40S ribosomal protein S19 [Nanorana parkeri]	992.16	2066.73	-1.77726	down
TRINITY_DN27414_c0_g2	thbs1	PREDICTED: thrombospondin-1 [Nanorana parkeri]	2.85	4.42	-1.45943	down
TRINITY_DN27449_c1_g1	api5-b	PREDICTED: apoptosis inhibitor 5 [Nanorana parkeri]	13.7	1.78	2.1154	up
TRINITY_DN16586_c0_g2	RpL8	ribosomal protein L8, partial [Hermetia illucens]	0	5.59	-10.2287	down
TRINITY_DN18479_c0_g3	WDTC1	PREDICTED: WD and tetratricopeptide repeats protein 1 isoform X1 [Nanorana parkeri]	27.41	5.92	1.38139	up
TRINITY_DN21467_c0_g3	IQGAP3	PREDICTED: LOW QUALITY PROTEIN: ras GTPase-activating-like protein IQGAP1 [Nanorana parkeri]	0.03	0.46	-4.97024	down
TRINITY_DN24019_c0_g3	Vav2	guanine nucleotide exchange factor VAV2 [Xenopus tropicalis]	1.71	1.9	-1.16897	down
TRINITY_DN24780_c2_g6	rarg	PREDICTED: retinoic acid receptor gamma isoform X1 [Nanorana parkeri]	1	1.45	-1.35529	down
TRINITY_DN25049_c1_g1	lamtor5	Hepatitis B virus X-interacting protein [Rana catesbeiana]	18.11	22.64	-1.41511	down
TRINITY_DN27792_c1_g2	lamtor4	PREDICTED: ragulator complex protein LAMTOR4 [Nanorana parkeri]	52.19	12.54	1.12099	up
TRINITY_DN18778_c1_g10	MSTN	PREDICTED: growth/differentiation factor 8-like [Nanorana parkeri]	0.57	5.91	-4.18841	down
TRINITY_DN25755_c1_g1	NMRK2	PREDICTED: nicotinamide riboside kinase 2 [Nanorana parkeri]	94.66	225.54	-2.20582	down
TRINITY_DN6697_c0_g1	Cmtm5	PREDICTED: CKLF-like MARVEL transmembrane domain-containing protein 5 [Nanorana parkeri]	0.65	2.76	-2.89565	down
TRINITY_DN18685_c1_g1	PLEC	PREDICTED: plectin isoform X1 [Nanorana parkeri]	1.05	3.21	-2.4289	down
TRINITY_DN24469_c2_g3	pdlim3	PREDICTED: PDZ and LIM domain protein 3 isoform X2 [Nanorana parkeri]	39.37	165.82	-2.89038	down
TRINITY_DN23845_c0_g4	MYOM1	PREDICTED: myomesin-1 [Nanorana parkeri]	31.48	149.57	-3.0807	down
TRINITY_DN28611_c2_g3	Sptbn1	PREDICTED: spectrin beta chain, non-erythrocytic 1 isoform X3 [Nanorana parkeri]	1.34	3.22	-2.10117	down
TRINITY_DN18213_c3_g2	SCX	PREDICTED: basic helix-loop-helix transcription factor scleraxis, partial [Nanorana parkeri]	1.99	4.7	-2.04771	down
TRINITY_DN19996_c1_g3	PPARG	PREDICTED: peroxisome proliferator-activated receptor gamma [Nanorana parkeri]	5.84	0.38	3.10926	up
TRINITY_DN22459_c1_g2	Adipoq	hypothetical protein AB205_0111000 [Rana catesbeiana]	17.53	56.09	-2.49718	down
TRINITY_DN26516_c0_g4	KLF4	PREDICTED: Krueppel-like factor 4 isoform X2 [Nanorana parkeri]	6.82	12.83	-2.27855	down
TRINITY_DN28303_c3_g9	HIF1AN	PREDICTED: hypoxia-inducible factor 1-alpha inhibitor [Nanorana parkeri]	6.45	0.48	2.91662	up
TRINITY_DN28279_c1_g2	TNNT3	PREDICTED: troponin T type 3 (skeletal, fast) L homeolog isoform X13 [Xenopus laevis]	2120.06	9313.68	-2.95449	down
TRINITY_DN22969_c0_g7	Brd8	PREDICTED: LOW QUALITY PROTEIN: bromodomain-containing protein 8 [Nanorana parkeri]	4.64	1.46	1.15206	up
TRINITY_DN23646_c2_g1	YEATS4	PREDICTED: YEATS domain-containing protein 4 isoform X1 [Nanorana parkeri]	1.43	3.37	-1.98849	down
TRINITY_DN24863_c2_g6	SOCS3	hypothetical protein AB205_0177480 [Rana catesbeiana]	23.27	6.12	1.10972	up
TRINITY_DN27770_c1_g14	mcts1-a	malignant T-cell-amplified sequence 1-A [Xenopus laevis]	26.06	78.46	-2.37317	down
TRINITY_DN27847_c0_g2	NSMCE3	PREDICTED: non-structural maintenance of chromosomes element 3 homolog [Nanorana parkeri]	2.65	3.64	-1.22941	down
TRINITY_DN18151_c0_g4	GAS1	PREDICTED: growth arrest-specific protein 1 [Nanorana parkeri]	0.8	3.89	-2.7901	down
TRINITY_DN19644_c0_g1	Alkbh1	alkB homolog 1, histone H2A dioxygenase L homeolog [Xenopus laevis]	26.1	5.43	1.46617	up
TRINITY_DN20464_c0_g1	PYGO2	PREDICTED: pygopus homolog 2 [Nanorana parkeri]	8.5	0.77	2.10171	up
TRINITY_DN23501_c1_g6	TYMS	PREDICTED: thymidylate synthase [Nanorana parkeri]	0.4	2.13	-3.19979	down
TRINITY_DN26631_c1_g2	ADM	PREDICTED: ADM [Nanorana parkeri]	6.62	12.29	-1.71015	down
TRINITY_DN26692_c1_g2	Zmiz1	zinc finger MIZ domain-containing protein 1 [Xenopus tropicalis]	2.29	2.62	-1.01315	down
TRINITY_DN25037_c1_g4	-	beta-actin [Callorhinchus milii]	57.3	205.95	-2.54466	down
TRINITY_DN16867_c0_g1	bglap	osteocalcin [Rana catesbeiana]	0.93	7	-3.62637	down
TRINITY_DN19882_c1_g3	ANXA6	PREDICTED: annexin A6 [Nanorana parkeri]	31.42	104.39	-2.55691	down
TRINITY_DN24127_c2_g6	FAM20C	PREDICTED: extracellular serine/threonine protein kinase FAM20C [Nanorana parkeri]	0.57	1.9	-2.55155	down
TRINITY_DN27553_c0_g1	Ecm1	PREDICTED: extracellular matrix protein 1 [Nanorana parkeri]	36.08	5.13	1.96534	up
TRINITY_DN30364_c0_g1	SAFB	PREDICTED: scaffold attachment factor B2-like [Nanorana parkeri]	3.73	4.59	-1.12902	down
TRINITY_DN5705_c0_g1	RpL30	60S ribosomal protein L30 [Drosophila persimilis]	0	9.78	-9.12786	down
TRINITY_DN16442_c0_g2	EHD2	hypothetical protein AB205_0164540, partial [Rana catesbeiana]	3.32	20.11	-3.41886	down
TRINITY_DN21566_c1_g6	Ankrd2	PREDICTED: ankyrin repeat domain-containing protein 2 [Nanorana parkeri]	56.84	100.41	-1.62981	down
TRINITY_DN22702_c0_g9	ankrd1	hypothetical protein AB205_0152600 [Rana catesbeiana]	10.37	261.2	-5.47882	down
TRINITY_DN28183_c0_g2	CALM	Csa-calmodulin 3, partial [Cupiennius salei]	103.78	193.36	-1.76632	down
TRINITY_DN15929_c0_g3	MYOG	PREDICTED: myogenin [Nanorana parkeri]	2.5	5.35	-1.92421	down
TRINITY_DN19586_c1_g4	myf6	PREDICTED: myogenic factor 6 [Nanorana parkeri]	10.16	26.37	-2.14833	down
TRINITY_DN28018_c0_g6	MYF-5	PREDICTED: myogenic factor 5 [Nanorana parkeri]	8.25	10.95	-1.22424	down
TRINITY_DN21767_c0_g3	Trim54	PREDICTED: tripartite motif-containing protein 54-like [Nanorana parkeri]	80.89	6.56	2.85733	up
TRINITY_DN21089_c0_g7	LGALS1	PREDICTED: 16 kDa beta-galactoside-binding lectin-like [Gekko japonicus]	0.96	12.82	-4.58726	down
TRINITY_DN23074_c0_g12	-	PREDICTED: ankyrin repeat and SOCS box protein 2-like isoform X3 [Xenopus laevis]	19.12	1.42	2.97559	up
TRINITY_DN23074_c0_g3	Asb2	PREDICTED: ankyrin repeat and SOCS box protein 2 [Nanorana parkeri]	16.33	0.8	3.57802	up
TRINITY_DN23417_c0_g10	-	Galectin-1 [Rana catesbeiana]	114.75	249.75	-1.91254	down
TRINITY_DN27534_c1_g2	-	hypothetical protein AB205_0041800, partial [Rana catesbeiana]	0	29.95	-10.0011	down
TRINITY_DN17912_c0_g1	CAV2	PREDICTED: caveolin-2 [Nanorana parkeri]	5.6	16.07	-2.34261	down
TRINITY_DN18168_c1_g11	RYR1	PREDICTED: ryanodine receptor 1 [Nanorana parkeri]	1.33	4.32	-2.52417	down
TRINITY_DN20873_c0_g3	Klhl41	hypothetical protein AB205_0210990, partial [Rana catesbeiana]	44.81	254	-3.31983	down
TRINITY_DN25240_c0_g5	MYO18A	PREDICTED: unconventional myosin-XVIIIa [Nanorana parkeri]	4.95	7.88	-1.50239	down
TRINITY_DN28944_c3_g2	LMOD3	PREDICTED: leiomodin-3-like [Xenopus laevis]	14.41	26.09	-1.67465	down
TRINITY_DN8165_c0_g1	Gpx1	glutathione peroxidase 1 [Rattus norvegicus]	0.34	6.58	-6.68318	down
TRINITY_DN24924_c0_g6	Uchl1	Ubiquitin carboxyl-terminal hydrolase isozyme L1 [Rana catesbeiana]	0.72	1.11	-1.41389	down
TRINITY_DN17981_c0_g1	MMP2	PREDICTED: 72 kDa type IV collagenase isoform X1 [Nanorana parkeri]	4.07	19.61	-3.10476	down
TRINITY_DN21963_c0_g4	SYNE1	PREDICTED: nesprin-1 [Nanorana parkeri]	7.66	15.25	-1.90682	down
TRINITY_DN24199_c1_g8	arf1	hypothetical protein XELAEV_18030581mg [Xenopus laevis]	17.01	3.1	1.68989	up
TRINITY_DN29166_c2_g6	ABRA	PREDICTED: actin-binding Rho-activating protein [Nanorana parkeri]	22.74	27.26	-1.05866	down
TRINITY_DN27954_c0_g6	Perm1	PREDICTED: PGC-1 and ERR-induced regulator in muscle protein 1 [Xenopus tropicalis]	4.46	8.1	-1.81482	down
TRINITY_DN26518_c2_g1	ARHGEF10	PREDICTED: rho guanine nucleotide exchange factor 10 [Nanorana parkeri]	2.21	3.3	-1.58062	down
TRINITY_DN26734_c0_g6	lpar1-b	PREDICTED: lysophosphatidic acid receptor 1 [Nanorana parkeri]	1.15	2.21	-1.76962	down
TRINITY_DN26761_c0_g1	-	PREDICTED: regulator of cell cycle RGCC-like [Nanorana parkeri]	7.99	1.73	1.45592	up
TRINITY_DN27712_c0_g3	wnt11	PREDICTED: protein Wnt-11 [Nanorana parkeri]	1.07	1.83	-1.57192	down
TRINITY_DN30422_c0_g1	Apoa1	apolipoprotein A-I preproprotein [Rattus norvegicus]	0	7.08	-10.5507	down
TRINITY_DN24445_c0_g1	MYBPH	PREDICTED: myosin-binding protein H-like [Nanorana parkeri]	369.5	1268.21	-2.56884	down
TRINITY_DN17516_c0_g1	FKRP	PREDICTED: fukutin-related protein isoform X1 [Xenopus tropicalis]	7.38	0.42	2.91335	up
TRINITY_DN18683_c1_g1	SLC8A3	PREDICTED: sodium/calcium exchanger 3-like [Nanorana parkeri]	4.89	6.75	-1.25742	down
TRINITY_DN21892_c2_g1	COL6A3	PREDICTED: collagen alpha-3(VI) chain [Nanorana parkeri]	2.16	21.05	-4.38567	down
TRINITY_DN22437_c1_g6	UTRN	PREDICTED: utrophin-like [Nanorana parkeri]	3.06	4.5	-1.38502	down
TRINITY_DN24733_c0_g3	CP37	PREDICTED: annexin A1-like [Nanorana parkeri]	51.99	87.22	-1.54609	down
TRINITY_DN26834_c1_g6	Plcb3	PREDICTED: 1-phosphatidylinositol 4,5-bisphosphate phosphodiesterase beta-3 [Nanorana parkeri]	0.74	1.19	-1.5167	down
TRINITY_DN24192_c2_g4	Mmp14	PREDICTED: matrix metalloproteinase-14 [Nanorana parkeri]	5.25	12.54	-2.08708	down
TRINITY_DN11171_c0_g1	RPL35A	PREDICTED: 60S ribosomal protein L35a [Rhagoletis zephyria]	0	6.25	-8.94711	down
TRINITY_DN16483_c0_g1	RpL22	60S ribosomal protein L22 [Ceratitis capitata]	0	5.85	-10.5865	down
TRINITY_DN25061_c0_g11	EZR	PREDICTED: ezrin isoform X1 [Nanorana parkeri]	0.15	0.43	-2.37592	down
TRINITY_DN21983_c0_g4	rbm24-a	PREDICTED: RNA-binding protein 24 isoform X2 [Picoides pubescens]	49.93	10.12	1.48317	up
TRINITY_DN23096_c0_g3	TIPARP	PREDICTED: TCDD-inducible poly [ADP-ribose] polymerase [Nanorana parkeri]	2.25	3.63	-1.45707	down
TRINITY_DN24168_c0_g2	LCP1	PREDICTED: plastin-2 isoform X1 [Nanorana parkeri]	40.22	4.46	2.35131	up
TRINITY_DN25113_c0_g11	pdlim7	PREDICTED: PDZ and LIM domain protein 7 [Nanorana parkeri]	0.98	1.29	-1.22967	down
TRINITY_DN25391_c0_g6	FERMT2	PREDICTED: fermitin family homolog 2 isoform X2 [Xenopus tropicalis]	15.73	4.44	1.23911	up
TRINITY_DN17580_c3_g5	xk81b2	hypothetical protein AB205_0187090 [Rana catesbeiana]	0.1	2.26	-5.27087	down
TRINITY_DN18061_c0_g2	-	PREDICTED: thread biopolymer filament subunit alpha-like [Nanorana parkeri]	0.1	3.05	-6.76214	down
TRINITY_DN22443_c1_g13	KRT13	hypothetical protein AB205_0156130, partial [Rana catesbeiana]	0	0.96	-8.99498	down
TRINITY_DN23771_c2_g1	KRT12	Keratin, type I cytoskeletal 47 kDa [Rana catesbeiana]	0.29	0.37	-1.12503	down
TRINITY_DN25565_c1_g13	Krt10	Keratin-3, type I cytoskeletal 51 kDa [Rana catesbeiana]	0.09	1.4	-4.64682	down
TRINITY_DN26406_c1_g3	-	PREDICTED: lamin-B2 isoform X1 [Nanorana parkeri]	0.15	0.7	-2.87473	down
TRINITY_DN27313_c0_g5	Krt75	larva-specific keratin RLK [Rana catesbeiana]	0	4.01	-11.6664	down
TRINITY_DN28731_c1_g5	-	adult keratin RAK, partial [Rana catesbeiana]	0	1.1	-8.66387	down
TRINITY_DN10470_c0_g1	Rbp4	retinol-binding protein 4 isoform 1 [Mus musculus]	0	14.29	-11.615	down
TRINITY_DN18964_c3_g2	MYBPC3	PREDICTED: myosin-binding protein C, cardiac-type [Nanorana parkeri]	53.69	91.83	-1.5915	down
TRINITY_DN22298_c1_g1	Coro1a	PREDICTED: coronin-1A isoform X2 [Nanorana parkeri]	18.9	2.34	2.23535	up
TRINITY_DN19594_c0_g5	RpL23	ribosomal protein L23 [Drosophila melanogaster]	0	9.69	-9.2571	down
TRINITY_DN22556_c2_g1	vezt	PREDICTED: vezatin isoform X2 [Nanorana parkeri]	8.41	1.58	1.58799	up
TRINITY_DN26862_c0_g2	CALD1	PREDICTED: caldesmon [Nanorana parkeri]	1.29	2.96	-2.10397	down
TRINITY_DN22077_c0_g2	MYOCD	PREDICTED: myocardin-like [Nanorana parkeri]	8.73	29.45	-2.53996	down
TRINITY_DN22252_c1_g3	Tmem204	PREDICTED: transmembrane protein 204 [Nanorana parkeri]	3.04	5.46	-1.6613	down
TRINITY_DN20195_c0_g5	Six4	PREDICTED: homeobox protein SIX4-like isoform X1 [Xenopus laevis]	19.45	1.94	2.47405	up
TRINITY_DN21003_c1_g5	MYH9	hypothetical protein XENTR_v90019025mg [Xenopus tropicalis]	1.64	2.24	-1.28545	down
TRINITY_DN24945_c0_g5	trim72	tripartite motif-containing protein 72 [Xenopus laevis]	94.26	152.42	-1.47454	down
TRINITY_DN26666_c0_g1	PRR14	hypothetical protein AB205_0165990 [Rana catesbeiana]	12.68	2.94	1.29648	up
TRINITY_DN26741_c1_g1	ZFHX3	PREDICTED: zinc finger homeobox protein 3 [Nanorana parkeri]	1.14	5.16	-1.07581	down
TRINITY_DN27191_c0_g12	fxr1-a	PREDICTED: fragile X mental retardation syndrome-related protein 1 isoform X1 [Nanorana parkeri]	26.43	48.95	-1.66419	down
TRINITY_DN19236_c0_g13	RAB11A	PREDICTED: ras-related protein Rab-11A [Nanorana parkeri]	54.17	11.93	1.39256	up
TRINITY_DN17522_c0_g3	CAV1	PREDICTED: caveolin-1 [Nanorana parkeri]	2.19	9.86	-2.98214	down
TRINITY_DN21169_c2_g2	MYLPF	hypothetical protein cypCar_00039522 [Cyprinus carpio]	1.87	9.11	-3.18931	down
TRINITY_DN22400_c2_g2	Golga2	PREDICTED: golgin subfamily A member 2 [Nanorana parkeri]	18.3	2.97	1.79665	up
TRINITY_DN23559_c1_g1	HSPG2	PREDICTED: basement membrane-specific heparan sulfate proteoglycan core protein [Nanorana parkeri]	23.38	45.71	-1.55353	down
TRINITY_DN24287_c0_g7	SYNPO2L	PREDICTED: synaptopodin 2-like protein [Nanorana parkeri]	5.23	13.3	-2.10659	down
TRINITY_DN17124_c0_g1	znf143	RecName: Full=Zinc finger protein 143; AltName: Full=Selenocysteine tRNA gene transcription-activating factor	6.75	0.94	2.02671	up
TRINITY_DN17308_c0_g2	SOD2	PREDICTED: superoxide dismutase [Mn], mitochondrial isoform X1 [Nanorana parkeri]	54.16	63.36	-1.02619	down
TRINITY_DN645_c0_g1	Sepp1	selenoprotein P precursor [Rattus norvegicus]	0.01	7.76	-10.2665	down
TRINITY_DN8513_c0_g1	Sod1	superoxide dismutase [Cu-Zn] [Rattus norvegicus]	0.04	6.08	-7.42033	down
TRINITY_DN17604_c2_g11	sesB	putative ADP/ATP translocase [Lutzomyia longipalpis]	0	4.64	-10.3776	down
TRINITY_DN17697_c0_g2	mt:ATPase6	ATP synthase F0 subunit 6 (mitochondrion) [Hermetia illucens]	0	23.34	-11.3645	down
TRINITY_DN24113_c0_g2	DNM1	PREDICTED: dynamin-1 isoform X9 [Nanorana parkeri]	0.44	0.6	-1.30413	down
TRINITY_DN28158_c0_g1	APP	PREDICTED: amyloid beta A4 protein isoform X1 [Nanorana parkeri]	4.32	6.17	-1.32711	down
TRINITY_DN28896_c0_g7	Cstb	Cystatin-B [Rana catesbeiana]	0.13	4.94	-5.91209	down
TRINITY_DN29566_c0_g1	Apoe	apolipoprotein E precursor [Rattus norvegicus]	0.03	36.2	-10.6441	down

## Sheet: OTMMY1_vs_OTMMY2
DEGs that may be related to muscle growth and exercise in the 14-month-old vs 2-year -old group
Gene_ID	Name	Annotation	OTMMY1_mean_TPM	OTMMY2_mean_TPM	log2FC	regulation
TRINITY_DN14556_c1_g1	CAPZA1	unnamed protein product [Schistosoma margrebowiei]	0	11.51	-7.86236	down
TRINITY_DN16352_c0_g1	Mlp84B	hypothetical protein T265_01944 [Opisthorchis viverrini]	0	7.66	-9.35979	down
TRINITY_DN17324_c0_g13	KCNN2	PREDICTED: small conductance calcium-activated potassium channel protein 2 [Nanorana parkeri]	6.75	26.47	-2.30036	down
TRINITY_DN17728_c1_g5	OBSCN	PREDICTED: obscurin [Nanorana parkeri]	0.8	12.18	-3.80715	down
TRINITY_DN18179_c0_g2	ACTN4	PREDICTED: alpha-actinin-4 isoform X2 [Nanorana parkeri]	4.17	7.76	-1.26289	down
TRINITY_DN18759_c2_g5	SYNE2	PREDICTED: nesprin-2 [Nanorana parkeri]	8.57	15.48	-1.19455	down
TRINITY_DN19420_c0_g2	SLC4A7	unnamed protein product [Trichobilharzia regenti]	0	15.6	-8.44879	down
TRINITY_DN20163_c0_g6	MYH6	PREDICTED: myosin-7 [Nanorana parkeri]	14.54	4.03	1.54788	up
TRINITY_DN21767_c0_g3	TRIM54	PREDICTED: tripartite motif-containing protein 54-like [Nanorana parkeri]	6.56	39.28	-2.90669	down
TRINITY_DN22663_c1_g2	DNAJB6	PREDICTED: dnaJ homolog subfamily B member 6 isoform X2 [Nanorana parkeri]	14.01	27.93	-1.37278	down
TRINITY_DN23667_c1_g1	MYL12A	Myosin regulatory light chain A [Clonorchis sinensis]	0	116.54	-10.559	down
TRINITY_DN23713_c0_g1	TRIM63	hypothetical protein AB205_0128840 [Rana catesbeiana]	81.31	665.69	-3.30127	down
TRINITY_DN24287_c0_g2	-	PREDICTED: synaptopodin 2-like protein [Nanorana parkeri]	1.64	17.96	-3.76796	down
TRINITY_DN24366_c0_g2	STUB1	STIP1 homology and U box-containing protein 1 [Rana catesbeiana]	7.98	19.04	-1.20795	down
TRINITY_DN25642_c2_g1	LDB3	LIM domain-binding protein 3 [Xenopus tropicalis]	901.55	418.02	1.09975	up
TRINITY_DN25835_c0_g10	VCL	PREDICTED: vinculin isoform X3 [Xenopus laevis]	33.64	12.09	1.15035	up
TRINITY_DN2745_c0_g1	-	hypothetical protein T265_12938, partial [Opisthorchis viverrini]	0	24.75	-12.9147	down
TRINITY_DN16367_c0_g10	FRYL	hypothetical protein AB205_0060800, partial [Rana catesbeiana]	0.32	18.42	-5.34764	down
TRINITY_DN19273_c0_g7	JMY	PREDICTED: WASP homolog-associated protein with actin, membranes and microtubules [Nanorana parkeri]	0.26	8.09	-5.04957	down
TRINITY_DN22098_c0_g5	EFS	PREDICTED: embryonal Fyn-associated substrate isoform X2 [Nanorana parkeri]	1.69	0.62	1.10999	up
TRINITY_DN17599_c0_g1	XK70A	Keratin, type I cytoskeletal 47 kDa [Rana catesbeiana]	63.59	12.81	1.9728	up
TRINITY_DN18685_c1_g1	PLEC	PREDICTED: plectin isoform X1 [Nanorana parkeri]	3.21	23.41	-3.21667	down
TRINITY_DN18964_c3_g2	MYBPC3	PREDICTED: myosin-binding protein C, cardiac-type [Nanorana parkeri]	91.83	18.23	1.93828	up
TRINITY_DN20233_c0_g1	TPM3	PREDICTED: tropomyosin alpha-3 chain isoform X3 [Nanorana parkeri]	86.92	186.4	-1.12434	down
TRINITY_DN21169_c2_g2	MYLPF	hypothetical protein cypCar_00039522 [Cyprinus carpio]	9.11	0.81	3.96634	up
TRINITY_DN22331_c2_g5	ALDOA	fructose-bisphosphate aldolase A [Chrysemys picta bellii]	6210.82	18435.2	-1.91131	down
TRINITY_DN5793_c0_g3	ENO	unnamed protein product [Trichobilharzia regenti]	0	47.91	-11.5997	down
TRINITY_DN18683_c1_g1	SLC8A3	PREDICTED: sodium/calcium exchanger 3-like [Nanorana parkeri]	6.75	1.85	1.52997	up
TRINITY_DN15381_c1_g1	-	uncharacterized protein DC041_0011838 [Schistosoma bovis]	0.07	8.04	-7.04192	down
TRINITY_DN18974_c2_g3	TRDN	PREDICTED: triadin, partial [Nanorana parkeri]	17.84	58	-2.05682	down
TRINITY_DN18974_c2_g7	-	triadin [Pogona vitticeps]	3.66	31.66	-3.33068	down
TRINITY_DN20352_c0_g4	MYH4	PREDICTED: myosin-2-like [Nanorana parkeri]	64.75	394.76	-2.9868	down
TRINITY_DN21478_c0_g6	SORBS1	PREDICTED: sorbin and SH3 domain-containing protein 1 [Nanorana parkeri]	0.12	35.29	-8.29013	down
TRINITY_DN25208_c0_g3	Slmap	sarcolemmal membrane-associated protein [Xenopus tropicalis]	8.42	2.4	1.47995	up
TRINITY_DN17415_c1_g1	-	PREDICTED: obscurin, partial [Gekko japonicus]	2.44	34.35	-3.76637	down
TRINITY_DN19312_c1_g1	LMOD2	hypothetical protein AB205_0097180, partial [Rana catesbeiana]	8.78	20.23	-1.53082	down
TRINITY_DN26762_c1_g14	LMOD3	PREDICTED: leiomodin-3 [Nanorana parkeri]	16.5	33.19	-1.34378	down
TRINITY_DN16547_c0_g7	-	unnamed protein product [Echinostoma caproni]	0	4.45	-8.96745	down
TRINITY_DN23049_c1_g13	-	PREDICTED: titin [Xenopus tropicalis]	0.97	8.23	-3.22766	down
TRINITY_DN23849_c0_g3	TCAP	PREDICTED: telethonin [Nanorana parkeri]	341.66	1461.25	-2.44635	down
TRINITY_DN24510_c1_g1	TTN	PREDICTED: LOW QUALITY PROTEIN: titin [Nanorana parkeri]	3.93	163.81	-5.73483	down
TRINITY_DN26934_c1_g1	MYOM2	PREDICTED: myomesin-2 [Nanorana parkeri]	0	89.43	-9.81844	down
TRINITY_DN17415_c1_g8	-	PREDICTED: obscurin [Nanorana parkeri]	0.81	18.93	-4.58411	down
TRINITY_DN21627_c1_g9	MYO18B	PREDICTED: unconventional myosin-XVIIIb [Nanorana parkeri]	7.47	35.05	-2.50652	down
TRINITY_DN19434_c0_g7	MYH1B	PREDICTED: myosin-4-like [Nanorana parkeri]	233.18	1086.6	-2.30608	down
TRINITY_DN19948_c0_g1	TWF2-A	twinfilin-2-A [Xenopus laevis]	36.44	80.44	-1.45217	down
TRINITY_DN21906_c1_g4	PDE4DIP	PREDICTED: myomegalin [Nanorana parkeri]	13.3	33.59	-1.67857	down
TRINITY_DN26544_c1_g1	-	PREDICTED: myosin light chain 1/3, skeletal muscle isoform isoform X1 [Nanorana parkeri]	32950.2	7206.98	1.75018	up
TRINITY_DN25037_c1_g6	ACTA1	alpha-actin (aa 40-375), partial [Mus musculus]	10879.4	17800.7	-1.0132	down
TRINITY_DN20195_c0_g5	Six4	PREDICTED: homeobox protein SIX4-like isoform X1 [Xenopus laevis]	1.94	10.59	-2.81322	down
TRINITY_DN12943_c0_g1	CFL1	putative Cofilin-1 [Schistosoma japonicum]	0	18.54	-9.35822	down
TRINITY_DN20388_c1_g1	MICAL2	PREDICTED: protein-methionine sulfoxide oxidase MICAL2 isoform X1 [Nanorana parkeri]	7.84	46.76	-2.92147	down
TRINITY_DN20388_c1_g6	MICAL3	PREDICTED: protein-methionine sulfoxide oxidase MICAL3 [Nanorana parkeri]	0.58	5.75	-3.67218	down
TRINITY_DN2050_c0_g1	COF1	actin depolymerizing factor-like protein [Schistosoma japonicum]	0	5.44	-8.59907	down
TRINITY_DN97_c0_g1	CUL3	PREDICTED: cullin-3 isoform X1 [Nanorana parkeri]	9.61	16.6	-1.11832	down
TRINITY_DN17297_c0_g5	-	hypothetical protein pdam_00007389 [Pocillopora damicornis]	0	6.67	-8.74091	down
TRINITY_DN23694_c0_g2	FLNC	PREDICTED: filamin-C [Nanorana parkeri]	5.47	127.12	-4.82526	down
TRINITY_DN24924_c0_g6	Uchl1	Ubiquitin carboxyl-terminal hydrolase isozyme L1 [Rana catesbeiana]	1.11	3.67	-2.0457	down
TRINITY_DN28330_c0_g5	MYL2	PREDICTED: myosin regulatory light chain 2, ventricular/cardiac muscle isoform [Nanorana parkeri]	10.97	0.82	3.48192	up
TRINITY_DN29816_c0_g1	NEB	PREDICTED: LOW QUALITY PROTEIN: nebulin [Nanorana parkeri]	2.85	43.96	-4.25486	down
TRINITY_DN21747_c0_g1	-	hypothetical protein AB205_0041800, partial [Rana catesbeiana]	0.44	9.51	-3.83039	down
TRINITY_DN23074_c0_g12	-	PREDICTED: ankyrin repeat and SOCS box protein 2-like isoform X3 [Xenopus laevis]	1.42	130.76	-6.39992	down
TRINITY_DN23074_c0_g3	ASB2	PREDICTED: ankyrin repeat and SOCS box protein 2 [Nanorana parkeri]	0.8	74.41	-6.36646	down
TRINITY_DN23417_c0_g10	-	Galectin-1 [Rana catesbeiana]	249.75	26.46	2.9124	up
TRINITY_DN20372_c0_g5	-	beta thymosin [Oncorhynchus mykiss]	209.06	23.39	3.10721	up
TRINITY_DN20384_c0_g7	TF	serotransferrin precursor [Rattus norvegicus]	51.34	0	14.6406	up
TRINITY_DN20412_c2_g2	PTK2	PREDICTED: focal adhesion kinase 1 isoform X6 [Nanorana parkeri]	1.64	5.92	-1.95977	down
TRINITY_DN22152_c0_g1	FAT1	PREDICTED: protocadherin Fat 1 isoform X2 [Nanorana parkeri]	5.29	1.26	1.20308	up
TRINITY_DN26071_c0_g6	ARHGAP17	PREDICTED: rho GTPase-activating protein 17 isoform X1 [Nanorana parkeri]	2.94	3.77	-1.09769	down
TRINITY_DN27014_c0_g3	ARHGEF2	PREDICTED: rho guanine nucleotide exchange factor 2 [Nanorana parkeri]	1.19	3	-1.91737	down
TRINITY_DN3979_c0_g1	TSR	hypothetical protein T265_11086 [Opisthorchis viverrini]	0	17.32	-10.5843	down
TRINITY_DN25037_c1_g4	-	beta-actin [Callorhinchus milii]	205.95	1.07	7.45246	up
TRINITY_DN24758_c1_g3	MA2	unnamed protein product [Mus musculus]	666.78	2.36	7.78311	up
TRINITY_DN28261_c1_g5	ACTA2	unnamed protein product [Mus musculus]	903.53	29.56	4.72352	up
TRINITY_DN30513_c0_g1	MYBPC2	PREDICTED: myosin-binding protein C, fast-type, partial [Nanorana parkeri]	0	40.17	-9.84742	down
TRINITY_DN14941_c0_g3	LCP1	Lymphocyte cytosolic protein 1 [Schistosoma japonicum]	0	8.48	-9.6011	down
TRINITY_DN18548_c1_g10	MARCKs	PREDICTED: myristoylated alanine-rich C-kinase substrate [Nanorana parkeri]	28.6	7.72	1.52129	up
TRINITY_DN20253_c1_g4	MYL4	PREDICTED: myosin light chain 4 [Nanorana parkeri]	106.15	24.85	1.76455	up
TRINITY_DN21087_c0_g4	TLN2	PREDICTED: talin-2 [Nanorana parkeri]	1.81	7.46	-2.3432	down
TRINITY_DN22036_c1_g2	FIM3	Lymphocyte cytosolic protein 1 [Schistosoma japonicum]	0	9.37	-9.48662	down
TRINITY_DN23277_c1_g7	TMEM201	PREDICTED: transmembrane protein 201 [Nanorana parkeri]	2.6	0.99	1.06222	up
TRINITY_DN23680_c1_g2	GSN	PREDICTED: gelsolin [Nanorana parkeri]	44.48	16.56	1.12338	up
TRINITY_DN24214_c0_g4	EEF2	unnamed protein product [Trichobilharzia regenti]	0	21.52	-10.3185	down
TRINITY_DN25839_c0_g8	FLNA	Filamin-A [Rana catesbeiana]	1.84	7.62	-2.3592	down
TRINITY_DN26044_c0_g2	MACF1	PREDICTED: LOW QUALITY PROTEIN: microtubule-actin cross-linking factor 1 [Nanorana parkeri]	15.2	14.83	-1.33181	down
TRINITY_DN2781_c0_g1	ARPC5	hypothetical protein T265_11759 [Opisthorchis viverrini]	0	6.55	-8.25581	down
TRINITY_DN28196_c1_g8	FSCN	PREDICTED: fascin-like isoform X2 [Nanorana parkeri]	3.9	1.19	1.37465	up
TRINITY_DN20301_c0_g2	MTOR	PREDICTED: serine/threonine-protein kinase mTOR isoform X2 [Xenopus laevis]	4.73	4.51	-1.35658	down
TRINITY_DN24689_c0_g5	TBX4	PREDICTED: T-box transcription factor TBX4 [Nanorana parkeri]	0.32	0.09	1.51938	up
TRINITY_DN25391_c0_g6	FERMT2	PREDICTED: fermitin family homolog 2 isoform X2 [Xenopus tropicalis]	4.44	17.21	-2.57295	down
TRINITY_DN15827_c0_g3	PFK	hypothetical protein T265_06027 [Opisthorchis viverrini]	0	8.17	-8.54094	down
TRINITY_DN16656_c0_g1	IMPL3	hypothetical protein T265_09045 [Opisthorchis viverrini]	0	42.14	-9.32659	down
TRINITY_DN16656_c0_g3	LDHB	hypothetical protein T265_09045 [Opisthorchis viverrini]	0	22.94	-10.5069	down
TRINITY_DN18614_c1_g11	MYH9	PREDICTED: myosin-9 [Xenopus laevis]	1.4	6.48	-2.50362	down
TRINITY_DN23519_c0_g4	PITX2	pituitary homeobox 2 [Xenopus tropicalis]	5.1	1.25	1.6355	up
TRINITY_DN26894_c0_g4	CAV3	PREDICTED: caveolin-3-like [Nanorana parkeri]	65.57	7.46	2.92381	up
TRINITY_DN17428_c0_g4	SYNPO2L	synaptopodin-2 isoform X2 [Balaenoptera acutorostrata scammoni]	3.31	91.61	-4.71128	down
TRINITY_DN22400_c2_g2	Golga2	PREDICTED: golgin subfamily A member 2 [Nanorana parkeri]	2.97	6.4	-1.42843	down
TRINITY_DN23559_c1_g1	HSPG2	PREDICTED: basement membrane-specific heparan sulfate proteoglycan core protein [Nanorana parkeri]	45.71	12.22	1.09562	up
TRINITY_DN25734_c0_g3	SVIL	PREDICTED: supervillin [Nanorana parkeri]	20.18	18.34	-1.26645	down
TRINITY_DN29678_c0_g1	Klhl31	PREDICTED: kelch-like protein 31 [Nanorana parkeri]	0.99	77.25	-6.43158	down
TRINITY_DN28154_c0_g1	MYH8	type 1 myosin heavy chain, partial [Rana pipiens]	70.21	193.34	-1.47933	down
TRINITY_DN19767_c2_g3	nr4a1	Nuclear receptor subfamily 4 group A member 1 [Rana catesbeiana]	51.95	8.76	2.30836	up
TRINITY_DN21968_c1_g7	mef2d	myocyte-specific enhancer factor 2D [Xenopus tropicalis]	1.95	5.38	-2.02409	down
TRINITY_DN24286_c0_g3	SAP30	PREDICTED: histone deacetylase complex subunit SAP30 [Nanorana parkeri]	0.63	1.84	-1.80666	down
TRINITY_DN19367_c2_g4	anxa2-a	Annexin A2-A [Rana catesbeiana]	136.28	43.63	1.32311	up
TRINITY_DN21617_c1_g9	COL1A1	alpha 1 type I collagen [Rana catesbeiana]	838.18	11.42	5.83992	up
TRINITY_DN26289_c0_g3	loxl2	lysyl oxidase homolog 2 precursor [Xenopus tropicalis]	6.97	2.33	1.21524	up
TRINITY_DN26539_c0_g6	DPT	PREDICTED: dermatopontin [Nanorana parkeri]	3.47	7.17	-1.42645	down
TRINITY_DN28394_c0_g3	col2a1	hypothetical protein AB205_0073420 [Rana catesbeiana]	4.13	0.04	6.77303	up
TRINITY_DN29066_c2_g5	Col3a1	hypothetical protein AB205_0010030 [Rana catesbeiana]	243.27	14.46	3.64	up
TRINITY_DN16757_c0_g1	Mlc-c	myosin light chain, putative [Schistosoma mansoni]	0	12.3	-9.6089	down
TRINITY_DN18067_c0_g2	KLF15	Krueppel-like factor 15 [Rana catesbeiana]	0.77	3.9	-3.00058	down
TRINITY_DN13597_c0_g1	qkib	SJCHGC04205 protein [Schistosoma japonicum]	0	6.87	-8.38284	down
TRINITY_DN17765_c0_g1	Smarcd3	hypothetical protein XELAEV_18003165mg [Xenopus laevis]	10.21	4.23	1.26914	up
TRINITY_DN18903_c0_g2	FBXO40	PREDICTED: F-box only protein 40 [Nanorana parkeri]	0.77	8.88	-3.78349	down
TRINITY_DN22702_c0_g9	ankrd1	hypothetical protein AB205_0152600 [Rana catesbeiana]	261.2	56.22	1.88487	up
TRINITY_DN17303_c0_g1	Gpx1	PREDICTED: glutathione peroxidase 1-like [Nanorana parkeri]	43.73	94.37	-1.38645	down
TRINITY_DN20195_c0_g1	six1b	hypothetical protein AB205_0158580 [Rana catesbeiana]	13.64	46.52	-1.71246	down
TRINITY_DN27615_c0_g15	RYR1	hypothetical protein XELAEV_18042564mg [Xenopus laevis]	0.21	11.98	-5.78997	down
TRINITY_DN18151_c0_g4	GAS1	PREDICTED: growth arrest-specific protein 1 [Nanorana parkeri]	3.89	8.47	-1.8276	down
TRINITY_DN20464_c0_g1	PYGO2	PREDICTED: pygopus homolog 2 [Nanorana parkeri]	0.77	3.53	-2.77023	down
TRINITY_DN23501_c1_g6	TYMS	PREDICTED: thymidylate synthase [Nanorana parkeri]	2.13	0.3	2.44494	up
TRINITY_DN25361_c0_g5	SMAD3	PREDICTED: mothers against decapentaplegic homolog 3 isoform X1 [Nanorana parkeri]	2.9	0.63	1.06226	up
TRINITY_DN26692_c1_g2	Zmiz1	zinc finger MIZ domain-containing protein 1 [Xenopus tropicalis]	2.62	5.64	-1.4158	down
TRINITY_DN23985_c0_g3	PPFIA1	PREDICTED: liprin-alpha-1 isoform X1 [Nanorana parkeri]	0.1	5.41	-5.959	down
TRINITY_DN16757_c0_g3	-	unknown [Schistosoma japonicum]	0	13.76	-11.0047	down
TRINITY_DN25429_c0_g2	STAC3	PREDICTED: SH3 and cysteine-rich domain-containing protein 3 [Xenopus laevis]	103.32	19	1.98969	up
TRINITY_DN27195_c0_g2	Tnni2	fast troponin I [Rana catesbeiana]	3786.26	790.61	1.92003	up
TRINITY_DN6229_c0_g1	Tnni1	slow troponin I [Rana catesbeiana]	88.31	25.48	1.4788	up
TRINITY_DN11897_c0_g2	-	unnamed protein product [Schistocephalus solidus]	0.15	17.93	-6.85672	down
TRINITY_DN15834_c0_g3	-	myosin heavy chain type 1 [Penaeus vannamei]	0	11.93	-10.8296	down
TRINITY_DN15957_c0_g6	MYO5A	PREDICTED: unconventional myosin-Va isoform X1 [Nanorana parkeri]	0.69	8.41	-3.67058	down
TRINITY_DN16547_c0_g6	-	unnamed protein product, partial [Schistosoma curassoni]	0	6.19	-8.50514	down
TRINITY_DN17814_c2_g1	MYH7	PREDICTED: myosin-7B [Nanorana parkeri]	46.7	17.67	1.10332	up
TRINITY_DN20850_c3_g4	-	myosin-7-like, partial [Corapipo altera]	14.97	0	7.92509	up
TRINITY_DN22565_c0_g1	-	PREDICTED: dynein light chain 1, cytoplasmic [Latimeria chalumnae]	0	6.65	-8.08496	down
TRINITY_DN22565_c2_g8	DYNLL2	dynein, light chain, LC8-type 2, isoform CRA_a, partial [Homo sapiens]	0	34.07	-8.26771	down
TRINITY_DN24690_c1_g1	-	unnamed protein product [Schistosoma mattheei]	0	8.5	-10.8923	down
TRINITY_DN25240_c0_g14	MYO18A	PREDICTED: unconventional myosin-XVIIIa [Nanorana parkeri]	0.38	5.53	-4.21378	down
TRINITY_DN26003_c2_g4	-	hypothetical protein N333_10647, partial [Nestor notabilis]	53.97	14.59	1.51997	up
TRINITY_DN18685_c1_g4	Dsp	PREDICTED: desmoplakin isoform X1 [Nanorana parkeri]	14.25	28.82	-1.37038	down
TRINITY_DN24330_c1_g2	SCN1B	PREDICTED: sodium channel subunit beta-1 [Nanorana parkeri]	2.11	12.62	-2.90746	down
TRINITY_DN27554_c0_g1	ROCK2	rho-associated protein kinase 2 isoform X3 [Neopelma chrysocephalum]	1.71	8.42	-2.6322	down
TRINITY_DN16748_c0_g1	DYNLRB2	dynein light chain, putative [Schistosoma mansoni]	0	8.83	-7.69862	down
TRINITY_DN26560_c0_g4	DCTN1	PREDICTED: dynactin subunit 1 [Nanorana parkeri]	3.56	12.83	-2.15535	down
TRINITY_DN26120_c2_g7	OBSL1	PREDICTED: obscurin-like protein 1 [Nanorana parkeri]	0.73	9	-3.98498	down
TRINITY_DN11171_c0_g1	RPL35A	PREDICTED: 60S ribosomal protein L35a [Rhagoletis zephyria]	6.25	0	8.26598	up
TRINITY_DN16483_c0_g1	RpL22	60S ribosomal protein L22 [Ceratitis capitata]	5.85	0	9.90388	up
TRINITY_DN25061_c0_g11	EZR	PREDICTED: ezrin isoform X1 [Nanorana parkeri]	0.43	3.14	-3.11999	down
TRINITY_DN5192_c0_g1	Tctp	translationally-controlled tumor protein homolog [Onthophagus taurus]	9.54	0	10.1521	up
TRINITY_DN18778_c1_g10	MSTN	PREDICTED: growth/differentiation factor 8-like [Nanorana parkeri]	5.91	21.84	-2.19952	down
TRINITY_DN25755_c1_g1	NMRK2	PREDICTED: nicotinamide riboside kinase 2 [Nanorana parkeri]	225.54	79.08	1.11725	up
TRINITY_DN6697_c0_g1	Cmtm5	PREDICTED: CKLF-like MARVEL transmembrane domain-containing protein 5 [Nanorana parkeri]	2.76	0.33	2.7194	up
TRINITY_DN28891_c0_g3	MYLK2	PREDICTED: myosin light chain kinase 2, skeletal/cardiac muscle [Nanorana parkeri]	0.89	8.69	-3.67068	down
TRINITY_DN23418_c1_g1	MYOC	PREDICTED: myocilin [Nanorana parkeri]	4.3	12.49	-1.85649	down
TRINITY_DN18942_c0_g2	zranb1	PREDICTED: ubiquitin thioesterase ZRANB1 [Nanorana parkeri]	9.95	24.59	-1.657	down
TRINITY_DN21983_c0_g4	rbm24-a	PREDICTED: RNA-binding protein 24 isoform X2 [Picoides pubescens]	10.12	29.97	-1.92172	down
TRINITY_DN19397_c0_g6	SLIT2	PREDICTED: slit homolog 2 protein isoform X3 [Nanorana parkeri]	0.49	0.14	1.5172	up
TRINITY_DN19594_c0_g5	RpL23	ribosomal protein L23 [Drosophila melanogaster]	9.69	0	8.57553	up
TRINITY_DN21221_c0_g11	alphaTub84D	alpha-tubulin [Fasciola hepatica]	0	13.05	-10.151	down
TRINITY_DN28183_c0_g2	CALM	Csa-calmodulin 3, partial [Cupiennius salei]	193.36	56.41	1.46871	up
TRINITY_DN12430_c0_g1	RHO	unnamed protein product [Trichobilharzia regenti]	0	18.3	-10.1452	down
TRINITY_DN26049_c0_g6	Nrap	PREDICTED: LOW QUALITY PROTEIN: nebulin-related-anchoring protein [Nanorana parkeri]	7.03	13.93	-1.3039	down
TRINITY_DN17860_c1_g4	Tcf12	PREDICTED: transcription factor XE1.1 isoform X5 [Xenopus laevis]	0.79	3.41	-1.16414	down
TRINITY_DN19287_c0_g9	Usf2	PREDICTED: upstream stimulatory factor 2 isoform X1 [Nanorana parkeri]	0.41	1.1	-1.75348	down
TRINITY_DN22093_c0_g4	Bhlhe40	PREDICTED: class E basic helix-loop-helix protein 40, partial [Nanorana parkeri]	3.06	13.5	-2.47582	down
TRINITY_DN20721_c1_g4	Igfbp4	insulin-like growth factor-binding protein 4 precursor [Rattus norvegicus]	3.43	6.75	1.19759	up
TRINITY_DN24863_c2_g6	SOCS3	hypothetical protein AB205_0177480 [Rana catesbeiana]	6.12	31.97	-2.6317	down
TRINITY_DN6370_c0_g1	14-3-3epsilon	14-3-3 epsilon [Schistosoma mansoni]	0	13.8	-9.77875	down
TRINITY_DN19848_c0_g4	TCF15	PREDICTED: transcription factor 15 [Nanorana parkeri]	1.98	4.33	-1.37912	down
TRINITY_DN16301_c1_g7	Hspa9	unnamed protein product [Schistosoma mattheei]	0	6.14	-8.71395	down
TRINITY_DN16910_c0_g1	fgfr4	PREDICTED: fibroblast growth factor receptor 4 [Nanorana parkeri]	1.41	0.32	1.82	up
TRINITY_DN20835_c0_g2	Fgfbp3	PREDICTED: fibroblast growth factor-binding protein 3 [Nanorana parkeri]	29.98	1.17	4.33596	up
TRINITY_DN27414_c0_g2	thbs1	PREDICTED: thrombospondin-1 [Nanorana parkeri]	4.42	10.68	-1.60563	down
TRINITY_DN14847_c0_g2	TARDBP	tar DNA-binding protein, putative [Schistosoma mansoni]	0	5.32	-8.32148	down
TRINITY_DN16707_c0_g1	unc-7	putative innexin [Schistosoma mansoni]	0	4.53	-8.98064	down
TRINITY_DN17604_c2_g11	sesB	putative ADP/ATP translocase [Lutzomyia longipalpis]	4.64	0	9.69514	up
TRINITY_DN17697_c0_g2	mt:ATPase6	ATP synthase F0 subunit 6 (mitochondrion) [Hermetia illucens]	23.34	0	10.683	up
TRINITY_DN18047_c2_g6	spns1	RecName: Full=Protein spinster homolog 1	0.25	0.99	-2.28152	down
TRINITY_DN18521_c0_g5	-	LOW QUALITY PROTEIN: putative actin [Schistosoma mansoni]	0	35.73	-11.5269	down
TRINITY_DN22654_c0_g2	Npc1	PREDICTED: Niemann-Pick C1 protein [Nanorana parkeri]	1.06	20.35	-4.56603	down
TRINITY_DN23825_c1_g2	AGTPBP1	PREDICTED: cytosolic carboxypeptidase 1 [Nanorana parkeri]	0.94	19.42	-4.55048	down
TRINITY_DN24690_c1_g3	HIPK2	PREDICTED: homeodomain-interacting protein kinase 2 [Nanorana parkeri]	1.22	19.52	-4.33487	down
TRINITY_DN17759_c0_g2	pum1	PREDICTED: pumilio homolog 1 isoform X1 [Nanorana parkeri]	3.1	7.37	-1.5016	down
TRINITY_DN19385_c0_g3	Cstb	Leukocyte cysteine proteinase inhibitor 1 [Rana catesbeiana]	0.19	15.38	-6.48267	down
TRINITY_DN18674_c2_g6	Als2	PREDICTED: alsin [Nanorana parkeri]	3.15	6.69	-2.17993	down
TRINITY_DN24352_c0_g13	Sepp1	PREDICTED: selenoprotein P [Nanorana parkeri]	33.63	319.46	-3.47325	down
TRINITY_DN24688_c0_g2	HEXB	hypothetical protein XENTR_v90003372mg [Xenopus tropicalis]	3.65	10.02	-1.71917	down
TRINITY_DN28030_c1_g2	Tpp1	PREDICTED: tripeptidyl-peptidase 1 [Nanorana parkeri]	2.8	9.59	-2.13268	down
TRINITY_DN3868_c0_g2	Sod2	unnamed protein product [Mesocestoides corti]	0	5.79	-9.20219	down
TRINITY_DN8513_c0_g1	Sod1	superoxide dismutase [Cu-Zn] [Rattus norvegicus]	6.08	0	8.72053	up
