# Supplementary material for: Dynamic transcriptome and histomorphology analysis of developmental traits of hindlimb thigh muscle from Odorrana tormota and its adaptability to different life history stages
Source: BMC Genomics. 2021 May 20;22:369. doi: 10.1186/s12864-021-07677-0 (PMC8138932; doi:10.1186/s12864-021-07677-0)
Supplement: Supplementary file 11 — Additional file 11: Table S7. DEGs related to glycogen metabolism, glycolysis process and energy metabolism at the G40 vs G42 group [file 12864_2021_7677_MOESM11_ESM.xlsx]

## Sheet: Table S7
glycogen metabolic process and glycolytic process related genes
Gene_ID	Name	Annotation	OTMM40_mean_TPM	OTMM42_mean_TPM	log2FC	regulation
TRINITY_DN20783_c0_g2	PRKAG2	PREDICTED: 5'-AMP-activated protein kinase subunit gamma-2 isoform X2 [Nanorana parkeri]	0.23	2.37	-3.71662	down
TRINITY_DN24599_c0_g13	ppp1r3c	PREDICTED: protein phosphatase 1 regulatory subunit 3C [Nanorana parkeri]	0.18	3.69	-4.72492	down
TRINITY_DN4978_c0_g2	ppp1r3b	PREDICTED: protein phosphatase 1 regulatory subunit 3B [Nanorana parkeri]	0.2	2.24	-3.8618	down
TRINITY_DN19039_c0_g1	Phkg1	PREDICTED: phosphorylase b kinase gamma catalytic chain, skeletal muscle/heart isoform [Nanorana parkeri]	1.42	33.68	-4.92042	down
TRINITY_DN19612_c0_g1	PRKAG3	PREDICTED: 5'-AMP-activated protein kinase subunit gamma-3 [Nanorana parkeri]	1.28	9.47	-3.38303	down
TRINITY_DN21741_c1_g15	PGM1	PREDICTED: phosphoglucomutase-1 isoform X2 [Nanorana parkeri]	83.34	1133.63	-4.10204	down
TRINITY_DN21741_c1_g18	PGM5	PREDICTED: phosphoglucomutase-1 isoform X1 [Nanorana parkeri]	24.45	208.19	-3.4233	down
TRINITY_DN22381_c3_g5	GYS1	PREDICTED: glycogen [starch] synthase, muscle-like, partial [Nanorana parkeri]	0.88	44.39	-5.99057	down
TRINITY_DN21083_c1_g10	PYGB	PREDICTED: glycogen phosphorylase, brain form isoform X1 [Nanorana parkeri]	16.66	49.42	-1.93468	down
TRINITY_DN22403_c1_g1	STBD1	hypothetical protein AB205_0218880 [Rana catesbeiana]	1.14	3.9	-2.14856	down
TRINITY_DN23131_c2_g6	PFKM	PREDICTED: ATP-dependent 6-phosphofructokinase, muscle type isoform X1 [Nanorana parkeri]	6.12	59.77	-4.51356	down
TRINITY_DN23503_c3_g7	PYGM	PREDICTED: glycogen phosphorylase, muscle form [Xenopus tropicalis]	10.32	148.93	-4.23557	down
TRINITY_DN26259_c2_g2	AGL	PREDICTED: glycogen debranching enzyme isoform X2 [Nanorana parkeri]	5.21	32.77	-3.10457	down
TRINITY_DN16924_c0_g2	OMA1	PREDICTED: metalloendopeptidase OMA1, mitochondrial [Nanorana parkeri]	0.49	1.29	-1.73196	down
TRINITY_DN18479_c0_g3	WDTC1	PREDICTED: WD and tetratricopeptide repeats protein 1 isoform X1 [Nanorana parkeri]	1.06	4.41	-2.40669	down
TRINITY_DN20293_c1_g1	Gapdh	glyceraldehyde-3-phosphate dehydrogenase [Rattus norvegicus]	2.38	4.41	-1.21774	down
TRINITY_DN19181_c2_g2	tpi1	PREDICTED: triosephosphate isomerase [Nanorana parkeri]	1910.47	3147.42	-1.72696	down
TRINITY_DN20462_c0_g3	PGK	phosphoglycerate kinase 1 [Rana sylvatica]	117.7	733.39	-3.00188	down
TRINITY_DN20671_c0_g3	HK1	Hexokinase-1, partial [Rana catesbeiana]	3.59	10.19	-1.86431	down
TRINITY_DN20671_c0_g4	HK1	PREDICTED: hexokinase-1 isoform X1 [Nanorana parkeri]	0.63	9.23	-4.17322	down
TRINITY_DN21689_c0_g2	-	PREDICTED: alpha-enolase [Nanorana parkeri]	243.13	612.28	-1.69033	down
TRINITY_DN22866_c0_g4	GPI	PREDICTED: glucose-6-phosphate isomerase isoform X1 [Nanorana parkeri]	116.12	357.64	-1.76058	down
TRINITY_DN25082_c0_g2	pkm	Pyruvate kinase PKM [Rana catesbeiana]	333.25	1026.57	-2.27757	down
TRINITY_DN27819_c0_g1	Eno3	PREDICTED: beta-enolase isoform X1 [Nanorana parkeri]	908.57	3275.22	-2.37972	down
TRINITY_DN28859_c2_g4	PGAM2	PREDICTED: phosphoglycerate mutase 2 [Nanorana parkeri]	226.56	830.65	-2.234	down
energy metabolism related genes
Gene_ID	Name	Annotation	OTMM40_mean_TPM	OTMM42_mean_TPM	log2FC	regulation
TRINITY_DN26052_c0_g12	PDHX	PREDICTED: pyruvate dehydrogenase protein X component, mitochondrial [Nanorana parkeri]	12.06	32.37	-1.78087	down
TRINITY_DN20821_c1_g4	AMPD1	PREDICTED: AMP deaminase 1 [Nanorana parkeri]	0.57	3.81	-3.08538	down
TRINITY_DN27637_c0_g1	AMPD3	PREDICTED: AMP deaminase 3 isoform X1 [Nanorana parkeri]	0.06	0.53	-3.49442	down
TRINITY_DN22887_c0_g2	Bad	Bcl2 antagonist of cell death [Rana catesbeiana]	0.37	3.13	-3.3854	down
TRINITY_DN20067_c0_g7	Oxct1	PREDICTED: succinyl-CoA:3-ketoacid coenzyme A transferase 1, mitochondrial [Nanorana parkeri]	4.3	28.51	-3.07248	down
TRINITY_DN23488_c0_g4	Pdhb	PREDICTED: pyruvate dehydrogenase E1 component subunit beta, mitochondrial isoform X2 [Nanorana parkeri]	42.02	89.22	-1.44186	down
TRINITY_DN21102_c1_g2	ak2	PREDICTED: adenylate kinase 2, mitochondrial isoform X2 [Nanorana parkeri]	35.33	69.86	-1.33518	down
TRINITY_DN28765_c1_g5	AK1	hypothetical protein XENTR_v900197572mg, partial [Xenopus tropicalis]	587.22	2234.81	-2.27324	down
TRINITY_DN21639_c1_g2	Sdhaf2	hypothetical protein AB205_0088980 [Rana catesbeiana]	11.67	14.55	-1.23195	down
TRINITY_DN25068_c0_g2	SDHC	succinate dehydrogenase cytochrome b560 subunit, mitochondrial [Xenopus tropicalis]	8.08	8.05	-1.20217	down
TRINITY_DN17604_c2_g3	Slc25a4	PREDICTED: ADP/ATP translocase 1 [Nanorana parkeri]	488.85	758.67	-1.06559	down
