# Supplementary material for: Dynamic transcriptome and histomorphology analysis of developmental traits of hindlimb thigh muscle from Odorrana tormota and its adaptability to different life history stages
Source: BMC Genomics. 2021 May 20;22:369. doi: 10.1186/s12864-021-07677-0 (PMC8138932; doi:10.1186/s12864-021-07677-0)
Supplement: Supplementary file 12 — Additional file 12: Table S8. DGEs related to glucose and lipid metabolism at the G45 vs 3-month-old group [file 12864_2021_7677_MOESM12_ESM.xlsx]

## Sheet: Table S8
DGEs related to glucose metabolism terms
Gene_ID	Length	Trans_ID	Annotation	Name	swissprot_description	GO_Term	NOG	KOEntry	KODescription	EC	KEGG_Pathway	Pfam_description	OTMM45_mean_TPM	OTMMH1_mean_TPM	log2FC	regulation	pvalue	FDR	significant
TRINITY_DN20783_c0_g2	3034	TRINITY_DN20783_c0_g2_i1;TRINITY_DN20783_c0_g2_i2;TRINITY_DN20783_c0_g2_i3	PREDICTED: 5'-AMP-activated protein kinase subunit gamma-2 isoform X2 [Nanorana parkeri]	PRKAG2	5'-AMP-activated protein kinase subunit gamma-2 OS=Homo sapiens GN=PRKAG2 PE=1 SV=1	GO:0004679(AMP-activated protein kinase activity);GO:0004862(cAMP-dependent protein kinase inhibitor activity);GO:0005524(ATP binding);GO:0005615(extracellular space);GO:0005654(nucleoplasm);GO:0005829(cytosol);GO:0005977(glycogen metabolic process);GO:0006110(regulation of glycolytic process);GO:0006468(protein phosphorylation);GO:0006469(negative regulation of protein kinase activity);GO:000663…	COG0517(Catalyzes the conversion of inosine 5'-phosphate (IMP) to xanthosine 5'-phosphate (XMP), the first committed and rate- limiting step in the de novo synthesis of guanine nucleotides, and therefore plays an important role in the regulation of cell growth (By similarity))	K07200	5'-AMP-activated protein kinase, regulatory gamma subunit	-	npr04371(Apelin signaling pathway);npr04068(FoxO signaling pathway);npr04530(Tight junction);npr04910(Insulin signaling pathway);npr04920(Adipocytokine signaling pathway)	V8NP30.1 PF00571.26;CBS;	2.35	1.47	1.11854	up	1.69908e-14	2.0056e-13	yes
TRINITY_DN21402_c3_g6	1721	TRINITY_DN21402_c3_g6_i1	PREDICTED: protein phosphatase 1 regulatory subunit 3C-like [Nanorana parkeri]	PPP1R3C	Protein phosphatase 1 regulatory subunit 3C OS=Xenopus tropicalis GN=ppp1r3c PE=2 SV=1	GO:0005977(glycogen metabolic process);GO:0005978(glycogen biosynthetic process);GO:0019888(protein phosphatase regulator activity);GO:0019903(protein phosphatase binding);GO:0050790(regulation of catalytic activity)	ENOG4111FT1(protein phosphatase 1, regulatory subunit)	K07189	protein phosphatase 1 regulatory subunit 3A/B/C/D/E	-	npr04910(Insulin signaling pathway)	Q6GL23.1 PF03370.11;CBM_21;	7.37	1.79	2.41316	up	4.27743e-78	5.0352e-76	yes
TRINITY_DN4978_c0_g2	1679	TRINITY_DN4978_c0_g2_i1	PREDICTED: protein phosphatase 1 regulatory subunit 3B [Nanorana parkeri]	PPP1R3B	Protein phosphatase 1 regulatory subunit 3B OS=Xenopus tropicalis GN=ppp1r3b PE=2 SV=1	GO:0005977(glycogen metabolic process);GO:0005981(regulation of glycogen catabolic process)	ENOG4111FT1(protein phosphatase 1, regulatory subunit)	K07189	protein phosphatase 1 regulatory subunit 3A/B/C/D/E	-	npr04910(Insulin signaling pathway)	Q28E28.1 PF03370.11;CBM_21;	2.3	1.21	1.29063	up	4.29382e-10	3.58685e-09	yes
TRINITY_DN15907_c0_g2	777	TRINITY_DN15907_c0_g2_i1	PREDICTED: caveolin-3 [Nanorana parkeri]	CAV3	Caveolin-3 OS=Homo sapiens GN=CAV3 PE=1 SV=1	GO:0000139(Golgi membrane);GO:0001778(plasma membrane repair);GO:0002027(regulation of heart rate);GO:0005246(calcium channel regulator activity);GO:0005783(endoplasmic reticulum);GO:0005901(caveola);GO:0006641(triglyceride metabolic process);GO:0007015(actin filament organization);GO:0007520(myoblast fusion);GO:0008022(protein C-terminus binding);GO:0010614(negative regulation of cardiac muscle …	ENOG41121CB(May act as a scaffolding protein within caveolar membranes. Interacts directly with G-protein alpha subunits and can functionally regulate their activity (By similarity))	K12959	caveolin 3	-	npr04144(Endocytosis);npr04510(Focal adhesion)	A4QNA2.1 PF01146.15;Caveolin;	42.43	27.04	1.00865	up	1.39773e-33	4.4724e-32	yes
TRINITY_DN18825_c1_g1	799	TRINITY_DN18825_c1_g1_i1	PREDICTED: pyruvate dehydrogenase kinase, isozyme 4 [Nanorana parkeri]	PDK4	[Pyruvate dehydrogenase (acetyl-transferring)] kinase isozyme 4, mitochondrial OS=Mus musculus GN=Pdk4 PE=1 SV=1	GO:0002230(positive regulation of defense response to virus by host);GO:0004672(protein kinase activity);GO:0005524(ATP binding);GO:0005743(mitochondrial inner membrane);GO:0006468(protein phosphorylation);GO:0006885(regulation of pH);GO:0008286(insulin receptor signaling pathway);GO:0009267(cellular response to starvation);GO:0010510(regulation of acetyl-CoA biosynthetic process from pyruvate);G…	COG0642(Histidine kinase)	NA	NA	NA	NA(NA)	Q6DFQ9.1 PF02518.24;HATPase_c;	4.95	0.56	3.49351	up	2.44393e-27	6.22183e-26	yes
TRINITY_DN20743_c0_g1	2010	TRINITY_DN20743_c0_g1_i1;TRINITY_DN20743_c0_g1_i2	PREDICTED: sodium/potassium/calcium exchanger 6, mitochondrial [Nanorana parkeri]	SLC8B1	Sodium/potassium/calcium exchanger 6, mitochondrial OS=Homo sapiens GN=SLC8B1 PE=1 SV=2	GO:0005432(calcium:sodium antiporter activity);GO:0005829(cytosol);GO:0005886(plasma membrane);GO:0006851(mitochondrial calcium ion transmembrane transport);GO:0030061(mitochondrial crista);GO:0032592(integral component of mitochondrial membrane);GO:0035725(sodium ion transmembrane transport);GO:0042593(glucose homeostasis);GO:0042803(protein homodimerization activity);GO:0050796(regulation of in…	COG0530(exchanger)	NA	NA	NA	NA(NA)	F6YAM7.1 PF01699.22;Na_Ca_ex;	1.83	0.61	1.95023	up	1.17884e-16	1.65265e-15	yes
TRINITY_DN28347_c0_g3	2369	TRINITY_DN28347_c0_g3_i1;TRINITY_DN28347_c0_g3_i2;TRINITY_DN28347_c0_g3_i3;TRINITY_DN28347_c0_g3_i4;TRINITY_DN28347_c0_g3_i5;TRINITY_DN28347_c0_g3_i6;TRINITY_DN28347_c0_g3_i7	solute carrier family 2 (facilitated glucose transporter), member 4 L homeolog [Xenopus laevis]	SLC2A4	Solute carrier family 2, facilitated glucose transporter member 4 OS=Homo sapiens GN=SLC2A4 PE=1 SV=1	GO:0005355(glucose transmembrane transporter activity);GO:0005768(endosome);GO:0005829(cytosol);GO:0005887(integral component of plasma membrane);GO:0009897(external side of plasma membrane);GO:0010021(amylopectin biosynthetic process);GO:0030140(trans-Golgi network transport vesicle);GO:0030659(cytoplasmic vesicle membrane);GO:0032593(insulin-responsive compartment);GO:0032869(cellular response …	COG0477(major facilitator Superfamily)	K07191	MFS transporter, SP family, solute carrier family 2 (facilitated glucose transporter), member 4	-	xla04068(FoxO signaling pathway);xla04910(Insulin signaling pathway);xla04920(Adipocytokine signaling pathway)	W5N8U2.1 PF00083.22;Sugar_tr;	70.55	41.15	1.18671	up	2.19812e-78	2.61148e-76	yes
TRINITY_DN29324_c0_g5	2722	TRINITY_DN29324_c0_g5_i1;TRINITY_DN29324_c0_g5_i2;TRINITY_DN29324_c0_g5_i3;TRINITY_DN29324_c0_g5_i4;TRINITY_DN29324_c0_g5_i5	hypothetical protein AB205_0121600 [Rana catesbeiana]	NCOA5	Nuclear receptor coactivator 5 OS=Mus musculus GN=Ncoa5 PE=1 SV=1	GO:0000166(nucleotide binding);GO:0003682(chromatin binding);GO:0005615(extracellular space);GO:0005634(nucleus);GO:0015629(actin cytoskeleton);GO:0042593(glucose homeostasis);GO:0046627(negative regulation of insulin receptor signaling pathway)	ENOG410XPV4(nuclear pore complex protein)	NA	NA	NA	NA(NA)	A0A067QY87.1 PF03129.18;HGTP_anticodon;	2.71	7.22	-1.09456	down	8.69727e-21	1.57397e-19	yes
TRINITY_DN22887_c0_g2	844	TRINITY_DN22887_c0_g2_i1	Bcl2 antagonist of cell death [Rana catesbeiana]	Bad	Bcl2-associated agonist of cell death OS=Rattus norvegicus GN=Bad PE=1 SV=2	GO:0001836(release of cytochrome c from mitochondria);GO:0005543(phospholipid binding);GO:0005741(mitochondrial outer membrane);GO:0005829(cytosol);GO:0006007(glucose catabolic process);GO:0006919(activation of cysteine-type endopeptidase activity involved in apoptotic process);GO:0008625(extrinsic apoptotic signaling pathway via death domain receptors);GO:0008630(intrinsic apoptotic signaling pa…	ENOG410Y2J3(BCL2-associated agonist of cell death)	K02158	Bcl-2-antagonist of cell death	-	npr04012(ErbB signaling pathway);npr04370(VEGF signaling pathway);npr04140(Autophagy - animal);npr04210(Apoptosis);npr04510(Focal adhesion);npr04910(Insulin signaling pathway)	F6Z067.1 PF10514.7;Bcl-2_BAD;	6.29	3.33	1.27121	up	2.1229e-10	1.81957e-09	yes
TRINITY_DN22694_c0_g6	2290	TRINITY_DN22694_c0_g6_i1	PREDICTED: phosphoenolpyruvate carboxykinase [GTP], mitochondrial [Nanorana parkeri]	PCK2	Phosphoenolpyruvate carboxykinase [GTP], mitochondrial OS=Homo sapiens GN=PCK2 PE=1 SV=3	GO:0004611(phosphoenolpyruvate carboxykinase activity);GO:0004613(phosphoenolpyruvate carboxykinase (GTP) activity);GO:0005515(protein binding);GO:0005525(GTP binding);GO:0005739(mitochondrion);GO:0005759(mitochondrial matrix);GO:0006094(gluconeogenesis);GO:0046872(metal ion binding);GO:0070062(extracellular exosome)	COG1274(Catalyzes the conversion of oxaloacetate (OAA) to phosphoenolpyruvate (PEP), the rate-limiting step in the metabolic pathway that produces glucose from lactate and other precursors derived from the citric acid cycle (By similarity))	K01596	phosphoenolpyruvate carboxykinase (GTP)	EC:4.1.1.32	npr00010(Glycolysis / Gluconeogenesis);npr00020(Citrate cycle (TCA cycle));npr00620(Pyruvate metabolism);npr04068(FoxO signaling pathway);npr04910(Insulin signaling pathway);npr04920(Adipocytokine signaling pathway);npr03320(PPAR signaling pathway)	F6SMX0.1 PF00821.16;PEPCK;	23.93	6.2	2.31982	up	3.04349e-162	1.3017e-159	yes
DGEs related to lipid metabolism terms
Gene_ID	Length	Trans_ID	Annotation	Name	swissprot_description	GO_Term	NOG	KOEntry	KODescription	EC	KEGG_Pathway	Pfam_description	OTMM45_mean_TPM	OTMMH1_mean_TPM	log2FC	regulation	pvalue	FDR	significant
TRINITY_DN20646_c0_g3	1747	TRINITY_DN20646_c0_g3_i1;TRINITY_DN20646_c0_g3_i2	PREDICTED: CCAAT/enhancer-binding protein beta [Nanorana parkeri]	CEBPB	CCAAT/enhancer-binding protein beta OS=Homo sapiens GN=CEBPB PE=1 SV=2	GO:0000779(condensed chromosome, centromeric region);GO:0000790(nuclear chromatin);GO:0000977(RNA polymerase II regulatory region sequence-specific DNA binding);GO:0000978(RNA polymerase II proximal promoter sequence-specific DNA binding);GO:0001541(ovarian follicle development);GO:0001892(embryonic placenta development);GO:0002432(granuloma formation);GO:0003677(DNA binding);GO:0003682(chromatin…	ENOG410XX4P(CCAAT enhancer binding protein (C EBP))	NA	NA	NA	NA(NA)	-	7.47	2.23	2.30611	up	1.551e-70	1.45262e-68	yes
TRINITY_DN23045_c0_g4	1605	TRINITY_DN23045_c0_g4_i1	PREDICTED: nocturnin [Nanorana parkeri]	NOCT	Nocturnin OS=Xenopus laevis GN=noct PE=1 SV=1	GO:0000290(deadenylation-dependent decapping of nuclear-transcribed mRNA);GO:0000932(P-body);GO:0003723(RNA binding);GO:0003729(mRNA binding);GO:0004518(nuclease activity);GO:0004527(exonuclease activity);GO:0004535(poly(A)-specific ribonuclease activity);GO:0005515(protein binding);GO:0005634(nucleus);GO:0005737(cytoplasm);GO:0006397(mRNA processing);GO:0007623(circadian rhythm);GO:0009991(respo…	COG5239(Ccr4-NOT transcription complex, subunit)	NA	NA	NA	NA(NA)	Q28CV0.1 PF03372.21;Exo_endo_phos;	4.19	2.5	1.11131	up	5.89047e-15	7.19815e-14	yes
TRINITY_DN17927_c0_g3	1607	TRINITY_DN17927_c0_g3_i1	PREDICTED: patatin-like phospholipase domain-containing protein 2 [Nanorana parkeri]	PNPLA2	Patatin-like phospholipase domain-containing protein 2 OS=Mus musculus GN=Pnpla2 PE=1 SV=1	GO:0004806(triglyceride lipase activity);GO:0005811(lipid droplet);GO:0005829(cytosol);GO:0010891(negative regulation of sequestering of triglyceride);GO:0010898(positive regulation of triglyceride catabolic process);GO:0019433(triglyceride catabolic process);GO:0019915(lipid storage);GO:0034389(lipid particle organization)	ENOG410XSQS(Patatin-like phospholipase domain containing)	K16816	patatin-like phospholipase domain-containing protein 2	EC:3.1.1.3	npr00561(Glycerolipid metabolism)	E9PZA4.1 PF01734.20;Patatin;	4.62	0.88	2.76273	up	4.32773e-53	2.52405e-51	yes
TRINITY_DN22913_c0_g4	1807	TRINITY_DN22913_c0_g4_i1;TRINITY_DN22913_c0_g4_i2	hypothetical protein AB205_0191550, partial [Rana catesbeiana]	PLIN2	Perilipin-2 OS=Homo sapiens GN=PLIN2 PE=1 SV=2	GO:0005634(nucleus);GO:0005811(lipid droplet);GO:0005829(cytosol);GO:0005886(plasma membrane);GO:0015909(long-chain fatty acid transport);GO:0019915(lipid storage)	ENOG410XTQ5(long-chain fatty acid transport)	K17284	perilipin-2	-	npr03320(PPAR signaling pathway)	F7B6R8.1 PF03036.14;Perilipin;	51.06	16.81	1.93284	up	2.26941e-149	8.08855e-147	yes
TRINITY_DN28481_c1_g2	2347	TRINITY_DN28481_c1_g2_i1;TRINITY_DN28481_c1_g2_i2;TRINITY_DN28481_c1_g2_i3;TRINITY_DN28481_c1_g2_i4	PREDICTED: ganglioside GM2 activator-like [Nanorana parkeri]	GM2A	Ganglioside GM2 activator OS=Mus musculus GN=Gm2a PE=1 SV=2	GO:0004563(beta-N-acetylhexosaminidase activity);GO:0005739(mitochondrion);GO:0005764(lysosome);GO:0006629(lipid metabolic process);GO:0006665(sphingolipid metabolic process);GO:0006689(ganglioside catabolic process);GO:0007611(learning or memory);GO:0008047(enzyme activator activity);GO:0009313(oligosaccharide catabolic process);GO:0016787(hydrolase activity);GO:0019915(lipid storage);GO:0050877…	ENOG4111JSM(GM2 ganglioside activator)	K12383	ganglioside GM2 activator	-	npr04142(Lysosome)	Q5FW01.1 PF02221.13;E1_DerP2_DerF2;	2.15	1.25	1.25876	up	2.56508e-13	2.7892e-12	yes
TRINITY_DN18825_c1_g1	799	TRINITY_DN18825_c1_g1_i1	PREDICTED: pyruvate dehydrogenase kinase, isozyme 4 [Nanorana parkeri]	PDK4	[Pyruvate dehydrogenase (acetyl-transferring)] kinase isozyme 4, mitochondrial OS=Mus musculus GN=Pdk4 PE=1 SV=1	GO:0002230(positive regulation of defense response to virus by host);GO:0004672(protein kinase activity);GO:0005524(ATP binding);GO:0005743(mitochondrial inner membrane);GO:0006468(protein phosphorylation);GO:0006885(regulation of pH);GO:0008286(insulin receptor signaling pathway);GO:0009267(cellular response to starvation);GO:0010510(regulation of acetyl-CoA biosynthetic process from pyruvate);G…	COG0642(Histidine kinase)	NA	NA	NA	NA(NA)	Q6DFQ9.1 PF02518.24;HATPase_c;	4.95	0.56	3.49351	up	2.44393e-27	6.22183e-26	yes
TRINITY_DN17865_c0_g2	5317	TRINITY_DN17865_c0_g2_i1;TRINITY_DN17865_c0_g2_i2;TRINITY_DN17865_c0_g2_i3;TRINITY_DN17865_c0_g2_i4	PREDICTED: acetyl-CoA carboxylase 2 [Nanorana parkeri]	ACACB	Acetyl-CoA carboxylase 2 OS=Homo sapiens GN=ACACB PE=1 SV=3	GO:0003989(acetyl-CoA carboxylase activity);GO:0004075(biotin carboxylase activity);GO:0005524(ATP binding);GO:0006633(fatty acid biosynthetic process);GO:0046872(metal ion binding)	COG0439(acetyl-CoA carboxylase biotin carboxylase);COG0511(Acetyl-CoA carboxylase, biotin carboxyl carrier protein);COG4799(carboxylase)	K01946	acetyl-CoA carboxylase / biotin carboxylase 2	EC:6.4.1.2 6.3.4.14 2.1.3.15	npr00620(Pyruvate metabolism);npr00640(Propanoate metabolism);npr00061(Fatty acid biosynthesis);npr00254(Aflatoxin biosynthesis);npr04910(Insulin signaling pathway);npr04920(Adipocytokine signaling pathway)	F6URD7.1 PF08326.10;ACC_central;	9.96	6.07	1.16887	up	1.48178e-41	6.1134e-40	yes
TRINITY_DN20783_c0_g2	3034	TRINITY_DN20783_c0_g2_i1;TRINITY_DN20783_c0_g2_i2;TRINITY_DN20783_c0_g2_i3	PREDICTED: 5'-AMP-activated protein kinase subunit gamma-2 isoform X2 [Nanorana parkeri]	PRKAG2	5'-AMP-activated protein kinase subunit gamma-2 OS=Homo sapiens GN=PRKAG2 PE=1 SV=1	GO:0004679(AMP-activated protein kinase activity);GO:0004862(cAMP-dependent protein kinase inhibitor activity);GO:0005524(ATP binding);GO:0005615(extracellular space);GO:0005654(nucleoplasm);GO:0005829(cytosol);GO:0005977(glycogen metabolic process);GO:0006110(regulation of glycolytic process);GO:0006468(protein phosphorylation);GO:0006469(negative regulation of protein kinase activity);GO:000663…	COG0517(Catalyzes the conversion of inosine 5'-phosphate (IMP) to xanthosine 5'-phosphate (XMP), the first committed and rate- limiting step in the de novo synthesis of guanine nucleotides, and therefore plays an important role in the regulation of cell growth (By similarity))	K07200	5'-AMP-activated protein kinase, regulatory gamma subunit	-	npr04371(Apelin signaling pathway);npr04068(FoxO signaling pathway);npr04530(Tight junction);npr04910(Insulin signaling pathway);npr04920(Adipocytokine signaling pathway)	V8NP30.1 PF00571.26;CBS;	2.35	1.47	1.11854	up	1.69908e-14	2.0056e-13	yes
TRINITY_DN23703_c0_g2	1849	TRINITY_DN23703_c0_g2_i1;TRINITY_DN23703_c0_g2_i2	PREDICTED: malonyl-CoA decarboxylase, mitochondrial-like [Xenopus laevis]	MLYCD	Malonyl-CoA decarboxylase, mitochondrial OS=Homo sapiens GN=MLYCD PE=1 SV=3	GO:0005759(mitochondrial matrix);GO:0006633(fatty acid biosynthetic process);GO:0046321(positive regulation of fatty acid oxidation);GO:0050080(malonyl-CoA decarboxylase activity);GO:2001294(malonyl-CoA catabolic process)	COG1593(trap dicarboxylate transporter dctm subunit)	K01578	malonyl-CoA decarboxylase	EC:4.1.1.9	xla00640(Propanoate metabolism);xla00410(beta-Alanine metabolism);xla04146(Peroxisome)	B1H2V1.1 PF05292.9;MCD;	4	0.52	3.04363	up	3.00968e-40	1.19189e-38	yes
TRINITY_DN27668_c0_g4	829	TRINITY_DN27668_c0_g4_i1;TRINITY_DN27668_c0_g4_i2	Glutathione-requiring prostaglandin D synthase [Rana catesbeiana]	HPGDS	Hematopoietic prostaglandin D synthase OS=Mus musculus GN=Hpgds PE=1 SV=3	GO:0000287(magnesium ion binding);GO:0001516(prostaglandin biosynthetic process);GO:0004364(glutathione transferase activity);GO:0004667(prostaglandin-D synthase activity);GO:0005509(calcium ion binding);GO:0005737(cytoplasm);GO:0006629(lipid metabolic process);GO:0006631(fatty acid metabolic process);GO:0006633(fatty acid biosynthetic process);GO:0006693(prostaglandin metabolic process);GO:00167…	ENOG4111VAU(glutathione Stransferase)	K04097	prostaglandin-H2 D-isomerase / glutathione transferase	EC:5.3.99.2 2.5.1.18	npr00590(Arachidonic acid metabolism);npr00480(Glutathione metabolism);npr00980(Metabolism of xenobiotics by cytochrome P450);npr00982(Drug metabolism - cytochrome P450)	Q6DES8.1 PF14497.4;GST_C_3;	0.39	1.47	-1.59438	down	0.000686708	0.00224832	yes
