# Supplementary material for: Dynamic transcriptome and histomorphology analysis of developmental traits of hindlimb thigh muscle from Odorrana tormota and its adaptability to different life history stages
Source: BMC Genomics. 2021 May 20;22:369. doi: 10.1186/s12864-021-07677-0 (PMC8138932; doi:10.1186/s12864-021-07677-0)
Supplement: Supplementary file 13 — Additional file 13: Table S9. DGEs related to glucose metabolic, mitochondria, energy metabolism, lysosome and ubiquitination pathway at the 3-month-old vs 5-month-old group [file 12864_2021_7677_MOESM13_ESM.xlsx]

## Sheet: Table S9
glucose metabolic process
Gene_ID	Name	Annotation						OTMMH1_mean_TPM	OTMMH2_mean_TPM	log2FC	regulation
TRINITY_DN16576_c0_g2	Pgm5	PREDICTED: phosphoglucomutase-like protein 5 [Nanorana parkeri]						2.08	1.25	1.99498	up
TRINITY_DN20293_c1_g1	Gapdh	glyceraldehyde-3-phosphate dehydrogenase [Rattus norvegicus]						5.02	1.41	3.07016	up
TRINITY_DN21056_c0_g1	GALM	PREDICTED: aldose 1-epimerase [Nanorana parkeri]						0.67	0.43	1.84644	up
TRINITY_DN22459_c1_g2	Adipoq	hypothetical protein AB205_0111000 [Rana catesbeiana]						53.34	17.53	2.86879	up
TRINITY_DN28429_c0_g5	SERP1	PREDICTED: stress-associated endoplasmic reticulum protein 1 [Nanorana parkeri]						10.11	6.11	1.99574	up
TRINITY_DN21083_c1_g10	PYGB	PREDICTED: glycogen phosphorylase, brain form isoform X1 [Nanorana parkeri]						27.29	8.89	2.87816	up
TRINITY_DN22403_c1_g1	STBD1	hypothetical protein AB205_0218880 [Rana catesbeiana]						6.17	1.32	3.48677	up
TRINITY_DN23131_c2_g6	PFKM	PREDICTED: ATP-dependent 6-phosphofructokinase, muscle type isoform X1 [Nanorana parkeri]						101.92	75.72	1.71876	up
TRINITY_DN23503_c3_g7	PYGM	PREDICTED: glycogen phosphorylase, muscle form [Xenopus tropicalis]						271.09	105.06	2.62809	up
TRINITY_DN26259_c2_g2	AGL	PREDICTED: glycogen debranching enzyme isoform X2 [Nanorana parkeri]						42.88	9.59	3.41006	up
TRINITY_DN20462_c0_g3	PGK	phosphoglycerate kinase 1 [Rana sylvatica]						458.09	119.74	3.1977	up
TRINITY_DN20671_c0_g3	HK1	Hexokinase-1, partial [Rana catesbeiana]						10.43	2.72	3.19889	up
TRINITY_DN21689_c0_g2	-	PREDICTED: alpha-enolase [Nanorana parkeri]						374	187.59	2.30194	up
TRINITY_DN22866_c0_g4	GPI	PREDICTED: glucose-6-phosphate isomerase isoform X1 [Nanorana parkeri]						332.95	218.14	1.95204	up
TRINITY_DN23131_c2_g6	PFKM	PREDICTED: ATP-dependent 6-phosphofructokinase, muscle type isoform X1 [Nanorana parkeri]						101.92	75.72	1.71876	up
TRINITY_DN25082_c0_g2	pkm	Pyruvate kinase PKM [Rana catesbeiana]						1327.68	411.61	2.96164	up
TRINITY_DN27819_c0_g1	Eno3	PREDICTED: beta-enolase isoform X1 [Nanorana parkeri]						3108.75	1166.05	2.58369	up
TRINITY_DN28859_c2_g4	PGAM2	PREDICTED: phosphoglycerate mutase 2 [Nanorana parkeri]						706.74	144.13	3.55758	up
glycogen biosynthetic process
Gene_ID	Name	Annotation						OTMMH1_mean_TPM	OTMMH2_mean_TPM	log2FC	regulation
TRINITY_DN19039_c0_g1	Phkg1	PREDICTED: phosphorylase b kinase gamma catalytic chain, skeletal muscle/heart isoform [Nanorana parkeri]						53.45	33.05	1.95808	up
TRINITY_DN19612_c0_g1	PRKAG3	PREDICTED: 5'-AMP-activated protein kinase subunit gamma-3 [Nanorana parkeri]						8.07	5.54	1.7916	up
TRINITY_DN21741_c1_g17	PGM1	PREDICTED: phosphoglucomutase-1 isoform X1 [Nanorana parkeri]						250.29	87.07	2.79026	up
mitochondrion and energy metabolism
Gene_ID	Name	Annotation						OTMMH1_mean_TPM	OTMMH2_mean_TPM	log2FC	regulation
TRINITY_DN12379_c0_g1	SUCLA2	PREDICTED: succinate--CoA ligase [ADP-forming] subunit beta, mitochondrial [Nanorana parkeri]						27.63	27.46	1.27139	up
TRINITY_DN13397_c0_g1	hibch	PREDICTED: 3-hydroxyisobutyryl-CoA hydrolase, mitochondrial [Nanorana parkeri]						4.87	4.33	1.42978	up
TRINITY_DN16833_c0_g1	ECI2	PREDICTED: enoyl-CoA delta isomerase 2, mitochondrial-like [Nanorana parkeri]						2.37	0.83	2.76908	up
TRINITY_DN17145_c1_g2	COX7B	PREDICTED: cytochrome c oxidase subunit 7B, mitochondrial [Nanorana parkeri]						893.61	677.07	1.69047	up
TRINITY_DN17604_c2_g3	Slc25a4	PREDICTED: ADP/ATP translocase 1 [Nanorana parkeri]						558.56	444.31	1.65776	up
TRINITY_DN17693_c3_g10	NDUFA2	PREDICTED: NADH dehydrogenase [ubiquinone] 1 alpha subcomplex subunit 2 [Nanorana parkeri]						62.01	60.7	1.30792	up
TRINITY_DN17712_c0_g1	Mut	PREDICTED: methylmalonyl-CoA mutase, mitochondrial [Xenopus tropicalis]						4.17	3.25	1.6247	up
TRINITY_DN17732_c0_g1	Gatb	PREDICTED: glutamyl-tRNA(Gln) amidotransferase subunit B, mitochondrial [Nanorana parkeri]						3.75	3.53	1.52702	up
TRINITY_DN18252_c3_g2	Camk2a	PREDICTED: calcium/calmodulin-dependent protein kinase type II subunit alpha isoform X4 [Xenopus laevis]						5.5	2.99	2.34702	up
TRINITY_DN18988_c0_g5	-	PREDICTED: alcohol dehydrogenase class-3 isoform X3 [Nanorana parkeri]						14.31	13.7	1.33129	up
TRINITY_DN19044_c0_g2	KRAS	PREDICTED: GTPase KRas isoform X1 [Nanorana parkeri]						5.75	4.83	1.51832	up
TRINITY_DN19392_c2_g6	GOT1	glutamate oxaloacetate transaminase [Rugosa rugosa]						59.25	52.55	1.43712	up
TRINITY_DN19625_c0_g1	isoc2	PREDICTED: isochorismatase domain-containing protein 2 isoform X2 [Nanorana parkeri]						16.85	17.71	1.17102	up
TRINITY_DN19678_c0_g2	Slc27a3	PREDICTED: long-chain fatty acid transport protein 3 [Nanorana parkeri]						1.08	1.06	1.28855	up
TRINITY_DN20043_c0_g1	Cox18	PREDICTED: mitochondrial inner membrane protein COX18 [Nanorana parkeri]						2.03	0.87	2.56069	up
TRINITY_DN20204_c0_g7	PRDX2	PREDICTED: peroxiredoxin-2 [Nanorana parkeri]						204.03	186.2	1.42942	up
TRINITY_DN20240_c0_g9	ROMO1	reactive oxygen species modulator 1, partial [Pelophylax nigromaculatus]						47.08	43.54	1.34176	up
TRINITY_DN20441_c0_g3	ACOT9	PREDICTED: acyl-coenzyme A thioesterase 9, mitochondrial isoform X1 [Nanorana parkeri]						4.03	3.31	1.54226	up
TRINITY_DN21102_c1_g2	ak2	PREDICTED: adenylate kinase 2, mitochondrial isoform X2 [Nanorana parkeri]						78.91	41.02	2.20927	up
TRINITY_DN21329_c0_g5	FH	PREDICTED: fumarate hydratase, mitochondrial [Nanorana parkeri]						30.7	32.21	1.19446	up
TRINITY_DN21416_c0_g2	Ech1	PREDICTED: delta(3,5)-Delta(2,4)-dienoyl-CoA isomerase, mitochondrial-like [Nanorana parkeri]						9.21	5.32	2.05624	up
TRINITY_DN21695_c0_g3	got2	aspartate aminotransferase, mitochondrial precursor [Xenopus tropicalis]						292.76	310.71	1.04683	up
TRINITY_DN21699_c0_g10	CMC4	PREDICTED: cx9C motif-containing protein 4 [Nanorana parkeri]						9.2	4.67	2.274	up
TRINITY_DN21777_c0_g6	coq10b-a	PREDICTED: coenzyme Q-binding protein COQ10 homolog A, mitochondrial [Nanorana parkeri]						32.8	23.77	1.73038	up
TRINITY_DN21784_c2_g5	GCDH	PREDICTED: glutaryl-CoA dehydrogenase, mitochondrial [Nanorana parkeri]						11.15	12.91	1.0517	up
TRINITY_DN22062_c2_g10	lyrm7	PREDICTED: complex III assembly factor LYRM7 [Nanorana parkeri]						6.43	3.97	1.96239	up
TRINITY_DN22231_c0_g1	AGMAT	PREDICTED: agmatinase, mitochondrial-like [Xenopus laevis]						58.08	35.08	2.11266	up
TRINITY_DN22710_c0_g3	ECHS1	enoyl-CoA hydratase, mitochondrial [Xenopus tropicalis]						21.38	14.68	1.80911	up
TRINITY_DN23282_c0_g11	QDPR	PREDICTED: dihydropteridine reductase isoform X1 [Nanorana parkeri]						13.07	12.3	1.35169	up
TRINITY_DN23504_c1_g3	Cpt1b	PREDICTED: carnitine O-palmitoyltransferase 1, muscle isoform [Nanorana parkeri]						4.46	3.68	1.53453	up
TRINITY_DN24277_c0_g2	mrpl54	PREDICTED: 39S ribosomal protein L54, mitochondrial isoform X1 [Nanorana parkeri]						24.39	27.75	1.09716	up
TRINITY_DN24549_c0_g7	MAOA	hypothetical protein XELAEV_18012412mg [Xenopus laevis]						1.23	0.16	4.13464	up
TRINITY_DN24577_c0_g5	Pcca	PREDICTED: propionyl-CoA carboxylase alpha chain, mitochondrial isoform X1 [Nanorana parkeri]						3.12	2.37	1.65788	up
TRINITY_DN24935_c1_g3	PRDX5	PREDICTED: peroxiredoxin-5, mitochondrial [Nanorana parkeri]						105.89	70.65	1.85236	up
TRINITY_DN24951_c1_g2	ACAA2	PREDICTED: LOW QUALITY PROTEIN: 3-ketoacyl-CoA thiolase, mitochondrial [Nanorana parkeri]						7.2	7.26	1.25113	up
TRINITY_DN25709_c0_g2	MPC1	mitochondrial pyruvate carrier 1 S homeolog [Xenopus laevis]						45.3	53.53	1.02647	up
TRINITY_DN25862_c1_g1	coa5	PREDICTED: cytochrome c oxidase assembly factor 5 [Nanorana parkeri]						32.75	32.41	1.29056	up
TRINITY_DN25917_c1_g2	PRDX3	Thioredoxin-dependent peroxide reductase, mitochondrial precursor [Rana catesbeiana]						53.28	59.31	1.11203	up
TRINITY_DN26484_c0_g9	G0s2	PREDICTED: G0/G1 switch protein 2 [Nanorana parkeri]						4.2	0.48	4.38216	up
TRINITY_DN26531_c1_g4	MRPS10	Mitochondrial 28S ribosomal protein S10 [Rana catesbeiana]						9.54	4.9	2.22861	up
TRINITY_DN26547_c1_g1	GBAS	PREDICTED: protein NipSnap homolog 2 [Nanorana parkeri]						60.3	88.01	1.17687	up
TRINITY_DN27119_c0_g6	Cox7a1	hypothetical protein AB205_0177960 [Rana catesbeiana]						313.78	176.45	2.1269	up
TRINITY_DN27150_c1_g6	timm8a	PREDICTED: mitochondrial import inner membrane translocase subunit Tim8 B [Nanorana parkeri]						62.65	66.25	1.19528	up
TRINITY_DN27234_c0_g8	PET100	PREDICTED: protein PET100 homolog, mitochondrial [Nanorana parkeri]						66.38	72.85	1.16566	up
TRINITY_DN27790_c0_g2	echdc3	PREDICTED: enoyl-CoA hydratase domain-containing protein 3, mitochondrial [Nanorana parkeri]						4.26	2.42	2.27722	up
TRINITY_DN27834_c2_g1	CMC1	PREDICTED: COX assembly mitochondrial protein homolog isoform X1 [Nanorana parkeri]						6.55	7.42	1.09371	up
TRINITY_DN28474_c3_g8	Macrod1	PREDICTED: O-acetyl-ADP-ribose deacetylase MACROD1 [Nanorana parkeri]						32.34	15.07	2.3662	up
TRINITY_DN4949_c0_g1	Ppa2	PREDICTED: inorganic pyrophosphatase 2, mitochondrial [Nanorana parkeri]						8.19	4.44	2.14847	up
TRINITY_DN11060_c1_g1	MT-CO2	cytochrome c oxidase subunit II (mitochondrion) [Homo sapiens]						4.34	2.64	1.97892	up
TRINITY_DN20384_c0_g1	MT-CO1	cytochrome c oxidase subunit I (mitochondrion) [Homo sapiens]						1.07	0.7	1.86299	up
TRINITY_DN21674_c0_g13	COX4I2	PREDICTED: cytochrome c oxidase subunit 4 isoform 1, mitochondrial isoform X2 [Nanorana parkeri]						129.59	65.21	2.26049	up
TRINITY_DN23935_c1_g2	Cox5a	PREDICTED: cytochrome c oxidase subunit 5A, mitochondrial-like [Nanorana parkeri]						259.33	302.86	1.04724	up
TRINITY_DN21161_c1_g1	tmem11-a	PREDICTED: transmembrane protein 11, mitochondrial-like isoform X1 [Nanorana parkeri]						8.57	5.17	2.00024	up
TRINITY_DN22185_c4_g4	LONP1	PREDICTED: lon protease homolog, mitochondrial [Nanorana parkeri]						1.84	1.55	1.50989	up
TRINITY_DN21817_c3_g6	mt-cyb	cytochrome b (mitochondrion) [Odorrana tormota]						15889.9	14360.8	1.29356	up
TRINITY_DN29260_c1_g5	UQCR11	PREDICTED: cytochrome b-c1 complex subunit 10 [Nanorana parkeri]						766.68	662.5	1.50853	up
TRINITY_DN13682_c0_g1	RNLS	PREDICTED: renalase [Nanorana parkeri]						6.95	3.87	2.10543	up
TRINITY_DN16680_c0_g1	hsdl2	PREDICTED: hydroxysteroid dehydrogenase-like protein 2 [Nanorana parkeri]						3.54	3.34	1.35101	up
TRINITY_DN17947_c0_g3	cybrd1	PREDICTED: cytochrome b reductase 1 [Nanorana parkeri]						1.62	1.94	1.00351	up
TRINITY_DN18163_c0_g2	Ptgr1	PREDICTED: prostaglandin reductase 1-like isoform X2 [Nanorana parkeri]						3	0.58	3.60665	up
TRINITY_DN18682_c0_g6	Rtn4ip1	PREDICTED: reticulon-4-interacting protein 1, mitochondrial [Nanorana parkeri]						4.79	3.17	1.85844	up
TRINITY_DN20047_c1_g5	AKR1B1	PREDICTED: aldose reductase [Nanorana parkeri]						57.38	38.22	1.85061	up
TRINITY_DN20729_c1_g3	NQO1	PREDICTED: NAD(P)H dehydrogenase [quinone] 1-like [Nanorana parkeri]						9.63	2.65	3.13032	up
TRINITY_DN21458_c0_g1	msrb2	PREDICTED: methionine-R-sulfoxide reductase B2, mitochondrial [Nanorana parkeri]						8.23	4.12	2.79765	up
TRINITY_DN21832_c1_g3	PTGR2	PREDICTED: prostaglandin reductase 2-like [Nanorana parkeri]						5.63	6.55	1.33901	up
TRINITY_DN22290_c0_g3	LDHD	PREDICTED: probable D-lactate dehydrogenase, mitochondrial [Xenopus tropicalis]						9.86	6.6	1.7801	up
TRINITY_DN22413_c0_g2	Kdm5c	PREDICTED: lysine-specific demethylase 5C [Nanorana parkeri]						1.44	9.81	-1.51376	down
TRINITY_DN22751_c1_g5	Vkorc1l1	PREDICTED: vitamin K epoxide reductase complex subunit 1-like protein 1 [Nanorana parkeri]						3.11	3.16	1.24081	up
TRINITY_DN24187_c1_g1	HSD17B14	PREDICTED: 17-beta-hydroxysteroid dehydrogenase 14 [Nanorana parkeri]						1.23	6.07	-1.02553	down
TRINITY_DN25010_c1_g6	ldha	PREDICTED: L-lactate dehydrogenase B chain-like [Nanorana parkeri]						44.39	29.47	1.85657	up
TRINITY_DN28379_c0_g2	Rdh13	PREDICTED: retinol dehydrogenase 13 [Nanorana parkeri]						1.35	0.67	2.25568	up
TRINITY_DN20321_c1_g8	MRPL35	PREDICTED: 39S ribosomal protein L35, mitochondrial [Nanorana parkeri]						28.09	30.22	1.16657	up
TRINITY_DN23447_c0_g4	MRPL55	PREDICTED: 39S ribosomal protein L55, mitochondrial [Nanorana parkeri]						36.31	38.23	1.19868	up
TRINITY_DN18809_c1_g1	ATP5G2	PREDICTED: MGC82833 protein isoform X1 [Xenopus laevis]						373.01	353.88	1.34391	up
TRINITY_DN18809_c1_g7	ATP5G3	hypothetical protein AB205_0008660 [Rana catesbeiana]						553.62	623.56	1.20388	up
TRINITY_DN26906_c0_g11	ATP5D	PREDICTED: ATP synthase subunit delta, mitochondrial [Nanorana parkeri]						337.82	351.32	1.21859	up
Protein degradation related genes
Lysosome pathway related genes
Gene_ID	Name	Annotation						OTMMH1_mean_TPM	OTMMH2_mean_TPM	log2FC	regulation
TRINITY_DN16594_c0_g1	Prss16	PREDICTED: thymus-specific serine protease-like [Nanorana parkeri]						2.69	45.49	-2.81474	down
TRINITY_DN17202_c0_g4	dirc2	solute carrier family 49 member 4 homolog [Xenopus tropicalis]						1.58	79.47	-4.36569	down
TRINITY_DN18191_c1_g10	NPC2	uncharacterized protein LOC414558 precursor [Xenopus laevis]						44.72	224.86	-1.05905	down
TRINITY_DN18386_c0_g5	lamtor1	PREDICTED: ragulator complex protein LAMTOR1 [Nanorana parkeri]						16.84	91	-1.49989	down
TRINITY_DN20797_c0_g3	ctsd	PREDICTED: cathepsin D-like [Nanorana parkeri]						6.83	82.4	-2.33044	down
TRINITY_DN20815_c0_g6	arl8ba	PREDICTED: ADP-ribosylation factor-like protein 8B-A isoform X1 [Nanorana parkeri]						2.73	22.28	-1.64456	down
TRINITY_DN21660_c1_g7	P2ry2	PREDICTED: P2Y purinoceptor 2 [Nanorana parkeri]						0.49	5.7	-2.25504	down
TRINITY_DN21885_c1_g1	Ctsf	PREDICTED: cathepsin F-like [Nanorana parkeri]						0.6	5.85	-2	down
TRINITY_DN22290_c0_g1	Tmem9b	PREDICTED: transmembrane protein 9B [Nanorana parkeri]						3.63	18.12	-1.0453	down
TRINITY_DN22502_c0_g8	CTSS	hypothetical protein AB205_0170660, partial [Rana catesbeiana]						6.77	190.06	-3.54879	down
TRINITY_DN22655_c0_g10	Asah1	PREDICTED: acid ceramidase [Nanorana parkeri]						2.22	21.22	-1.99067	down
TRINITY_DN23008_c0_g5	Grn	PREDICTED: granulins [Nanorana parkeri]						19.39	228.32	-2.18565	down
TRINITY_DN23387_c2_g5	Ctsk	PREDICTED: cathepsin L isoform X1 [Xenopus tropicalis]						6.47	1.45	3.4307	up
TRINITY_DN23403_c0_g1	CTSL	PREDICTED: cathepsin L1-like [Nanorana parkeri]						44.92	240.74	-1.22886	down
TRINITY_DN24310_c0_g10	RRAGA	Ras-related GTP binding A [Xenopus tropicalis]						5.17	32.2	-1.3775	down
TRINITY_DN26052_c0_g7	Sidt2	PREDICTED: LOW QUALITY PROTEIN: SID1 transmembrane family member 2 [Nanorana parkeri]						2.53	22.79	-1.91334	down
TRINITY_DN26501_c0_g8	CTSC	PREDICTED: dipeptidyl peptidase 1 [Nanorana parkeri]						2.75	24.65	-1.89886	down
TRINITY_DN26506_c1_g18	RAB7A	PREDICTED: ras-related protein Rab-7a [Nanorana parkeri]						3.36	18.06	-1.15457	down
TRINITY_DN27893_c1_g1	Cat-1	PREDICTED: zingipain-2-like [Nanorana parkeri]						38.05	6.65	3.7821	up
TRINITY_DN28322_c1_g1	CTSB	PREDICTED: cathepsin B [Nanorana parkeri]						42.87	399.08	-1.953	down
TRINITY_DN28481_c1_g2	Gm2a	PREDICTED: ganglioside GM2 activator-like [Nanorana parkeri]						1.25	10.38	-1.8481	down
TRINITY_DN28621_c2_g3	GNS	PREDICTED: N-acetylglucosamine-6-sulfatase [Nanorana parkeri]						1.71	9.75	-1.24982	down
TRINITY_DN28863_c1_g4	-	PREDICTED: protein C9orf72 homolog [Nanorana parkeri]						1.42	11.94	-1.81549	down
ubiquitin pathway related genes
Gene_ID	Name	Annotation						OTMMH1_mean_TPM	OTMMH2_mean_TPM	log2FC	regulation
TRINITY_DN18228_c1_g3	psme4	PREDICTED: proteasome activator complex subunit 4 [Nanorana parkeri]						0.18	4.26	-3.31192	down
TRINITY_DN13445_c0_g1	HERC2	PREDICTED: LOW QUALITY PROTEIN: E3 ubiquitin-protein ligase HERC2 [Nanorana parkeri]						0.15	1.03	-1.45905	down
TRINITY_DN13795_c0_g1	cbll1	PREDICTED: E3 ubiquitin-protein ligase Hakai isoform X1 [Nanorana parkeri]						1.48	14.98	-2.07776	down
TRINITY_DN16547_c0_g10	UBR4	PREDICTED: E3 ubiquitin-protein ligase UBR4 [Xenopus tropicalis]						1.15	6.73	-1.24248	down
TRINITY_DN18601_c0_g3	HECTD1	PREDICTED: E3 ubiquitin-protein ligase HECTD1 isoform X4 [Nanorana parkeri]						9.87	56.19	-1.4211	down
TRINITY_DN18626_c0_g4	RNF31	PREDICTED: E3 ubiquitin-protein ligase RNF31 [Nanorana parkeri]						1.22	6.39	-1.12564	down
TRINITY_DN19655_c1_g1	LONRF1	PREDICTED: LON peptidase N-terminal domain and RING finger protein 1 [Nanorana parkeri]						0.36	6.1	-2.79614	down
TRINITY_DN21401_c0_g2	RNF167	ring finger protein 167 S homeolog precursor [Xenopus laevis]						26.66	138.6	-1.11312	down
TRINITY_DN21527_c0_g6	Rnf103	hypothetical protein AB205_0128540 [Rana catesbeiana]						2.46	12.05	-1.03012	down
TRINITY_DN22371_c0_g1	UBE3C	PREDICTED: ubiquitin-protein ligase E3C [Nanorana parkeri]						1.13	6.29	-1.21719	down
TRINITY_DN22394_c0_g10	RNF40	PREDICTED: E3 ubiquitin-protein ligase BRE1B isoform X2 [Xenopus tropicalis]						2.79	15.81	-1.20483	down
TRINITY_DN25230_c2_g8	UBE2D4	PREDICTED: ubiquitin-conjugating enzyme E2 D1 [Nanorana parkeri]						1	6.16	-1.34781	down
TRINITY_DN26269_c1_g1	Rnf20	ring finger protein 20 L homeolog [Xenopus laevis]						1.02	5.99	-1.14093	down
TRINITY_DN26598_c0_g6	HERC4	PREDICTED: probable E3 ubiquitin-protein ligase HERC4 [Nanorana parkeri]						3.84	22.23	-1.17427	down
TRINITY_DN19686_c2_g3	KEAP1	PREDICTED: kelch-like ECH-associated protein 1 isoform X1 [Nanorana parkeri]						2.04	16.8	-1.77818	down
TRINITY_DN20861_c0_g2	KLHL29	PREDICTED: kelch-like protein 29 [Nanorana parkeri]						0.71	5.49	-1.1854	down
TRINITY_DN26548_c0_g1	KLHL38	PREDICTED: kelch-like protein 38 [Nanorana parkeri]						1.01	36.32	-3.90331	down
TRINITY_DN28614_c1_g6	BACH1	PREDICTED: transcription regulator protein BACH1 [Nanorana parkeri]						0.2	6.35	-3.77458	down
TRINITY_DN19079_c1_g5	ANKIB1	PREDICTED: ankyrin repeat and IBR domain-containing protein 1 [Nanorana parkeri]						0.47	11.05	-3.26996	down
TRINITY_DN19834_c0_g4	UBR1	PREDICTED: LOW QUALITY PROTEIN: E3 ubiquitin-protein ligase UBR1 [Nanorana parkeri]						1.38	7.63	-1.2108	down
TRINITY_DN20815_c0_g1	Mylip	PREDICTED: E3 ubiquitin-protein ligase MYLIP [Nanorana parkeri]						0.36	1.86	-1.1051	down
TRINITY_DN21829_c0_g5	RFWD2	PREDICTED: E3 ubiquitin-protein ligase RFWD2 [Nanorana parkeri]						4.43	25.8	-1.28058	down
TRINITY_DN23074_c0_g12	-	PREDICTED: ankyrin repeat and SOCS box protein 2-like isoform X3 [Xenopus laevis]						2.08	19.12	-1.92778	down
TRINITY_DN23074_c0_g3	Asb2	PREDICTED: ankyrin repeat and SOCS box protein 2 [Nanorana parkeri]						0.82	16.33	-3.3128	down
TRINITY_DN25956_c0_g2	rnf19b	PREDICTED: E3 ubiquitin-protein ligase RNF19B [Nanorana parkeri]						2.49	11.69	-1.10134	down
TRINITY_DN27145_c2_g4	RNF25	ring finger protein 25 L homeolog [Xenopus laevis]						2.87	20.83	-1.58818	down
TRINITY_DN27570_c2_g11	UBE2J1	PREDICTED: ubiquitin-conjugating enzyme E2 J1 [Nanorana parkeri]						1	5.86	-1.2956	down
TRINITY_DN730_c0_g1	UBE2J2	PREDICTED: ubiquitin-conjugating enzyme E2 J2 isoform X1 [Nanorana parkeri]						2.85	13.84	-1.01329	down
TRINITY_DN25638_c0_g1	PSMD8	PREDICTED: 26S proteasome non-ATPase regulatory subunit 8 [Nanorana parkeri]						32.73	165.78	-1.08265	down
TRINITY_DN10449_c0_g1	RNF7	PREDICTED: RING-box protein 2 [Nanorana parkeri]						96.69	72.16	1.69327	up
TRINITY_DN21130_c2_g2	dcaf13	PREDICTED: DDB1- and CUL4-associated factor 13 [Nanorana parkeri]						2.15	17.62	-1.7724	down
TRINITY_DN23585_c1_g2	Dcaf15	PREDICTED: DDB1- and CUL4-associated factor 15 [Xenopus tropicalis]						0.76	5.48	-1.57537	down
TRINITY_DN19117_c0_g5	Fbxo11	PREDICTED: F-box only protein 11 isoform X1 [Xenopus tropicalis]						1.75	9.79	-1.21535	down
TRINITY_DN19204_c2_g1	ASB15	PREDICTED: ankyrin repeat and SOCS box protein 15 [Nanorana parkeri]						2.99	2.84	1.35827	up
TRINITY_DN22540_c0_g1	WWTR1	PREDICTED: WW domain-containing transcription regulator protein 1 [Nanorana parkeri]						1.31	6.62	-1.11118	down
TRINITY_DN22636_c1_g4	ASB7	PREDICTED: ankyrin repeat and SOCS box protein 7 [Nanorana parkeri]						0.31	5.04	-1.39341	down
TRINITY_DN23392_c0_g5	anapc16	PREDICTED: anaphase-promoting complex subunit 16 isoform X1 [Xenopus tropicalis]						10.3	11.21	1.14562	up
TRINITY_DN23713_c0_g1	Trim63	hypothetical protein AB205_0128840 [Rana catesbeiana]						32.89	532.45	-2.75281	down
TRINITY_DN26833_c2_g1	-	hypothetical protein AB205_0178770 [Rana catesbeiana]						1.27	7.32	-1.19658	down
TRINITY_DN27797_c2_g2	ASB12	PREDICTED: ankyrin repeat and SOCS box protein 12-like [Nanorana parkeri]						57.87	6.67	5.00731	up
TRINITY_DN18704_c0_g3	psmc2	unnamed protein product [Mus musculus]						25.83	127.34	-1.03747	down
TRINITY_DN21604_c0_g5	PSMC5	26S protease regulatory subunit 8, partial [Ophiophagus hannah]						29.1	154.24	-1.14244	down
TRINITY_DN22405_c0_g3	PSMC4	26S protease regulatory subunit 6B [Xenopus tropicalis]						52.3	277.94	-1.14503	down
TRINITY_DN18496_c0_g4	Josd2	josephin-2 [Xenopus tropicalis]						8.67	107.25	-2.35744	down
TRINITY_DN21333_c0_g2	NLRP3	PREDICTED: NACHT, LRR and PYD domains-containing protein 3-like [Nanorana parkeri]						6.74	29.84	-1.10895	down
TRINITY_DN23830_c1_g8	USP24	PREDICTED: ubiquitin carboxyl-terminal hydrolase 24 isoform X1 [Xenopus tropicalis]						1.16	6.4	-1.20864	down
TRINITY_DN17860_c1_g6	UBE2R2	ubiquitin-conjugating enzyme E2 R2 [Xenopus tropicalis]						1.21	7.24	-1.31874	down
TRINITY_DN17979_c5_g2	FAF1	PREDICTED: FAS-associated factor 1 isoform X1 [Nanorana parkeri]						1.22	6.05	-1.04732	down
TRINITY_DN18688_c0_g2	Rnf139	PREDICTED: E3 ubiquitin-protein ligase RNF139 [Nanorana parkeri]						3.45	18.14	-1.13409	down
TRINITY_DN21086_c0_g8	PSMD6	PREDICTED: 26S proteasome non-ATPase regulatory subunit 6 isoform X1 [Nanorana parkeri]						38.95	189.86	-1.02041	down
TRINITY_DN23192_c0_g2	rbck1	PREDICTED: ranBP-type and C3HC4-type zinc finger-containing protein 1 [Nanorana parkeri]						2.39	13.96	-1.28411	down
TRINITY_DN23622_c1_g3	PSMD12	PREDICTED: 26S proteasome non-ATPase regulatory subunit 12 isoform X1 [Nanorana parkeri]						35.06	246.06	-1.56438	down
TRINITY_DN26016_c0_g1	C18orf25	PREDICTED: uncharacterized protein C18orf25 homolog isoform X1 [Nanorana parkeri]						1.55	7.71	-1.50993	down
TRINITY_DN26301_c0_g3	UBE4B	PREDICTED: ubiquitin conjugation factor E4 B isoform X1 [Nanorana parkeri]						1.16	9.28	-2.26167	down
TRINITY_DN28301_c1_g5	RNF24	PREDICTED: RING finger protein 24 [Nanorana parkeri]						0.89	9.44	-2.04161	down
TRINITY_DN28736_c1_g6	plaa	PREDICTED: phospholipase A-2-activating protein isoform X1 [Nanorana parkeri]						4.51	21.95	-1.02364	down
TRINITY_DN17824_c1_g8	Psmd3	PREDICTED: 26S proteasome non-ATPase regulatory subunit 3 [Xenopus tropicalis]						20.59	127.41	-1.3671	down
TRINITY_DN21415_c0_g1	Sqstm1	PREDICTED: sequestosome-1 isoform X1 [Nanorana parkeri]						7.13	80.66	-2.2353	down
TRINITY_DN21602_c0_g3	HERPUD1	PREDICTED: homocysteine-responsive endoplasmic reticulum-resident ubiquitin-like domain member 1 protein isoform X2 [Nanorana parkeri]						6.12	38.03	-1.3737	down
TRINITY_DN22232_c0_g8	USP25	PREDICTED: ubiquitin carboxyl-terminal hydrolase 25 isoform X1 [Nanorana parkeri]						10.16	131.62	-2.42673	down
TRINITY_DN22299_c0_g4	UFD1L	PREDICTED: ubiquitin fusion degradation protein 1 homolog [Nanorana parkeri]						19.92	98.65	-1.00577	down
TRINITY_DN23116_c0_g2	USP48	hypothetical protein XENTR_v90019619mg [Xenopus tropicalis]						3.05	16.92	-1.28909	down
TRINITY_DN23830_c1_g8	USP24	PREDICTED: ubiquitin carboxyl-terminal hydrolase 24 isoform X1 [Xenopus tropicalis]						1.16	6.4	-1.20864	down
TRINITY_DN24290_c1_g2	UBB	Ubc protein [Mus musculus]						210.64	1085.62	-1.07665	down
TRINITY_DN24529_c1_g2	Usp1	PREDICTED: ubiquitin carboxyl-terminal hydrolase 1 [Nanorana parkeri]						0.52	4.27	-1.77445	down
TRINITY_DN24694_c0_g3	ube2c	hypothetical protein AB205_0027910 [Rana catesbeiana]						2.83	0.71	3.23284	up
TRINITY_DN27284_c1_g4	Usp5	PREDICTED: ubiquitin carboxyl-terminal hydrolase 5 isoform X1 [Xenopus tropicalis]						18.23	99.12	-1.18415	down
