# Supplementary material for: Dynamic transcriptome and histomorphology analysis of developmental traits of hindlimb thigh muscle from Odorrana tormota and its adaptability to different life history stages
Source: BMC Genomics. 2021 May 20;22:369. doi: 10.1186/s12864-021-07677-0 (PMC8138932; doi:10.1186/s12864-021-07677-0)
Supplement: Supplementary file 14 — Additional file 14: Table S10. Samples collecting information [file 12864_2021_7677_MOESM14_ESM.xlsx]

## Sheet: Sheet3
Samples collecting information
Development stages	Number of samples		Body weight (g)		Habitat temperature (℃)
G26	5		0.027±0.002		19.17±0.12
G27	5		0.033±0.003		19.13±0.05
G28	5		0.043±0.003		19.2±0.08
G29	5		0.048±0.004		19.3±0.16
G30	5		0.065±0.005		19.27±0.09
G31	5		0.091±0.005		19.3±0.22
G32	5		0.091±0.004		19.37±0.21
G33	5		0.094±0.004		19.43±0.05
	Female	Male	Female	Male
G34	5	5	0.126±0.005	0.127±0.003	19.47±0.17
G35	5	5	0.129±0.005	0.129±0.005	19.63±0.26
G36	5	5	0.136±0.004	0.137±0.004	19.77±0.24
G37	5	5	0.143±0.002	0.147±0.004	19.63±0.17
G38	5	5	0.182±0.004	0.183±0.005	19.7±0.22
G39	5	5	0.186±0.005	0.186±0.004	19.87±0.27
G40	5	5	0.187±0.003	0.188±0.003	20.03±0.12
G41	5	5	0.195±0.005	0.196±0.004	20.1±0.22
G42	5	5	0.191±0.003	0.189±0.004	30±0.08
G43	5	5	0.172±0.003	0.169±0.006	30.2±0.25
G44	5	5	0.153±0.003	0.138±0.004	30.4±0.28
G45	5	5	0.141±0.004	0.136±0.004	30.1±0.29
G46	5	5	0.135±0.006	0.130±0.003	30.17±0.29
1-month-old	5	5	0.147±0.012	0.143±0.089	30.8±0.22
3-months-old	5	5	0.232±0.022	0.223±0.097	15±0.29
5-months-old	5	5	0.224±0.017	0.22±0.103	2.97±0.17
10-months-old	5	5	0.525±0.024	0.516±0.088	26.03±0.34
14-months-old	5	5	2.967±0.702	1.38±0.257	29.13±0.27
2 years old	3	3	14.733±0.379	2.791±0.443	27.53±0.21
3 years old	3	3	15.421±0.467	3.371±0.312	27.53±0.21
4 years old	3	3	15.502±0.438	3.246±0.392	27.53±0.21
