# Supplementary material for: Dynamic transcriptome and histomorphology analysis of developmental traits of hindlimb thigh muscle from Odorrana tormota and its adaptability to different life history stages
Source: BMC Genomics. 2021 May 20;22:369. doi: 10.1186/s12864-021-07677-0 (PMC8138932; doi:10.1186/s12864-021-07677-0)
Supplement: Supplementary file 15 — Additional file 15: Table S11. Samples collecting information for transcriptome analysis [file 12864_2021_7677_MOESM15_ESM.xls]

## Sheet: Table S10
Table S11. Samples collecting information for transcriptome analysis.
Group	Individual information	Sampling tissue	Sample name	Capture date
1	2 G36 male individuals	hindlimb thigh muscle	OT1MM36	2017-06-29
			OT2MM36
2	2 G40 male individuals	hindlimb thigh muscle	OT1MM40	2017-07-10
			OT2MM40
3	2 G42 male individuals	hindlimb thigh muscle	OT1MM42	2017-07-15
			OT2MM42
4	2 G45 male individuals	hindlimb thigh muscle	OT1MM45	2017-07-19
			OT2MM45
5	2 three month old male individuals	hindlimb thigh muscle	OT1MMH1	2017-10-20
			OT2MMH1
6	2 five month old male individuals	hindlimb thigh muscle	OT1MMH2	2017-12-20
			OT2MMH2
7	2 fourteen month old male individuals	hindlimb thigh muscle	OT1MMY1	2018-09-01
			OT2MMY1
8	2 fourteen month old female individuals	hindlimb thigh muscle	OT1FMY1
			OT2FMY1
9	2 years old male individuals	hindlimb thigh muscle	OT1MMY2	2017-05-29
			OT2MMY2
