# Supplementary material for: Dynamic transcriptome and histomorphology analysis of developmental traits of hindlimb thigh muscle from Odorrana tormota and its adaptability to different life history stages
Source: BMC Genomics. 2021 May 20;22:369. doi: 10.1186/s12864-021-07677-0 (PMC8138932; doi:10.1186/s12864-021-07677-0)
Supplement: Supplementary file 16 — Additional file 16: Table S12. qRT-PCR primers for mRNAs [file 12864_2021_7677_MOESM16_ESM.xlsx]

## Sheet: Table S11
Table S12. qRT-PCR primers for mRNAs.
Gene_name	Forward primer (5′-3′)	Reverse primer (5′-3′)
MYH4	TGAGCTGAAGATGGAGGTTG	TGACGCAGGTGTTCATCATC
DNMT1	CTTGATGTGTTCTCAGGCTG	TTCCGTGAACACTGTTGTGC
MYH8	AGAGAGATCTCGCAAGATGG	TGACAGCTGTCCAATGTCAC
MYLPF	GAGATCCACCATATGGTATC	TAGTACAGTGATGGAGGTGG
MYF6	ATGAGTCTTCAGCTTCCAGC	CTGTTGTCCACCAGTTCTTG
MYF5	AAACTCTCAGCACTCTCCAG	AAGGAGATGGAGTCTTGCAG
RPL32	ATTGACAACAGAGCTCGCAG	CGTTGTGTACAAGGAACTTC
